# Supplementary material for: Multivariate Analysis in Microbiome Description: Correlation of Human Gut Protein Degraders, Metabolites, and Predicted Metabolic Functions
Source: Front Microbiol. 2021 Sep 17;12:723479. doi: 10.3389/fmicb.2021.723479 (PMC8484906; doi:10.3389/fmicb.2021.723479)
Supplement: Supplementary file 1 [file Table_1.XLSX]

## Sheet: VOCs
Supplementary Datasheet 1. Relative abundance of the VOCs and OTUs in human gut microbiota cultures.
					N,N-dimethylethylamine	ethyl acetate	3-methylbutanal	dithiomethane	acetic acid	ethyl propionate	dimethyldisulfide	propanoic acid	butanoic acid ethyl ester	3-methylbutanoic acid ethyl ester	butyric acid	3-methylbutanoic acid	2-methylbutanoic acid	phenylacetate	2,5-dimethylpyrazine	3-metilsulfurpropanal	pentanoic acid	3-methylbutanol	dimethyltrisulfide	pentanoic acid propyl ester	2,4,6-trimethylpyridine	4-methylpentanoic acid	pentanoic acid pentyl ester	benzaldehyde	limonene	hexanoic acid	1-(1,3-thiazol-2-yl)ethanone	butyl 3-methylbutanoate	phenol	phenylacetadehyde	dihydromyrcenol	pentanoic acid butyl ester	phenylethanone	linalol	heptanoic acid	nonanal	4-methylbenzaldehyde	pentanoic acid 3-methylbutyl ester	p-cresol	dodecane	2-phenylethanol	ethyl pentanoate	cyclohexanecarboxylic acid	2-methyl-3-(methyldithio)furan	6-nonenal
sample	ferm ID	Subject	Time	CD	M1	M5	M6	M7	M9	M11	M12	M13	M14	M16	M17	M18	M19	M20	M21	M22	M23	M25	M26	M27	M28	M30	M31	M32	M33	M34	M35	M36	M38	M39	M40	M41	M42	M43	M44	M45	M46	M47	M48	M49	M50	M51	M52	M53	M54
P6 T00	P6	V3	0	C	0	0	0	0	0	0	0	0	0	0	0	0	0	0	0	0	0	0	0	0	0	0	0	0.0328598	0.0558409	0	0	0	0.0129903	0.0179954	0	0	0	0	0	0	0	0	0.428797	0	0	0	0	0	0
P6 T06	P6	V3	6	C	0	0.069304	0	0	0	0	0.0199566	0	0	0	0.00278945	0	0	0	0	0	0	0	0.0788357	0	0	0	0	0.00334116	0.0152132	0	0.00257927	0	0.0305358	0.0101872	0	0	0	0	0	0	0	0	0.112058	0	0	0	0	0	0
P6T12	P6	V3	12	C	0	0.00227038	0	0	0.00194636	0	0.0297331	0	0	0	0.000985727	0	0	0	0	0	0.00118012	0	0.363308	0	0	0	0	0.00224222	0.00268887	0	0	0	0.0223511	0.00176612	0	0	0	0	0	0	0	0	0.0290998	0	0	0	0	0.00105882	0
P7 T00	P7	V3	0	D	0	0.373963	0	0	0	0	0	0	0	0	0	0	0	0	0	0.00796736	0	0	0	0	0	0	0	0.0520619	0.028578	0.0230779	0.0081295	0	0.0109603	0.0398309	0	0	0	0	0	0	0	0	0.0276329	0	0	0	0	0	0
P7 T06	P7	V3	6	D	0	0.38051	0	0	0.0118388	0	0	0	0	0	0	0	0	0	0	0	0	0	0.0325962	0	0	0	0	0.0592579	0.0313545	0	0.0195427	0	0.0218284	0.0355484	0	0	0	0	0	0	0	0	0.0438302	0	0	0	0	0	0
P7T12	P7	V3	12	D	0	0.0575571	0	0	0.00186947	0	0.018425	0	0	0	0	0	0	0	0	0	0	0	0.38376	0	0.00464282	0	0	0.00418854	0.0113785	0	0	0	0.0501109	0.00480432	0.00247675	0	0	0	0	0	0	0	0.00845642	0	0	0	0.00173276	0.00138431	0
P8 T00	P8	V4	0	C	0	0.0887749	0	0	0.0033062	0	0	0	0	0	0.0656881	0.0244893	0.0121694	0	0	0	0.0733343	0	0	0	0	0	0	0.0299278	0.0301817	0.0790335	0	0	0.0131642	0.0190193	0	0	0	0.0129571	0.0192169	0	0	0	0.0898945	0	0	0	0.00887189	0	0
P8 T06	P8	V4	6	C	0	0.0129147	0	0	0.0211282	0	0.0160125	0.0359036	0.00513728	0	0.14796	0.0953198	0.0334046	0	0	0	0.195773	0	0.0809155	0	0	0.0084491	0	0.00633498	0.00528716	0.0668575	0	0	0.0348712	0.00238909	0.00309679	0	0.00117892	0	0.0199759	0	0	0	0.0250194	0	0	0	0	0	0
P8T12	P8	V4	12	C	0	0.00843958	0	0.00456245	0.00580939	0.00241113	0.0371856	0.0024255	0.00977162	0.00285817	0.0135498	0.0460538	0.0121201	0.000912796	0	0	0.0547626	0.000792562	0.223886	0.0102407	0	0	0.00116064	0	0.00316456	0.0129514	0	0.000970812	0.0681596	0	0	0.0058057	0	0	0.00596271	0	0	0.0011919	0.0201356	0.000786371	0	0.0015638	0	0	0
P9 T00	P9	V4	0	D	0	0.0689119	0	0	0	0	0	0	0	0	0	0	0	0	0	0	0.0265114	0	0	0	0	0	0	0.0887767	0.032054	0.0433394	0	0	0.0570152	0.0679383	0	0	0	0	0	0	0.0436547	0	0.0356589	0	0	0	0	0	0
P9 T06	P9	V4	6	D	0	0	0	0	0.0214315	0	0	0.0127501	0	0	0.164548	0.0221297	0.0120097	0	0	0	0.0234768	0	0	0	0	0	0	0.0242302	0.0169193	0.0203607	0	0	0.0973018	0.0144921	0.0111413	0	0	0	0	0	0	0	0.0128432	0	0	0	0.00441381	0	0
P9T12	P9	V4	12	D	0	0.0300937	0	0.00706278	0.004126	0	0.00479003	0	0	0	0.0230166	0.00614333	0.00333397	0	0	0	0.00696393	0	0.199002	0	0	0.0019903	0	0	0.00242748	0.00453505	0	0	0.147916	0	0.00132984	0	0	0	0	0	0	0	0.00256664	0	0	0	0	0	0
P10 T00	P10	V5	0	C	0	0	0	0	0.00842268	0	0	0.00641118	0	0	0.0434975	0.0189769	0.0170622	0	0	0	0	0	0	0	0	0	0	0.0233853	0.0195926	0.0216811	0	0	0.00645034	0	0	0	0	0.0320326	0	0.0100751	0.0703899	0	0.204746	0	0	0	0	0	0
P10 T06	P10	V5	6	C	0.00682897	0	0	0	0	0	0	0	0	0	0	0	0	0	0	0	0	0	0.0120212	0	0	0	0	0.0219782	0.0097287	0	0	0	0.0304517	0.00480973	0	0	0	0.00828926	0	0.0031469	0	0	0.0940949	0	0.00178237	0	0	0	0
P10 T12	P10	V5	12	C	0.000296131	0	0	0.00707153	0.00123746	0	0	0.00427173	0	0	0.0054247	0	0	0	0	0	0.00606382	0	0.081712	0	0	0	0	0.0216912	0.00285239	0	0	0	0.162546	0.0103879	0.00665585	0	0	0	0	0	0	0	0.0963158	0	0.00197999	0	0	0	0
P11 T00	P11	V5	0	D	0	0	0	0	0	0	0	0	0	0	0	0	0	0	0	0	0	0	0	0	0	0	0	0.14214	0.074741	0	0.00971135	0	0.0439903	0.0336536	0	0	0	0.0129348	0	0	0.0945283	0	0.0351945	0	0	0	0	0	0
P11 T06	P11	V5	6	D	0	0	0	0	0	0	0	0	0	0	0	0	0	0	0.0171466	0	0	0	0	0	0	0	0	0.0739025	0.0656516	0	0	0	0.0349381	0.0142574	0	0	0	0	0	0.0179829	0.0051632	0	0.0285612	0	0	0	0	0	0.00523478
P11T12	P11	V5	12	D	0	0	0	0.00395901	0	0	0.0655587	0	0	0	0	0	0	0	0	0	0	0	0.168341	0	0	0	0	0.0122103	0.00741253	0	0	0	0.0304397	0.00289932	0	0	0	0	0	0.00126089	0.00291709	0	0.00958869	0	0.00196246	0	0	0	0
P12 T00	P12	V6	0	C	0	0	0	0	0	0	0	0	0	0	0.134853	0.018604	0.0149827	0	0	0	0	0	0	0	0	0.0115678	0	0.0531623	0.0265384	0.0155308	0	0	0.0169015	0.0188551	0	0	0	0.0734224	0	0.00507367	0.0287283	0	0.127663	0	0	0	0.0142478	0	0
P12 T06	P12	V6	6	C	0	0	0	0	0.0264124	0	0	0.0292298	0	0	0.311296	0.0684179	0.0584063	0	0	0	0	0	0	0	0	0.0582167	0	0.0181866	0.0252709	0.0184119	0	0	0.017785	0.00939195	0	0	0	0	0	0.00801515	0	0	0.143762	0	0.00594939	0	0.00641181	0	0.00245437
P12T12	P12	V6	12	C	0	0.00996482	0	0	0.00555651	0	0	0	0	0	0.170298	0.0226906	0.0361503	0	0	0	0.028888	0	0.0500536	0	0	0.0101976	0	0.0262214	0	0	0	0	0.07041	0.0125347	0	0	0	0	0	0	0	0	0.197572	0	0.00657947	0	0	0	0
P13 T00	P13	V6	0	D	0	0	0	0	0.0101145	0	0	0.00658471	0	0	0.0168163	0	0	0	0	0	0	0	0	0	0	0	0	0.0788965	0.0834426	0.0195054	0	0	0.0418116	0.0284173	0	0	0	0.157715	0	0	0	0	0.0142609	0	0.00777576	0	0	0	0
P13 T06	P13	V6	6	D	0	0	0.0131506	0	0	0	0	0	0	0	0	0	0	0	0.0155064	0	0	0	0	0	0	0	0	0.221134	0.0784684	0	0	0	0.0568078	0.0223888	0	0	0	0	0	0.026794	0.0125027	0	0.0359896	0	0	0	0	0	0
P13T12	P13	V6	12	D	0.0041881	0	0	0	0	0	0	0	0	0	0	0	0	0	0	0	0	0	0	0	0	0	0	0.070733	0.0327382	0	0	0	0.019544	0.0130765	0	0	0	0	0	0.00561699	0.00375798	0	0.0137855	0	0.00404783	0	0	0	0
[truncated: 39 more columns]

## Sheet: OTUs
					Bacteria other	Actinobacteria other	Actinomyces graevenitzii	Actinomyces other	Bifidobacterium	Corynebacterium 1	Atopobium	Olsenella other	Olsenella OL-1	Collinsella other	Coriobacteriales Incertae Sedis	Coriobacteriales other	Eggerthella	Eggerthellaceae other	Enterorhabdus	Gordonibacter	Senegalimassilia	Slackia	Bacteroides	Barnesiella	Barnesiellaceae other	Coprobacter	Butyricimonas	Marinifilaceae other	Odoribacter	Muribaculaceae	Porphyromonas	Paraprevotella	Prevotella 9	Prevotella bivia	Prevotellaceae NK3B31 group	Alistipes other	Alistipes timonensis	Parabacteroides	Cryomorphaceae	Helicobacter	Bacillus other	Bacillus pumilus	Bacillus subtilis	Gemella	Granulicatella	Enterococcus faecalis	Enterococcus other	Lactobacillus casei	Lactobacillus other
Sample	ferm ID	Subject	Time	CD	T1	T7	T8	T9	T10	T11	T13	T14	T15	T17	T18	T19	T21	T22	T23	T24	T25	T26	T27	T28	T29	T30	T31	T32	T33	T34	T35	T36	T37	T38	T40	T41	T42	T44	T45	T55	T56	T57	T58	T59	T63	T64	T65	T66	T67
P6T00	P6	V3	0	C	0	0	3.40148e-05	0	0.000442192	6.80295e-05	0	0	0	0.00078234	3.40148e-05	0	0	3.40148e-05	6.80295e-05	0	0	0.000204089	0.263887	0.00132658	0.00272118	0.000340148	0.0082996	6.80295e-05	0.00544236	0.0073812	0	0.0101704	0.203272	0	0	0.0255791	0.000612266	0.034525	0	0	0	0	0	0	0	0	0.000102044	3.40148e-05	0
P6T06	P6	V3	6	C	6.76384e-05	0	0	0	0.000169096	0	0	0	0	0.000710203	3.38192e-05	0	0	0.000101458	0.000135277	0	0	0.000372011	0.287125	0.000574926	0.00290845	0.000169096	0.00517434	3.38192e-05	0.00388921	0.013088	0	0.00683148	0.0878285	0	0	0.0284081	0.000507288	0.0277317	0	0	0	0	0	0	0	0	0.000202915	3.38192e-05	6.76384e-05
P6T12	P6	V3	12	C	0	0	0	0	0.000612285	0	0	0	0	0.000640116	0	0	0	0.000166987	2.78311e-05	0	0	0.000166987	0.324344	0.000779271	0.00166987	8.34934e-05	0.00489828	5.56622e-05	0.00253263	0.0116891	2.78311e-05	0.00654031	0.0343993	0	0	0.0280259	0.00100192	0.0287217	0	0	0	0	0	0	0	2.78311e-05	0.000139156	2.78311e-05	0
P7T00	P7	V3	0	D	0	0	3.40148e-05	0	0.000442192	6.80295e-05	0	0	0	0.00078234	3.40148e-05	0	0	3.40148e-05	6.80295e-05	0	0	0.000204089	0.263887	0.00132658	0.00272118	0.000340148	0.0082996	6.80295e-05	0.00544236	0.0073812	0	0.0101704	0.203272	0	0	0.0255791	0.000612266	0.034525	0	0	0	0	0	0	0	0	0.000102044	3.40148e-05	0
P7T06	P7	V3	6	D	3.28159e-05	0	0	0	4.92239e-05	0	0	1.6408e-05	0	0.00372461	0	0	0	4.92239e-05	1.6408e-05	0	0	0.000738359	0.333804	0.0010337	0.000278935	0.000557871	0.00259246	3.28159e-05	0.000918846	0.00472549	0	0.00239556	0.0567223	0	1.6408e-05	0.00854855	0.000311751	0.0477636	0	0	0	1.6408e-05	0	0	0	0.000196896	0.000557871	0	0
P7T12	P7	V3	12	D	0.000134888	0	0	0	9.63484e-05	0	0	0	0	0.000712978	0	1.92697e-05	0	0	1.92697e-05	0	0	3.85394e-05	0.354774	0.000751517	0.000308315	0.000269776	0.00248579	0.000134888	0.00125253	0.00319877	0	0.00132961	0.0173813	3.85394e-05	0	0.00782349	0.000327585	0.0370556	0	0	0	0	0	0	0	3.85394e-05	0.000154157	3.85394e-05	1.92697e-05
P8T00	P8	V4	0	C	0	0	0	8.58173e-05	0.00886778	0	5.72115e-05	0	0	0.00331827	8.58173e-05	2.86058e-05	0	0	2.86058e-05	0	8.58173e-05	0	0.293066	0.0165341	0	0.00111562	0.00220264	2.86058e-05	0.00326106	0	0	0	2.86058e-05	0	0.168631	0.0271469	0.000143029	0.027719	2.86058e-05	0	0	0	0	0	5.72115e-05	0	0	0	0
P8T06	P8	V4	6	C	0	0	0	0.000152853	0.0101265	0	7.64263e-05	0.000267492	0	0.00179602	3.82132e-05	0.000114639	0	0.000114639	0	0	0.000229279	0	0.271848	0.012916	0	0.000267492	0.00393595	0	0.00527342	0	0	0	0	0	0.10008	0.0250296	0.000343918	0.0345829	0	0	0	0	0	0	0	0	7.64263e-05	0	0
P8T12	P8	V4	12	C	0	0	0	1.90139e-05	0.00674995	0	0	0.000190139	0	0.001369	0	0.000114084	0	5.70418e-05	0	0	9.50697e-05	0	0.270968	0.0101154	0	0.000285209	0.00475348	1.90139e-05	0.00733938	0	0	0	1.90139e-05	0	0.0778621	0.020402	0.000418307	0.0442644	0	0	0	0	0	0	0	0	0	0	0
P9T00	P9	V4	0	D	0	0	0	8.58173e-05	0.00886778	0	5.72115e-05	0	0	0.00331827	8.58173e-05	2.86058e-05	0	0	2.86058e-05	0	8.58173e-05	0	0.293066	0.0165341	0	0.00111562	0.00220264	2.86058e-05	0.00326106	0	0	0	2.86058e-05	0	0.168631	0.0271469	0.000143029	0.027719	2.86058e-05	0	0	0	0	0	5.72115e-05	0	0	0	0
P9T06	P9	V4	6	D	1.64166e-05	0	0	3.28332e-05	0.00223266	0	0	0.000131333	0	0.00845454	3.28332e-05	1.64166e-05	0	1.64166e-05	0	1.64166e-05	0.000443248	0	0.279739	0.00768296	0	0.00072233	0.000919329	1.64166e-05	0.00261024	0	0	0	0	0	0.0310438	0.00725613	0.000213416	0.0586565	0	0	0.000525331	4.92498e-05	0.000180582	0	0	0	0.00118199	0	0
P9T12	P9	V4	12	D	0	0	0	0	0.00119584	0	0	1.99306e-05	0	0.00167417	0	0	0	7.97226e-05	0	0	0.000239168	0	0.291705	0.00709531	0	0.00061785	0.00219237	3.98613e-05	0.00390641	0	0	1.99306e-05	0	0	0.0138119	0.00502252	0.000139514	0.0614661	0	0	0	0	0	0	0	0	0.000757364	0	0
P10T00	P10	V5	0	C	0	2.86574e-05	0	0	0.0110904	0	0	0	0	0.00106032	0	2.86574e-05	2.86574e-05	0.000372546	0	0	0	0	0.465081	0.00624731	0	0.00106032	0.00512967	0	0.00418398	0	0	0.0288007	8.59722e-05	0	0	0.0500931	0.00077375	0.0508955	0	0	0	0	0	2.86574e-05	0	0	2.86574e-05	0	0.000802407
P10T06	P10	V5	6	C	0	0	0	0	0.00369249	0	0	0	0	0.000248932	0	0	4.14886e-05	0	0	0	0	0	0.293324	0.00232336	0	0.000456375	0.00170103	0	0.00203294	0	4.14886e-05	0.00817326	0	0	0	0.027175	0.000165954	0.0201635	0	0	0	0	0	0	0	0	4.14886e-05	0	0.000705306
P10T12	P10	V5	12	C	0	0	0	2.32002e-05	0.00447765	0	0	0	0	0.00092801	0	2.32002e-05	0.000139201	6.96007e-05	0	0	0	0	0.331114	0.00322483	0	0.000556806	0.00322483	0	0.00236642	0	0	0.00870009	0	0	0	0.0299747	0.000603206	0.0346612	0	0	0	0	0	0	0	0	0	0	0.000301603
P11T00	P11	V5	0	D	0	2.86574e-05	0	0	0.0110904	0	0	0	0	0.00106032	0	2.86574e-05	2.86574e-05	0.000372546	0	0	0	0	0.465081	0.00624731	0	0.00106032	0.00512967	0	0.00418398	0	0	0.0288007	8.59722e-05	0	0	0.0500931	0.00077375	0.0508955	0	0	0	0	0	2.86574e-05	0	0	2.86574e-05	0	0.000802407
P11T06	P11	V5	6	D	0.000203364	0	0	0	0.00421254	0	0	0	0	0.00601377	0	0	0.000174312	8.71561e-05	5.81041e-05	0	0	0	0.330786	0.00124924	0	0.000174312	0.000813457	0	0.000581041	0	0	0.00267279	0	0	0	0.00944191	2.9052e-05	0.0338166	0	2.9052e-05	0	0	0	0	0	0	0	0	0.0136545
P11T12	P11	V5	12	D	2.77162e-05	0	0	0	0.00196785	0	5.54324e-05	0	0	0.00174612	0	0	0.000277162	0	0	0	0	0	0.335782	0.00196785	0	0.000277162	0.000803769	0	0.000886918	0	0	0.00130266	0	0	0	0.00759424	8.31486e-05	0.0345344	0	0	0	0	0	0	0	0	0	0	0.00631929
P12T00	P12	V6	0	C	0	0	0	6.26665e-05	0.00968197	0	3.13332e-05	0	0	0.000751997	0	0	0	3.13332e-05	0	0	9.39997e-05	0	0.294094	0.0161366	0	0	0.00247533	0	0.00889864	0	0	0	0	0	0	0.0433025	0	0.0498825	0	0	0	0	0	0	0	0	0	0	0
P12T06	P12	V6	6	C	0	0	0	5.26191e-05	0.0109711	0	0	0	0.000526191	0.000973454	2.63096e-05	0	0	0	0	0	0.000947144	0	0.310874	0.00891894	0	0	0.00534084	0	0.00781394	0	0	0	2.63096e-05	7.89287e-05	0	0.0585125	0	0.0745087	0	0	0	0	0	0	0	0	0	0	0
P12T12	P12	V6	12	C	0	0	0	0	0.00557951	0	5.07228e-05	0	0.00091301	0.000456505	5.07228e-05	0	0	0.000101446	0	0	0.000963733	5.07228e-05	0.322597	0.00841998	0	0	0.00664469	0.000101446	0.0125285	0	0	0	5.07228e-05	0	0	0.0405275	0	0.0517373	0	0	0	0	0	0	0	0	0	0	0
P13T00	P13	V6	0	D	0	0	0	6.26665e-05	0.00968197	0	3.13332e-05	0	0	0.000751997	0	0	0	3.13332e-05	0	0	9.39997e-05	0	0.294094	0.0161366	0	0	0.00247533	0	0.00889864	0	0	0	0	0	0	0.0433025	0	0.0498825	0	0	0	0	0	0	0	0	0	0	0
P13T06	P13	V6	6	D	1.26624e-05	0	0	5.06496e-05	0.00125358	0	0	0	2.53248e-05	0.0110163	0.000151949	2.53248e-05	7.59744e-05	2.53248e-05	1.26624e-05	1.26624e-05	0.000886368	0	0.482083	0.00972472	0	0	0.00163345	0	0.00206397	0	0	0	0	0	2.53248e-05	0.0305164	0	0.0497126	0	0	0	0	0	1.26624e-05	1.26624e-05	0	0	0	5.06496e-05
P13T12	P13	V6	12	D	0.000108161	0	0	0	0.00045067	0	1.80268e-05	0	0.000216321	0.000937393	7.21072e-05	1.80268e-05	1.80268e-05	3.60536e-05	1.80268e-05	5.40804e-05	0.000739098	0	0.344059	0.00502947	0	0	0.00380365	0	0.00286626	0	0	0	0	0	1.80268e-05	0.0205505	0	0.0332053	0	0	0	0	0	0	0	0	0	0	0
[truncated: 176 more columns]
