# Supplementary material for: Multivariate Analysis in Microbiome Description: Correlation of Human Gut Protein Degraders, Metabolites, and Predicted Metabolic Functions
Source: Front Microbiol. 2021 Sep 17;12:723479. doi: 10.3389/fmicb.2021.723479 (PMC8484906; doi:10.3389/fmicb.2021.723479)
Supplement: Supplementary file 2 [file Table_2.XLSX]

## Sheet: Datasheet
Supplementary Datasheet 2. Abundance of the functions with a Kegg Orthology assignement, predicted by PICRUSt2 from the 16S rRNA gene profile of microbiota cultures.
It is indicated with 1 or 0 wether the KOs are present or absent in the initial Core or among the biomarkers presenting a significant (P < 0.05) differential abundance at 0 h or in growth cultures according to Lefse.
			Core	LEfSe Biomarkers
Kegg Orthology designation		Brite's hierarchical classification	0 h	0 h	Grown cultures	V1_00h	V1_06h_C	V1_12h_C	V3_00h	V3_06h_C	V3_12h_C	V3_06h_D	V3_12h_D	V4_00h	V4_06h_C	V4_12h_C	V4_06h_D	V4_12h_D	V5_00h	V5_06h_C	V5_12h_C	V5_06h_D	V5_12h_D	V6_00h	V6_06h_C	V6_12h_C	V6_06h_D	V6_12h_D
K00001	E1.1.1.1, adh; alcohol dehydrogenase [EC:1.1.1.1]	09100 Metabolism|09101 Carbohydrate metabolism|00010 Glycolysis / Gluconeogenesis	1	0	0	4174.53	5473.32	5425.78	3264.93	4365.59	4041.37	4385.13	4506.2	8549.3	5700	5158.82	6808.16	5913.59	9060.45	4606.23	5030.63	3784.96	4024.38	5767.83	6454.45	6329.52	9397.33	5788.46
K00002	AKR1A1, adh; alcohol dehydrogenase (NADP+) [EC:1.1.1.2]	09100 Metabolism|09101 Carbohydrate metabolism|00010 Glycolysis / Gluconeogenesis	0	0	0	2	8	2	0	0	0	0	0	1	1	1	0	0	0	0	0	0	0	0	0	0	0	0
K00003	E1.1.1.3; homoserine dehydrogenase [EC:1.1.1.3]	09100 Metabolism|09105 Amino acid metabolism|00260 Glycine, serine and threonine metabolism	1	0	1	11124.2	12593	12306.4	8038.25	9590.09	9808.22	5853.87	7626.1	8739.03	10343.2	9289.84	11127	9649.47	8064.35	11525.4	10312	8691.59	8303.94	11961.8	11870	11057.4	8238.18	8276.31
K00004	BDH, butB; (R,R)-butanediol dehydrogenase / meso-butanediol dehydrogenase / diacetyl reductase [EC:1.1.1.4 1.1.1.- 1.1.1.303]	09100 Metabolism|09101 Carbohydrate metabolism|00650 Butanoate metabolism	1	1	0	503.8	336.4	224.2	57.25	60.2	61.2	36	33	55.2	42.4	47.45	24	26	54.25	86.2	124.2	34.25	137.25	640.7	286.2	127.3	69.95	11.7
K00005	gldA; glycerol dehydrogenase [EC:1.1.1.6]	09100 Metabolism|09101 Carbohydrate metabolism|00640 Propanoate metabolism	1	0	0	3214.06	4781.6	4323.82	2963.69	2946.45	2565.63	3291.57	3105.92	1938.43	2814.74	3360.91	4743.6	3644.08	2098.46	2230.49	2179.28	5046.12	3210.1	2237.35	1849.97	2039.9	1019.23	1697.89
K00007	dalD; D-arabinitol 4-dehydrogenase [EC:1.1.1.11]	09100 Metabolism|09101 Carbohydrate metabolism|00040 Pentose and glucuronate interconversions	0	0	0	0.93	0.53	0.9	0	103	40	407	114	8	21.17	5.39	4	4	1.25	0	0	26.83	5.5	12.43	25.07	25.09	114.78	44.84
K00008	SORD, gutB; L-iditol 2-dehydrogenase [EC:1.1.1.14]	09100 Metabolism|09101 Carbohydrate metabolism|00040 Pentose and glucuronate interconversions	1	0	1	6530.3	8671.03	8829.78	4962.22	5746.37	6723.25	2061.25	4581.4	6794.7	8553.62	7874.78	7721.58	8002.92	6053.9	9988.6	7920.95	4973.69	8032.56	9121.1	7517.82	8601.83	5335.19	6332.53
K00009	mtlD; mannitol-1-phosphate 5-dehydrogenase [EC:1.1.1.17]	09100 Metabolism|09101 Carbohydrate metabolism|00051 Fructose and mannose metabolism	1	0	1	179.73	524.03	423.37	307.69	390.84	452.88	1195.23	857.12	119.2	143.37	217.67	976.28	584.5	221.45	485.33	350.33	2086.15	870.7	57.58	237.64	248.24	364.03	858.29
K00010	iolG; myo-inositol 2-dehydrogenase / D-chiro-inositol 1-dehydrogenase [EC:1.1.1.18 1.1.1.369]	09100 Metabolism|09101 Carbohydrate metabolism|00562 Inositol phosphate metabolism	1	0	1	1546.84	1064.32	778.62	807.87	705.54	837.61	1017.53	1089.41	792.86	1022.18	950.05	1421.84	1416.6	1505.18	1024.8	1079.56	1353.19	1317.69	1673.71	1721.71	1343.3	2143.93	1458.9
K00012	UGDH, ugd; UDPglucose 6-dehydrogenase [EC:1.1.1.22]	09100 Metabolism|09101 Carbohydrate metabolism|00040 Pentose and glucuronate interconversions	1	1	0	15476.7	14680.9	13886.6	12685.6	11274.6	10841.3	10973.1	11386.7	16880.5	14991.6	13376	16053.1	15380	17969.9	13922.8	13517.5	12641	13031.5	18370.2	19024.7	16485.9	21191.8	16750.1
K00013	hisD; histidinol dehydrogenase [EC:1.1.1.23]	09100 Metabolism|09105 Amino acid metabolism|00340 Histidine metabolism	1	1	0	14029.5	15001.6	14631.5	11864.4	12633.5	12815	9814.48	11132.8	12252.3	12532.4	11774.9	13715.3	13109.6	13501.9	14225.4	13639.1	9801.41	11479	16206.3	16320.2	15766.1	14981.2	13680.2
K00014	aroE; shikimate dehydrogenase [EC:1.1.1.25]	09100 Metabolism|09105 Amino acid metabolism|00400 Phenylalanine, tyrosine and tryptophan biosynthesis	1	0	1	16817.1	17909.7	17843.3	13513.3	14625.5	14772	9976.98	13002.9	17102.8	16968.1	15223.5	17580.4	16776.7	15299.3	17414	17178.8	13373.4	14815.9	18183.2	18365.1	17614	17176	16482.4
K00015	gyaR, GOR1; glyoxylate reductase [EC:1.1.1.26]	09100 Metabolism|09101 Carbohydrate metabolism|00630 Glyoxylate and dicarboxylate metabolism	1	0	0	467	230	178	9	13	20	6	16	165	46	52	37	78	58	131	152	29	169	132	61	57	28	34
K00016	LDH, ldh; L-lactate dehydrogenase [EC:1.1.1.27]	09100 Metabolism|09101 Carbohydrate metabolism|00010 Glycolysis / Gluconeogenesis	1	0	1	8260.96	9063.31	9172.17	6310.34	7020.22	7729.95	3033.56	5371.96	8444.34	9172.28	8345.51	8125.25	7544.73	6502.81	10320.6	9422.66	9676.83	8364.12	11053	10463.7	9824.62	7593.27	7574.08
K00018	hprA; glycerate dehydrogenase [EC:1.1.1.29]	09100 Metabolism|09101 Carbohydrate metabolism|00630 Glyoxylate and dicarboxylate metabolism	1	1	0	10254.5	10600	10906.6	8899.35	9143.04	9591.13	4728.98	6991.65	14335.2	12767.9	11055.9	11080.8	10531.9	11026.8	11835	9752.96	7198.65	8373.11	13006.7	11686.5	12378	11194.9	10268.3
K00019	E1.1.1.30, bdh; 3-hydroxybutyrate dehydrogenase [EC:1.1.1.30]	09100 Metabolism|09101 Carbohydrate metabolism|00650 Butanoate metabolism	1	0	0	466.2	190.9	132.8	46	257	93	466	134	152	61	31	33	64	3	1	0	39.4	11.5	28.3	39.62	33.15	157.05	67.57
K00020	mmsB, HIBADH; 3-hydroxyisobutyrate dehydrogenase [EC:1.1.1.31]	09100 Metabolism|09105 Amino acid metabolism|00280 Valine, leucine and isoleucine degradation	1	0	0	4289.27	5908.19	5187.52	2435.84	2994.73	2225.2	3855.36	2745.2	3187.6	3007.63	2470.54	5729.95	3981.4	3596.55	4966.93	4217.67	4807.86	3400.31	4846.4	4261.5	2749.05	5234.48	2466.85
K00021	HMGCR; hydroxymethylglutaryl-CoA reductase (NADPH) [EC:1.1.1.34]	09100 Metabolism|09109 Metabolism of terpenoids and polyketides|00900 Terpenoid backbone biosynthesis	0	0	0	0	0	0	0.25	0	0	0	0	0	0	0	0	0	0	0	0	0	0	0	0	0	0	0
K00023	phbB; acetoacetyl-CoA reductase [EC:1.1.1.36]	09100 Metabolism|09101 Carbohydrate metabolism|00630 Glyoxylate and dicarboxylate metabolism	1	0	0	460.2	186.4	128.8	23	115	52	442	126	148	53	26	53	126	19	44	31	108.6	60	43.2	67	76.4	368.2	123.8
K00024	mdh; malate dehydrogenase [EC:1.1.1.37]	09100 Metabolism|09101 Carbohydrate metabolism|00020 Citrate cycle (TCA cycle)	1	0	0	8538.81	7854.92	7519.98	8031.43	7587.39	7383.41	9835.33	8306.32	10401.9	8622.32	8421.47	10085.5	9245.45	10591.6	6391.41	7424.74	7170.45	7165.62	10577.2	12978.4	12387.8	17362.7	12074.7
K00027	ME2, sfcA, maeA; malate dehydrogenase (oxaloacetate-decarboxylating) [EC:1.1.1.38]	09100 Metabolism|09101 Carbohydrate metabolism|00620 Pyruvate metabolism	1	0	0	9114.08	10444.6	10345.3	6890.36	8052.84	8656.61	4597.07	6953.35	7952.3	9254.5	8832.28	11649.5	10574.4	6906.11	11349.6	10933.2	7731.14	9365.21	10229.9	8226.86	8684	4922.28	7255.92
K00029	E1.1.1.40, maeB; malate dehydrogenase (oxaloacetate-decarboxylating)(NADP+) [EC:1.1.1.40]	09100 Metabolism|09101 Carbohydrate metabolism|00620 Pyruvate metabolism	1	0	0	6225.09	7287.2	6852.38	6058.5	6870.57	6316.43	8825.45	7496.42	9996.19	8501.23	8829.98	15138	11757.7	8171.22	5037.77	5903.78	5257.35	5136.91	6673.66	10180.9	9046.5	12990.3	8706.58
K00030	IDH3; isocitrate dehydrogenase (NAD+) [EC:1.1.1.41]	09100 Metabolism|09101 Carbohydrate metabolism|00020 Citrate cycle (TCA cycle)	1	0	0	346.83	285.5	389.75	191	132	178.5	131	194.5	728	739.17	1086.39	294.5	473.25	960	1139.33	1886.42	699.17	1338	242.5	182.75	278.25	190.22	94.81
K00031	IDH1, IDH2, icd; isocitrate dehydrogenase [EC:1.1.1.42]	09100 Metabolism|09101 Carbohydrate metabolism|00020 Citrate cycle (TCA cycle)	1	0	1	11015.7	12073.3	11938.7	8978.67	9456.66	9744.88	7037.82	8203.17	10542.7	10653.7	9479.64	11065.9	11009.7	10885.2	12533.4	11230.7	8801.06	10134	12947.6	11924	12613.1	11401.1	11109.7
K00032	E1.1.1.43; phosphogluconate 2-dehydrogenase [EC:1.1.1.43]	09100 Metabolism|09101 Carbohydrate metabolism|00030 Pentose phosphate pathway	0	0	0	0	0	0	0	0	0	0	0	0	0	0	0	0	0	0	0	1	0	0	0	0	0	0.5
K00033	PGD, gnd, gntZ; 6-phosphogluconate dehydrogenase [EC:1.1.1.44 1.1.1.343]	09100 Metabolism|09101 Carbohydrate metabolism|00030 Pentose phosphate pathway	1	0	1	4325.81	3584.84	3437.69	3155.45	2925.52	3029.67	4271.27	3679.82	3084.17	3307.29	3664.65	3709.27	4096.93	3581.14	2720.46	3159.94	4078.12	4140.74	5592.86	5605.49	5487.97	7429.65	5735.71
K00034	gdh; glucose 1-dehydrogenase [EC:1.1.1.47]	09100 Metabolism|09101 Carbohydrate metabolism|00030 Pentose phosphate pathway	1	0	0	51.1	215.2	221.4	32.17	82.66	97.7	20.16	47.2	80	132	217.25	107.33	163.67	225.25	254.33	304.17	134.42	372.25	112	159	233.2	129.08	127.5
K00035	gal; D-galactose 1-dehydrogenase [EC:1.1.1.48]	09100 Metabolism|09101 Carbohydrate metabolism|00052 Galactose metabolism	0	0	0	5	6	4	8	6	4	10	4	0	0	0	0	0	0	0	0	1	0	5	1	0	1	0
K00036	G6PD, zwf; glucose-6-phosphate 1-dehydrogenase [EC:1.1.1.49 1.1.1.363]	09100 Metabolism|09101 Carbohydrate metabolism|00030 Pentose phosphate pathway	1	0	1	4584.55	3652.05	3417.24	3196.12	3304.19	3138.8	4745.94	3801.62	2302.35	2654.63	2804.99	3656.27	4097.93	3290.32	2566.47	2887.28	3997.85	3904.41	5768.99	6104.32	5804.17	7800.78	6003.91
K00038	E1.1.1.53; 3alpha(or 20beta)-hydroxysteroid dehydrogenase [EC:1.1.1.53]	09100 Metabolism|09103 Lipid metabolism|00140 Steroid hormone biosynthesis	0	0	0	0	0	0	8	6	4	10	4	0	0	0	0	0	0	0	0	1	0	4	1	0	1	0
K00039	rbtD; ribitol 2-dehydrogenase [EC:1.1.1.56]	09100 Metabolism|09101 Carbohydrate metabolism|00040 Pentose and glucuronate interconversions	0	0	0	0.33	0.33	0.5	0	103	40	407	114	8	21.17	5.14	4	4	1	0	0	0.58	0.25	1.5	1.5	0.25	5.89	2.06
K00040	uxuB; fructuronate reductase [EC:1.1.1.57]	09100 Metabolism|09101 Carbohydrate metabolism|00040 Pentose and glucuronate interconversions	1	0	1	2485.39	3326.53	3579.87	2291.11	2849.85	3001.68	1788.37	3428.42	936.3	2274.21	2281.15	3030.65	3928.93	1352.67	3179.53	2809.58	2135.1	3892.6	1763.15	2020.69	2305.35	1724.92	3644.75
K00041	uxaB; tagaturonate reductase [EC:1.1.1.58]	09100 Metabolism|09101 Carbohydrate metabolism|00040 Pentose and glucuronate interconversions	1	0	0	5214.78	5331.42	5623.37	5516.62	5286.77	5292.06	4469.35	5789.82	5911.36	5799.33	5461.45	6178.19	6793.6	3603.84	4511.29	4565.87	4171.63	5689.31	5934.19	5968.94	6480.3	8198.63	7857.12
K00042	garR, glxR; 2-hydroxy-3-oxopropionate reductase [EC:1.1.1.60]	09100 Metabolism|09101 Carbohydrate metabolism|00630 Glyoxylate and dicarboxylate metabolism	1	0	1	3352.09	5558.83	5175.94	2825.54	3066.83	2729.36	5124.24	4018.84	3224.5	3276.76	2895.79	6480.95	5093.36	3902.6	6149.16	5153.16	6216.17	5255.82	4549	4088.52	3298.05	4882.98	4036.12
K00043	gbd; 4-hydroxybutyrate dehydrogenase [EC:1.1.1.61]	09100 Metabolism|09101 Carbohydrate metabolism|00650 Butanoate metabolism	0	0	0	0	0	0	0	0	0	0	0	0	0	0	0	0	0	0	0	1.2	0	1.4	0	0	0.4	1.6
K00045	E1.1.1.67, mtlK; mannitol 2-dehydrogenase [EC:1.1.1.67]	09100 Metabolism|09101 Carbohydrate metabolism|00051 Fructose and mannose metabolism	1	0	1	278.2	104.5	86.8	200.3	270.5	153	209.5	158.9	333.3	386.8	270.7	384.6	314.6	360.9	233.7	216.7	468.3	487	275.6	230.4	240.3	463.8	260.8
K00046	idnO; gluconate 5-dehydrogenase [EC:1.1.1.69]	09190 Not Included in Pathway or Brite|09191 Unclassified: metabolism|99980 Enzymes with EC numbers	1	0	1	8406.35	7937.1	8496.4	7811.53	8226.49	8984.38	4704.34	6681.65	10206.2	9860.76	8887.42	7789.67	8624.99	9149.63	8738.86	8587.79	4834.38	7816.56	8860.59	9957.49	11711.9	9511.18	9627.57
K00048	fucO; lactaldehyde reductase [EC:1.1.1.77]	09100 Metabolism|09101 Carbohydrate metabolism|00630 Glyoxylate and dicarboxylate metabolism	1	1	0	7127.55	7738.97	7814.72	5975.07	5378.56	5542.48	4765.09	6022.32	9175.74	7345.31	5841.06	9278.97	8533.67	8796.27	8542.49	6672.62	7508.1	7248.58	10905.8	7756.39	6988.04	10084.9	8561.84
K00050	ttuD; hydroxypyruvate reductase [EC:1.1.1.81]	09100 Metabolism|09101 Carbohydrate metabolism|00630 Glyoxylate and dicarboxylate metabolism	1	0	0	2177	2978	2734	952	1146	915	1042	849	1248	1144	1001	2190	1788	2719	4111	3779	2210.4	2625	4023.3	3638.5	2322.25	4224.05	2120.45
K00052	leuB, IMDH; 3-isopropylmalate dehydrogenase [EC:1.1.1.85]	09100 Metabolism|09101 Carbohydrate metabolism|00660 C5-Branched dibasic acid metabolism	1	0	1	13878.3	15112.2	14760.5	11732.2	12595.5	12804.5	9782.82	11113.8	12293.3	12630.6	11955.2	13782.1	13187.1	13630.9	14357.2	13798.8	9884.92	11732.6	16320.6	16400.4	15843.9	14986.4	13668
K00053	ilvC; ketol-acid reductoisomerase [EC:1.1.1.86]	09100 Metabolism|09105 Amino acid metabolism|00290 Valine, leucine and isoleucine biosynthesis	1	1	0	13346.3	13161.2	12909.5	11208.4	11456.8	11759.6	8137.15	9536.82	15389.7	14107.6	12610.7	12268.6	11878.1	13706.4	14251.2	13592.8	9896.42	11449.1	16384.6	16422.9	15695.9	14983.9	13603
K00054	mvaA; hydroxymethylglutaryl-CoA reductase [EC:1.1.1.88]	09100 Metabolism|09109 Metabolism of terpenoids and polyketides|00900 Terpenoid backbone biosynthesis	1	0	0	102.82	165.24	146.03	100.67	105.05	124.65	25.2	33.2	75.71	139.21	225.54	66.47	94.57	226.53	163.74	255.87	359.51	409.17	167.37	186.04	203.14	36.2	59.04
K00055	E1.1.1.90; aryl-alcohol dehydrogenase [EC:1.1.1.90]	09100 Metabolism|09105 Amino acid metabolism|00350 Tyrosine metabolism	0	0	0	0	1	3	5	4	3	5	3	7	6	7	13.5	6	7.5	4	3	29.5	9	19.5	33	40.25	110.75	40.75
K00057	gpsA; glycerol-3-phosphate dehydrogenase (NAD(P)+) [EC:1.1.1.94]	09100 Metabolism|09103 Lipid metabolism|00564 Glycerophospholipid metabolism	1	1	0	13870.5	13474.9	13265.9	11310.1	11528.8	11854	8183.64	9591.85	15690.4	14409.4	12918.3	12344.8	12038.8	13147.8	13673.2	12831.6	10810.8	11330.5	15817.1	14512.3	14383.9	12762.7	12444.7
K00058	serA, PHGDH; D-3-phosphoglycerate dehydrogenase / 2-oxoglutarate reductase [EC:1.1.1.95 1.1.1.399]	09100 Metabolism|09102 Energy metabolism|00680 Methane metabolism	1	0	1	20483.5	23185	24428.7	17692.1	20697.1	21968.8	12190	17549.5	22067.1	23942.4	23229.1	20855.6	22440.2	19738.8	27378.2	26861.2	14859.4	22015.6	23995.5	25111.7	25312.6	21112.6	22713.9
K00059	fabG; 3-oxoacyl-[acyl-carrier protein] reductase [EC:1.1.1.100]	09100 Metabolism|09103 Lipid metabolism|00061 Fatty acid biosynthesis	1	1	0	38946.2	40968.1	40001.9	29114.9	30297.8	30242.9	22529	26500.9	37766.9	35685.2	31846.2	35811.6	34199	32345.8	34817.6	30785.6	27216.4	29070.2	42382.4	38473.1	37551.3	36965.9	32266
K00060	tdh; threonine 3-dehydrogenase [EC:1.1.1.103]	09100 Metabolism|09105 Amino acid metabolism|00260 Glycine, serine and threonine metabolism	1	0	1	508.95	699.72	605.4	995.07	734.98	604.68	1311.12	957.82	177.8	992.52	1132.86	1054.83	1276.85	320.9	937.33	601.03	1392.2	1352.2	164.93	247.71	725.32	473.33	1188.26
K00064	E1.1.1.122; D-threo-aldose 1-dehydrogenase [EC:1.1.1.122]	09100 Metabolism|09101 Carbohydrate metabolism|00051 Fructose and mannose metabolism	0	0	1	6.2	6.4	4.8	4	3	2.25	11	4	0	0	0	10	28	0	1	0	34.25	6.75	12	22	25.4	130	42
K00065	kduD; 2-dehydro-3-deoxy-D-gluconate 5-dehydrogenase [EC:1.1.1.127]	09100 Metabolism|09101 Carbohydrate metabolism|00040 Pentose and glucuronate interconversions	1	0	1	427.66	778.06	822.77	497.94	626.23	646.93	1200.87	954.42	330.7	446.14	664.31	643.3	1017.93	539.33	1094.63	921.33	1203.03	1412.72	706.65	460.69	699.05	312.78	1042.19
K00066	algD; GDP-mannose 6-dehydrogenase [EC:1.1.1.132]	09100 Metabolism|09101 Carbohydrate metabolism|00051 Fructose and mannose metabolism	0	0	0	0	0	0	60.4	165.4	67.4	42.6	18.8	13.2	16	9.2	3.2	2	497.8	411.6	411.4	306.2	283.2	1	1	1	0	0.5
K00067	rfbD, rmlD; dTDP-4-dehydrorhamnose reductase [EC:1.1.1.133]	09100 Metabolism|09109 Metabolism of terpenoids and polyketides|00523 Polyketide sugar unit biosynthesis	1	1	0	17233.7	17116.6	15853.6	12948.2	11284.3	10347.1	9939.96	10624.5	16524.1	14263.1	12054.2	17397.5	14977.1	16257.1	15709	13436.6	12365.1	12400.9	19574.1	16373.1	13001.6	19007.3	13424.5
K00068	srlD; sorbitol-6-phosphate 2-dehydrogenase [EC:1.1.1.140]	09100 Metabolism|09101 Carbohydrate metabolism|00051 Fructose and mannose metabolism	1	0	1	114.46	679.06	597.07	427.79	699.99	779.53	2263.93	1653.17	48.4	192.34	370.51	868.43	1099.6	128.45	859.13	648.08	2040.55	1662.9	23.73	85.71	430.34	252.42	1630.22
K00073	allD; ureidoglycolate dehydrogenase (NAD+) [EC:1.1.1.350]	09100 Metabolism|09104 Nucleotide metabolism|00230 Purine metabolism	1	0	1	46.23	301.53	275.37	181.1	346.23	390.93	1131.87	825.92	21.2	133.47	208.92	478.65	621.93	35	496.13	361.83	1033.57	880.95	0.65	30.45	223.85	60.39	796.64
K00074	paaH, hbd, fadB, mmgB; 3-hydroxybutyryl-CoA dehydrogenase [EC:1.1.1.157]	09100 Metabolism|09101 Carbohydrate metabolism|00650 Butanoate metabolism	1	0	1	8029.7	9076.3	9611.57	4408.77	7631.2	9548.5	3720.37	6102.82	5094.78	7802.64	8482	5255.8	7031.59	4937.51	9197.46	10285.7	4734.21	8948.41	6009.31	8436.94	12121.7	3483.34	7591.82
K00075	murB; UDP-N-acetylmuramate dehydrogenase [EC:1.3.1.98]	09100 Metabolism|09101 Carbohydrate metabolism|00520 Amino sugar and nucleotide sugar metabolism	1	1	0	14525.5	15302.1	15034.3	11940.8	12692.6	12879.8	9899.98	11183.7	16523.9	15113.2	13365.6	14741.4	13664	13973.8	14311	13743.2	11396.7	11925.2	16382.1	16441.3	15845.7	15321.5	13714.2
K00076	hdhA; 7-alpha-hydroxysteroid dehydrogenase [EC:1.1.1.159]	09100 Metabolism|09103 Lipid metabolism|00121 Secondary bile acid biosynthesis	1	0	1	387.65	647.2	543.62	477.6	560.68	574.93	1283.62	917.67	241.8	816.45	664.48	1089.8	1166.93	216.93	778.53	499.08	2182.42	1235.87	173.65	274.45	774.6	243.25	1055.83
K00077	panE, apbA; 2-dehydropantoate 2-reductase [EC:1.1.1.169]	09100 Metabolism|09108 Metabolism of cofactors and vitamins|00770 Pantothenate and CoA biosynthesis	1	0	0	8941.57	9143.18	9501.79	8541.05	9537.67	10049.3	7234.14	8690.62	8134.37	9063.26	8797.47	8352.97	9808.91	9730.79	10292.9	11290.2	6777.76	9962.24	9787.34	12406.6	13829.8	12691.9	12461.8
K00078	DHDH; dihydrodiol dehydrogenase / D-xylose 1-dehydrogenase (NADP) [EC:1.3.1.20 1.1.1.179]	09100 Metabolism|09101 Carbohydrate metabolism|00040 Pentose and glucuronate interconversions	0	0	0	2	8	2	0	0	0	0	0	3	1	1	0	0	0	0	0	1	0	0	0	0	0	0
K00082	ribD2; 5-amino-6-(5-phosphoribosylamino)uracil reductase [EC:1.1.1.193]	09100 Metabolism|09108 Metabolism of cofactors and vitamins|00740 Riboflavin metabolism	1	0	0	70.5	29.5	20.5	196	306.5	335.5	303.5	355	330.5	476	626.5	1958	1338	412	232.5	261.5	92.5	54	52.5	39	29.5	29	10
K00086	dhaT; 1,3-propanediol dehydrogenase [EC:1.1.1.202]	09100 Metabolism|09101 Carbohydrate metabolism|00640 Propanoate metabolism	1	0	0	5.53	3.33	1.5	10	4.8	4.4	9	10.4	1	0.17	0.14	0.15	2	2.18	1	0	7.54	3.91	3.5	5.5	4.25	7.89	3.06
K00087	ygeS, xdhA; xanthine dehydrogenase molybdenum-binding subunit [EC:1.17.1.4]	09100 Metabolism|09104 Nucleotide metabolism|00230 Purine metabolism	1	0	1	1533.4	2233.87	2637.37	2302.85	2803.43	3559.43	1494.87	1989.42	784.8	2175.2	2470.98	1519.15	2178.43	1047.25	3141.53	3005.08	2573.77	2818.6	900.65	2650.95	4591.35	543.25	2637.08
K00088	IMPDH, guaB; IMP dehydrogenase [EC:1.1.1.205]	09100 Metabolism|09104 Nucleotide metabolism|00230 Purine metabolism	1	1	0	14756.5	15876.8	15437	12277	12931.7	13173.6	10594.9	11804.7	16447.3	15424.2	14075.6	15084.6	14137	14644.1	14706.8	14367.1	11943.2	12558.8	17277	17798.7	16770	16527.3	14643.1
K00090	ghrB; glyoxylate/hydroxypyruvate/2-ketogluconate reductase [EC:1.1.1.79 1.1.1.81 1.1.1.215]	09100 Metabolism|09101 Carbohydrate metabolism|00030 Pentose phosphate pathway	1	0	1	48.83	331.59	272.48	202.52	573.48	458.18	1586.37	954.92	19.2	124.47	194.17	460.65	600.93	17.25	416.13	321.83	1072.15	844.7	26.08	79.64	258.44	322.53	898.79
K00091	E1.1.1.219; dihydroflavonol-4-reductase [EC:1.1.1.219]	09190 Not Included in Pathway or Brite|09191 Unclassified: metabolism|99980 Enzymes with EC numbers	1	1	0	286.1	211.7	142.9	100	70.5	39.5	16	16.5	79.5	65.5	60	10.5	10	71	57.5	35.5	46.2	18.5	195.33	83.57	56.34	122.04	49.38
K00094	E1.1.1.251, gatD; galactitol-1-phosphate 5-dehydrogenase [EC:1.1.1.251]	09100 Metabolism|09101 Carbohydrate metabolism|00052 Galactose metabolism	1	0	1	43.23	286.53	266.37	177.1	340.23	377.93	1122.87	817.92	1.2	84.47	180.92	422.65	542.93	15	414.13	321.83	1008.57	827.95	1.15	23.95	202.1	65.64	792.39
K00096	araM, egsA; glycerol-1-phosphate dehydrogenase [NAD(P)+] [EC:1.1.1.261]	09100 Metabolism|09103 Lipid metabolism|00564 Glycerophospholipid metabolism	1	1	0	1278.5	714	483	644.9	373.9	365.4	198.6	134.8	1458.7	677	302.7	455.7	142	1332.8	881.1	776.9	656.7	414.2	2097.17	680.33	474.5	626	192
K00097	pdxA; 4-hydroxythreonine-4-phosphate dehydrogenase [EC:1.1.1.262]	09100 Metabolism|09108 Metabolism of cofactors and vitamins|00750 Vitamin B6 metabolism	1	0	0	7562.25	8155.87	8069.71	6936.09	7674.74	7466.43	7432.95	8185.42	9369.44	8424.57	8121.51	9647.97	9700.68	7807.47	6135.27	6395.03	4950.35	6476.91	6891.49	8663.19	8347.75	9731.89	9126.2
K00098	idnD; L-idonate 5-dehydrogenase [EC:1.1.1.264]	09190 Not Included in Pathway or Brite|09191 Unclassified: metabolism|99980 Enzymes with EC numbers	0	0	1	15.5	106.5	100	53.5	108.5	122	361	264.25	0	28.5	62.5	138.25	174	6.25	152	103.5	332.5	282.95	0.75	9.25	66.75	15.5	225.5
K00099	dxr; 1-deoxy-D-xylulose-5-phosphate reductoisomerase [EC:1.1.1.267]	09100 Metabolism|09109 Metabolism of terpenoids and polyketides|00900 Terpenoid backbone biosynthesis	1	1	0	14302.1	15185.2	14910.4	11810.8	12607.1	12797.3	9825.28	11152.6	16043.7	14918.2	13596.2	14480	13536.6	13729.3	14263	13667.7	11042.3	11763.9	16300.8	16360.3	15784.7	15195.5	13690.6
K00100	bdhAB; butanol dehydrogenase [EC:1.1.1.-]	09100 Metabolism|09101 Carbohydrate metabolism|00650 Butanoate metabolism	1	0	1	13070.9	16488.7	17051.9	11633.7	14041.7	14761.8	10154.4	14082.9	11677.3	13446.1	12741.1	16179.8	16355.8	15145.4	14384.4	15270.4	9139.21	12929.9	14080.9	16866	18358.2	19154.3	17518
K00101	lldD; L-lactate dehydrogenase (cytochrome) [EC:1.1.2.3]	09100 Metabolism|09101 Carbohydrate metabolism|00620 Pyruvate metabolism	1	0	1	511.43	509.93	399.17	204.52	588.48	462.18	1591.37	952.92	141.2	139.47	209.17	454.15	608.93	23.25	416.13	322.83	1075.35	845.2	169.98	114.64	274.39	337.68	908.14
K00102	LDHD, dld; D-lactate dehydrogenase (cytochrome) [EC:1.1.2.4]	09100 Metabolism|09101 Carbohydrate metabolism|00620 Pyruvate metabolism	1	0	0	565.1	725.7	629.4	269	560	403	582.5	405	217.5	151.5	173	162	190.5	132	67.5	108	134.7	97.5	101.9	220.5	171.7	261.4	131.6
K00104	glcD; glycolate oxidase [EC:1.1.3.15]	09100 Metabolism|09101 Carbohydrate metabolism|00630 Glyoxylate and dicarboxylate metabolism	1	0	0	1982.67	2601.73	2153.85	4497.02	5209	4478.73	5176.87	4530.22	3444.25	3568.8	5874.02	1280.63	1665.5	2262.35	3383.63	6474.83	3404.31	4224.11	1993.05	2435.87	1234.63	1174.4	3142.85
K00105	E1.1.3.21; alpha-glycerophosphate oxidase [EC:1.1.3.21]	09100 Metabolism|09103 Lipid metabolism|00564 Glycerophospholipid metabolism	1	1	0	14.03	5.5	4	6.67	3.19	3.2	3.86	2.2	1.83	0.4	0	7.13	4.57	4.2	0.2	0	1	0	8.83	5.83	2.5	1	0.5
K00108	betA, CHDH; choline dehydrogenase [EC:1.1.99.1]	09100 Metabolism|09105 Amino acid metabolism|00260 Glycine, serine and threonine metabolism	1	0	1	504.63	514.69	398.68	232.35	717.48	501.18	1604.37	951.92	153.2	154.47	216.17	454.65	607.93	14.5	413.13	321.58	1141.5	857.2	72.28	133.52	317.54	601.73	999.72
K00111	glpA, glpD; glycerol-3-phosphate dehydrogenase [EC:1.1.5.3]	09100 Metabolism|09103 Lipid metabolism|00564 Glycerophospholipid metabolism	1	0	0	8365.85	10590.2	9947.21	6625.16	7706.62	7323.8	7742.19	8342.49	6416.31	6546.83	6197.5	10053.8	9211.03	6711.71	9531.32	8939.38	10089.6	9376.28	9453.39	8621.95	6927.79	7943.39	8287.47
K00112	glpB; glycerol-3-phosphate dehydrogenase subunit B [EC:1.1.5.3]	09100 Metabolism|09103 Lipid metabolism|00564 Glycerophospholipid metabolism	1	0	1	445.9	897.53	801.54	647.67	924.3	860	1332.47	1187.72	184.73	363.14	540.45	620.85	861.59	721.3	887.06	873.89	1336.77	1178.15	350.92	422.47	587.07	194.78	1006.46
K00113	glpC; glycerol-3-phosphate dehydrogenase subunit C [EC:1.1.5.3]	09100 Metabolism|09103 Lipid metabolism|00564 Glycerophospholipid metabolism	1	0	1	445.9	897.53	801.54	647.67	924.3	860	1332.47	1187.72	184.73	363.14	540.45	620.85	861.59	721.3	887.06	873.89	1336.77	1178.15	350.92	422.47	587.07	194.78	1006.46
K00114	exaA; alcohol dehydrogenase (cytochrome c) [EC:1.1.2.8]	09100 Metabolism|09101 Carbohydrate metabolism|00010 Glycolysis / Gluconeogenesis	0	0	0	0	0	0	26	130	39	33	11	7	13	7	1	1	0	0	0	28.2	5	19.4	21	22	104.4	37.1
K00116	mqo; malate dehydrogenase (quinone) [EC:1.1.5.4]	09100 Metabolism|09101 Carbohydrate metabolism|00020 Citrate cycle (TCA cycle)	1	0	1	43.56	291.86	266.87	224.52	625.48	462.18	1200.37	847.92	25.2	120.64	198.56	444.15	599.93	15.75	413.13	322.58	1015.9	834.2	6.08	42.64	211.49	93.67	827.6
K00117	gcd; quinoprotein glucose dehydrogenase [EC:1.1.5.2]	09100 Metabolism|09101 Carbohydrate metabolism|00030 Pentose phosphate pathway	1	0	1	43.23	328.39	270.08	199.52	585.48	460.18	1583.37	951.92	20.2	125.47	195.42	456.65	629.93	15.5	415.13	321.83	1022.73	831.95	6.58	40.64	209.74	116.28	829.29
K00118	gfo; glucose-fructose oxidoreductase [EC:1.1.99.28]	09190 Not Included in Pathway or Brite|09191 Unclassified: metabolism|99980 Enzymes with EC numbers	0	0	0	0	0	0	4	3	2	5	2	0	0	0	0	0	0	1	0	0	0	0	0	0	0	0
K00121	frmA, ADH5, adhC; S-(hydroxymethyl)glutathione dehydrogenase / alcohol dehydrogenase [EC:1.1.1.284 1.1.1.1]	09100 Metabolism|09101 Carbohydrate metabolism|00010 Glycolysis / Gluconeogenesis	1	0	1	521.43	570.29	419.38	401.19	712.14	563.68	1660.53	988.92	166.2	184.47	266.17	507.48	679.6	37.75	461.13	361.83	2120.25	1059.2	66.28	125.64	313.14	532.73	978.09
K00122	FDH; formate dehydrogenase [EC:1.17.1.9]	09100 Metabolism|09101 Carbohydrate metabolism|00630 Glyoxylate and dicarboxylate metabolism	0	0	0	0	0	0	1	0	0	0	0	0	0	0	0	0	0	0	0	2.2	1	5.4	1	1	2.4	1.6
K00123	fdoG, fdhF, fdwA; formate dehydrogenase major subunit [EC:1.17.1.9]	09100 Metabolism|09101 Carbohydrate metabolism|00630 Glyoxylate and dicarboxylate metabolism	1	0	1	1865.71	5502.37	5156.52	2852.5	5170.02	4555.02	7609.98	6548.98	1628.8	2392.39	3505.35	6337.1	6076.72	1686.34	3182.84	3382.25	5525.21	5032.05	2079.15	5017.85	4511.23	6175.82	6402.97
K00124	fdoH, fdsB; formate dehydrogenase iron-sulfur subunit	09100 Metabolism|09101 Carbohydrate metabolism|00630 Glyoxylate and dicarboxylate metabolism	1	0	1	1241.43	3373.26	3114.34	1309.52	2807.28	2307.58	3561.37	3135.82	616.7	942.97	1246.92	2868.15	2577.93	1249.17	1756.46	2176	2186.97	2107.95	1464.55	4335.81	3471.64	5515.58	3624.49
K00126	fdsD; formate dehydrogenase subunit delta [EC:1.17.1.9]	09100 Metabolism|09101 Carbohydrate metabolism|00630 Glyoxylate and dicarboxylate metabolism	0	0	0	0.6	0.2	0.4	1	0	0	0	0	0	0	0	0	0	0	0	0	27.2	6	15.4	20	23.2	104.4	36.6
K00127	fdoI, fdsG; formate dehydrogenase subunit gamma	09100 Metabolism|09101 Carbohydrate metabolism|00630 Glyoxylate and dicarboxylate metabolism	1	0	1	1038.93	3861.59	3644.01	1369.02	2998.98	2551.18	4941.37	4118.42	716.2	1171.97	1561.92	4754.15	3608.43	1189.84	1635.79	2018.67	2114.14	1966.95	1334.22	3958.98	3167.14	5420.58	3448.49
K00128	ALDH; aldehyde dehydrogenase (NAD+) [EC:1.2.1.3]	09100 Metabolism|09101 Carbohydrate metabolism|00010 Glycolysis / Gluconeogenesis	1	0	0	6123.92	6530.53	5723.96	2772.25	3387.07	2783.42	4573.75	3062.25	4393.03	4490.47	4084.73	8103.4	5554.66	3464.26	4572.96	2814.58	5170.63	2925.46	4821.22	2810.56	1839.97	3474	1531.5
K00129	E1.2.1.5; aldehyde dehydrogenase (NAD(P)+) [EC:1.2.1.5]	09100 Metabolism|09101 Carbohydrate metabolism|00010 Glycolysis / Gluconeogenesis	0	0	0	0	0	0	0	0	0	0	0	0	0	0	0	0	1	0	0	0	0	0.5	1.5	0.25	5.25	1.75
K00130	betB, gbsA; betaine-aldehyde dehydrogenase [EC:1.2.1.8]	09100 Metabolism|09105 Amino acid metabolism|00260 Glycine, serine and threonine metabolism	1	0	1	44.76	329.62	271.38	202.52	482.48	420.18	1163.37	833.92	17.2	108.64	192.31	456.65	596.93	16.5	429.13	322.58	1090.63	847.2	38.24	96.28	281.17	398.5	924.86
K00131	gapN; glyceraldehyde-3-phosphate dehydrogenase (NADP+) [EC:1.2.1.9]	09100 Metabolism|09101 Carbohydrate metabolism|00010 Glycolysis / Gluconeogenesis	1	1	0	181.79	68.41	63.03	111.17	71.03	59.45	19.34	7	26.88	16.81	7.54	43.49	6	26.68	8.54	1.87	34.05	15.08	194.54	87.21	45.64	16.2	4.04
K00132	E1.2.1.10; acetaldehyde dehydrogenase (acetylating) [EC:1.2.1.10]	09100 Metabolism|09101 Carbohydrate metabolism|00620 Pyruvate metabolism	1	0	1	14	43.34	57	4.17	11.17	18	1	14	19	24	27	22	63	40.17	90	61	27	83	5	6	24	2	18
K00133	asd; aspartate-semialdehyde dehydrogenase [EC:1.2.1.11]	09100 Metabolism|09105 Amino acid metabolism|00260 Glycine, serine and threonine metabolism	1	1	0	14811.3	15389.7	15047.9	11886.4	12657.1	12848	9838.48	11160.9	16174.1	14937.6	13605.9	14499.4	13544.2	13762.6	14271.7	13670.1	11313.1	11884.5	16379.6	16413.8	15812.1	15212.5	13695.2
K00134	GAPDH, gapA; glyceraldehyde 3-phosphate dehydrogenase [EC:1.2.1.12]	09100 Metabolism|09101 Carbohydrate metabolism|00010 Glycolysis / Gluconeogenesis	1	0	1	15273.7	17279.6	17468.8	12962.4	15334.8	16138.3	11341.7	13297.9	17494.6	17473.5	16730.6	15499.7	15506.9	14304	16089.1	15520.1	13614.2	13812.5	17162.6	18966.2	20381.8	15802.7	16343.9
K00135	gabD; succinate-semialdehyde dehydrogenase / glutarate-semialdehyde dehydrogenase [EC:1.2.1.16 1.2.1.79 1.2.1.20]	09100 Metabolism|09101 Carbohydrate metabolism|00650 Butanoate metabolism	1	0	1	1069.91	1172.42	905.48	421.86	1284.84	746.68	2525.48	1358.42	332.2	248.54	271.31	510.53	650.5	54.45	436.83	334.58	1436.43	995.45	138.66	210.33	381.33	714.71	1075.35
K00137	prr; aminobutyraldehyde dehydrogenase [EC:1.2.1.19]	09100 Metabolism|09105 Amino acid metabolism|00310 Lysine degradation	1	0	1	43.23	287.53	266.37	186.52	344.48	382.18	1132.37	827.92	1.2	84.47	180.92	422.65	544.93	16	415.13	321.83	1010.9	829.95	2.58	35.64	209.74	86.78	821.29
K00138	aldB; aldehyde dehydrogenase [EC:1.2.1.-]	09100 Metabolism|09101 Carbohydrate metabolism|00010 Glycolysis / Gluconeogenesis	1	0	1	48.83	332.09	272.48	213.77	607.48	468.18	1587.37	952.92	23.2	122.47	195.17	427.65	551.93	16.25	415.13	321.83	1065.35	842.2	30.48	77.64	255.44	295.93	893.89
K00140	mmsA, iolA, ALDH6A1; malonate-semialdehyde dehydrogenase (acetylating) / methylmalonate-semialdehyde dehydrogenase [EC:1.2.1.18 1.2.1.27]	09100 Metabolism|09101 Carbohydrate metabolism|00640 Propanoate metabolism	1	0	0	479.96	271.43	185.87	82.42	513.92	186.95	909.5	262.7	204.5	128.84	68.53	70	114	37.84	61.5	38.75	99.1	69.25	105.8	110.86	114.99	351.29	161.32
K00141	xylC; benzaldehyde dehydrogenase (NAD) [EC:1.2.1.28]	09100 Metabolism|09111 Xenobiotics biodegradation and metabolism|00627 Aminobenzoate degradation	1	0	0	0.93	0.53	0.9	1	118	44	416	116	17	30.17	7.14	4	5	1	1	0	26.25	7.25	13	20	23.2	104.64	35.31
K00145	argC; N-acetyl-gamma-glutamyl-phosphate reductase [EC:1.2.1.38]	09100 Metabolism|09105 Amino acid metabolism|00220 Arginine biosynthesis	1	0	0	12352.5	12852.4	12708.3	11143.9	12282.1	12500.6	9315.82	10801	10084.5	11109.6	10836.2	11437.1	11671.6	11627.2	11435.2	12321.8	8100.62	10384.6	12915.5	14958.4	15423.4	13406.1	13057.1
K00146	feaB; phenylacetaldehyde dehydrogenase [EC:1.2.1.39]	09100 Metabolism|09105 Amino acid metabolism|00360 Phenylalanine metabolism	1	0	1	43.83	287.73	265.77	194.27	478.23	416.93	1154.87	829.92	9.2	98.47	188.92	423.65	546.93	16	415.13	321.83	1087.77	843.95	37.48	91.02	271.69	398.43	928.52
K00147	proA; glutamate-5-semialdehyde dehydrogenase [EC:1.2.1.41]	09100 Metabolism|09105 Amino acid metabolism|00330 Arginine and proline metabolism	1	1	0	13532.3	14675.7	14505.2	11343.9	12082.5	12347.3	9658.48	11007.4	12269.3	12077	11356.2	13483.9	12711.8	13090.3	13773.4	13220.2	9669.15	11162	15597	15198.9	14671.3	14575.1	13145
K00148	fdhA; glutathione-independent formaldehyde dehydrogenase [EC:1.2.1.46]	09100 Metabolism|09102 Energy metabolism|00680 Methane metabolism	0	0	0	0.6	0.2	0.4	17	138	38	26	7	8	14	8	13	2	0	0	0	50	10	20	38	44.2	204	70.5
K00150	gap2; glyceraldehyde-3-phosphate dehydrogenase (NAD(P)) [EC:1.2.1.59]	09100 Metabolism|09101 Carbohydrate metabolism|00010 Glycolysis / Gluconeogenesis	0	0	0	7	6	3	0	0	0	0	0	0	0	0	0	0	0	0	0	0	0	0	0	0	0	0
K00151	hpaE, hpcC; 5-carboxymethyl-2-hydroxymuconic-semialdehyde dehydrogenase [EC:1.2.1.60]	09100 Metabolism|09105 Amino acid metabolism|00350 Tyrosine metabolism	1	0	1	28.33	180.73	166.77	124.02	231.73	255.93	761.87	553.67	1.2	55.97	118.67	284.4	368.93	10.75	264.13	218.58	703.9	551.45	11.9	41.82	160.55	169.89	623.76
K00153	E1.1.1.306; S-(hydroxymethyl)mycothiol dehydrogenase [EC:1.1.1.306]	09190 Not Included in Pathway or Brite|09191 Unclassified: metabolism|99980 Enzymes with EC numbers	0	0	0	0	0	0	0.25	0	0	0	0	0	0	0	0	0	0	0	0	0	0	0	0	0	0	0
K00154	E1.2.1.68; coniferyl-aldehyde dehydrogenase [EC:1.2.1.68]	09190 Not Included in Pathway or Brite|09191 Unclassified: metabolism|99980 Enzymes with EC numbers	1	0	1	10.6	50.06	10.11	18	257	82	455	125	25	44	15	24	58	1	1	0	63.2	15.5	30.4	44	48.2	237.4	79.1
K00156	poxB; pyruvate dehydrogenase (quinone) [EC:1.2.5.1]	09100 Metabolism|09101 Carbohydrate metabolism|00620 Pyruvate metabolism	1	0	1	1456.52	1268.69	1002.35	907.37	924.9	870.3	2201.97	1751.92	799.43	1192.49	1528.74	1622.53	1851.11	1028.53	923.46	1016.19	2144.72	1937.45	1345.5	2132.22	1752.25	2137.01	2319.63
K00158	E1.2.3.3, poxL; pyruvate oxidase [EC:1.2.3.3]	09100 Metabolism|09101 Carbohydrate metabolism|00620 Pyruvate metabolism	1	0	0	20.02	7.84	8.83	14.67	10.85	7	8.2	5	6.51	1.56	2.34	21.47	5.57	35.53	14.54	10.67	272.51	130.17	37.17	21.51	15.34	5	1.84
K00161	PDHA, pdhA; pyruvate dehydrogenase E1 component alpha subunit [EC:1.2.4.1]	09100 Metabolism|09101 Carbohydrate metabolism|00010 Glycolysis / Gluconeogenesis	1	0	1	2171.89	1803.33	2164.46	591.42	872.05	1000.5	235.2	423.6	742.21	1089.86	1701.73	361.8	844.89	801.53	1318.94	1624.07	292.16	944.92	1397.87	1163.74	1243.72	344.45	386.86
K00162	PDHB, pdhB; pyruvate dehydrogenase E1 component beta subunit [EC:1.2.4.1]	09100 Metabolism|09101 Carbohydrate metabolism|00010 Glycolysis / Gluconeogenesis	1	0	1	2135.89	1701.33	2101.46	549.42	823.05	946.5	188.2	362.6	733.21	1070.86	1682.73	351.8	830.89	801.53	1318.94	1624.07	292.16	944.92	1394.87	1151.74	1239.72	343.45	386.86
K00163	aceE; pyruvate dehydrogenase E1 component [EC:1.2.4.1]	09100 Metabolism|09101 Carbohydrate metabolism|00010 Glycolysis / Gluconeogenesis	1	0	1	62.43	335.12	276.05	222.27	698.48	508.18	2010.37	1070.92	38.2	157.47	201.17	469.65	656.93	22.42	416.13	321.83	1051.55	842.7	184.55	102.81	255.64	237	871.99
K00164	OGDH, sucA; 2-oxoglutarate dehydrogenase E1 component [EC:1.2.4.2]	09100 Metabolism|09101 Carbohydrate metabolism|00020 Citrate cycle (TCA cycle)	1	0	1	549.5	582.41	460.98	379.27	733.48	616.18	1637.37	992.92	189.5	410.47	766.16	551.48	730.25	603.42	1026.13	1169.83	1555.35	1400.2	746.15	2012.98	1684.27	2720.1	2121.56
K00166	BCKDHA, bkdA1; 2-oxoisovalerate dehydrogenase E1 component alpha subunit [EC:1.2.4.4]	09100 Metabolism|09101 Carbohydrate metabolism|00640 Propanoate metabolism	0	0	0	8.67	29.49	27.33	4	3	3	5	2	26.3	227	508.99	23.33	50.32	0	0	0	1	0	13	5.67	2.33	2	1.17
K00167	BCKDHB, bkdA2; 2-oxoisovalerate dehydrogenase E1 component beta subunit [EC:1.2.4.4]	09100 Metabolism|09101 Carbohydrate metabolism|00640 Propanoate metabolism	0	0	0	8.67	29.49	27.33	4	3	3	5	2	26.3	227	508.99	23.33	50.32	0	0	0	1	0	13	5.67	2.33	2	1.17
K00169	porA; pyruvate ferredoxin oxidoreductase alpha subunit [EC:1.2.7.1]	09100 Metabolism|09101 Carbohydrate metabolism|00010 Glycolysis / Gluconeogenesis	1	0	1	1122.5	2621	3132	969	1644.5	1660	1782.5	1801.5	905	1185.5	1490.5	2413	2000.5	983.5	1566.83	1857.67	635.67	790.5	1072.17	2453.83	2163	2726.83	1475
K00170	porB; pyruvate ferredoxin oxidoreductase beta subunit [EC:1.2.7.1]	09100 Metabolism|09101 Carbohydrate metabolism|00010 Glycolysis / Gluconeogenesis	1	0	1	1126.5	2580	3110	960	1642.5	1656	1782.5	1800.5	882	1171.5	1484.5	2404	1995.5	970.5	1560.83	1857.67	586.67	780.5	1069.17	2446.83	2163	2679.83	1468
K00171	porD; pyruvate ferredoxin oxidoreductase delta subunit [EC:1.2.7.1]	09100 Metabolism|09101 Carbohydrate metabolism|00010 Glycolysis / Gluconeogenesis	1	0	1	614	809.5	1436	403.5	497.5	634.5	118	222.5	554	661	806.5	256	495	393.5	954.5	1008.5	87.5	223.5	517.67	541.33	726	235	219.5
K00172	porG; pyruvate ferredoxin oxidoreductase gamma subunit [EC:1.2.7.1]	09100 Metabolism|09101 Carbohydrate metabolism|00010 Glycolysis / Gluconeogenesis	1	0	1	1198.5	2666	3176	1129	1700.5	1691	1830.5	1833.5	1123	1268.5	1540.5	2465	2020.5	996.5	1568.83	1860.67	636.67	791.5	1130.17	2474.83	2176	2750.83	1479
K00174	korA, oorA, oforA; 2-oxoglutarate/2-oxoacid ferredoxin oxidoreductase subunit alpha [EC:1.2.7.3 1.2.7.11]	09100 Metabolism|09101 Carbohydrate metabolism|00010 Glycolysis / Gluconeogenesis	1	1	0	12955.1	10158.7	10047.2	12129.7	12166.4	12490.2	9694.46	9713.2	17309.2	13814.2	12061.3	9721.48	9814.86	16582.3	10974.1	13929.2	9607.94	10154.8	14793.5	17224.2	17438.4	16371.9	13922.8
K00175	korB, oorB, oforB; 2-oxoglutarate/2-oxoacid ferredoxin oxidoreductase subunit beta [EC:1.2.7.3 1.2.7.11]	09100 Metabolism|09101 Carbohydrate metabolism|00010 Glycolysis / Gluconeogenesis	1	1	0	12955.1	10158.7	10047.2	12129.7	12166.4	12490.2	9694.46	9713.2	17309.2	13814.2	12061.3	9721.48	9814.86	16582.3	10974.1	13929.2	9608.08	10154.9	14793.5	17224.2	17438.4	16371.9	13922.8
K00176	korD, oorD; 2-oxoglutarate ferredoxin oxidoreductase subunit delta [EC:1.2.7.3]	09100 Metabolism|09101 Carbohydrate metabolism|00020 Citrate cycle (TCA cycle)	1	1	0	7012.99	6160.76	6368	7030.48	7603.49	8060.45	5226.08	5693.2	8730.19	7759.26	7019.32	5125.99	5752.43	8450.8	6422.97	7940.62	6045.97	6034.21	8123.61	10037.4	11141.5	8418.61	7922.92
K00177	korC, oorC; 2-oxoglutarate ferredoxin oxidoreductase subunit gamma [EC:1.2.7.3]	09100 Metabolism|09101 Carbohydrate metabolism|00020 Citrate cycle (TCA cycle)	1	1	0	7037.99	6200.76	6420	7031.48	7603.49	8061.45	5226.08	5693.2	8734.19	7760.26	7021.32	5125.99	5752.43	8498.3	6442.97	7974.62	6082.47	6072.21	8176.61	10169.4	11211.5	8486.61	7982.92
K00179	iorA; indolepyruvate ferredoxin oxidoreductase, alpha subunit [EC:1.2.7.8]	09190 Not Included in Pathway or Brite|09191 Unclassified: metabolism|99980 Enzymes with EC numbers	1	0	0	5320.24	4841.76	4392.25	4663.43	4487.29	4306.3	3748.13	3511.05	9596.49	8387.26	7696.82	6186.24	5945.93	7796.95	5527.3	5185.04	4643.64	4630.46	6359.19	6845.85	6998.83	7703.94	5690.17
K00180	iorB; indolepyruvate ferredoxin oxidoreductase, beta subunit [EC:1.2.7.8]	09190 Not Included in Pathway or Brite|09191 Unclassified: metabolism|99980 Enzymes with EC numbers	1	0	0	5322.24	4848.76	4391.25	4833.93	4593.29	4382.8	3803.63	3536.05	9595.49	8388.26	7691.82	6185.74	5939.93	7790.95	5523.3	5182.04	4642.64	4626.46	6359.19	6845.85	6998.83	7703.94	5690.17
K00183	K00183; prokaryotic molybdopterin-containing oxidoreductase family, molybdopterin binding subunit	09100 Metabolism|09102 Energy metabolism|00920 Sulfur metabolism	1	0	0	15.5	17.5	18	7.5	16	11.5	16.5	1	2	11	4	8	7	15	1.65	4.85	7.85	8	3.5	19	23.5	18.65	18
K00184	K00184; prokaryotic molybdopterin-containing oxidoreductase family, iron-sulfur binding subunit	09100 Metabolism|09102 Energy metabolism|00920 Sulfur metabolism	1	0	1	645.67	2450.99	2365.33	1207	2357	2150	2822	2804.5	471.3	950	1477.49	2306.33	1893.32	856	743.3	1057.2	612.2	714	721.5	2312.17	1754.33	2612.8	1452.67
K00185	K00185; prokaryotic molybdopterin-containing oxidoreductase family, membrane subunit	09100 Metabolism|09102 Energy metabolism|00920 Sulfur metabolism	1	0	1	135.17	647.49	660.33	356.5	625.5	580	239	427	127.3	429.5	795.49	151.33	387.82	251.5	131.65	204.35	97.85	152	165	399.67	313.83	119.65	191.67
K00187	vorB; 2-oxoisovalerate ferredoxin oxidoreductase, beta subunit [EC:1.2.7.7]	09100 Metabolism|09105 Amino acid metabolism|00280 Valine, leucine and isoleucine degradation	0	0	0	2	3	5	2	5	5	1	0	0	0	0	0	0	0	0	0	0	0	0	0	0	0	0
K00188	vorD; 2-oxoisovalerate ferredoxin oxidoreductase, delta subunit [EC:1.2.7.7]	09100 Metabolism|09105 Amino acid metabolism|00280 Valine, leucine and isoleucine degradation	0	0	0	2	3	5	2	5	5	1	0	0	0	0	0	0	0	0	0	0	0	0	0	0	0	0
K00194	cdhD, acsD; acetyl-CoA decarbonylase/synthase complex subunit delta [EC:2.1.1.245]	09100 Metabolism|09102 Energy metabolism|00720 Carbon fixation pathways in prokaryotes	1	1	0	57	52.5	43.25	148.5	47	33	16	4.5	78.5	121.5	41.25	87.5	38.75	79	118.5	54.25	1258.5	359.25	118.5	60.25	28.25	46.25	30
K00196	cooF; anaerobic carbon-monoxide dehydrogenase iron sulfur subunit	09100 Metabolism|09102 Energy metabolism|00720 Carbon fixation pathways in prokaryotes	1	0	0	1086	1214.34	1039.25	496.67	619.37	506	193	353.5	305.1	323.9	370.45	1024.15	334.75	255.85	261.9	222.25	2271.35	364.17	905.5	817.75	347.25	191.75	160
K00197	cdhE, acsC; acetyl-CoA decarbonylase/synthase complex subunit gamma [EC:2.1.1.245]	09100 Metabolism|09102 Energy metabolism|00720 Carbon fixation pathways in prokaryotes	1	1	0	71	59	47.75	149.5	47.8	34.4	16	4.9	79	122	41.75	87.5	38.75	79	118.5	54.25	1258.5	359.25	118.5	60.25	28.25	46.25	30
K00198	cooS, acsA; anaerobic carbon-monoxide dehydrogenase catalytic subunit [EC:1.2.7.4]	09100 Metabolism|09102 Energy metabolism|00720 Carbon fixation pathways in prokaryotes	1	0	0	624.5	781.01	669.25	1015.34	673.64	422.8	201	227.8	315.1	350.9	138.2	243.5	187.75	576.84	501.9	294.75	1641.34	734.79	576.83	329.92	185.25	181.25	134.5
K00200	fwdA, fmdA; formylmethanofuran dehydrogenase subunit A [EC:1.2.7.12]	09100 Metabolism|09102 Energy metabolism|00680 Methane metabolism	0	0	0	0	0	0	1	0	0	0	0	0	0	0	0	0	0	0	0	0	0	0	0	0	0	0
K00201	fwdB, fmdB; formylmethanofuran dehydrogenase subunit B [EC:1.2.7.12]	09100 Metabolism|09102 Energy metabolism|00680 Methane metabolism	0	0	0	0	0	0	1	0	0	0	0	0	0	0	0	0	0	0	0	0	0	0	0	0	0	0
K00202	fwdC, fmdC; formylmethanofuran dehydrogenase subunit C [EC:1.2.7.12]	09100 Metabolism|09102 Energy metabolism|00680 Methane metabolism	0	0	0	0	0	0	1	0	0	0	0	0	0	0	0	0	0	0	0	0	0	0	0	0	0	0
K00208	fabI; enoyl-[acyl-carrier protein] reductase I [EC:1.3.1.9 1.3.1.10]	09100 Metabolism|09103 Lipid metabolism|00061 Fatty acid biosynthesis	1	0	0	6406.69	6362.5	5826.98	5568.17	5812.43	5312.63	6931.31	5858.62	8747.19	6687.63	6435.73	7254.1	6324.75	7989.17	5007.97	5853.78	5156.1	5108.66	6636.16	10119.9	8979.8	12681.5	8601.08
K00209	fabV, ter; enoyl-[acyl-carrier protein] reductase / trans-2-enoyl-CoA reductase (NAD+) [EC:1.3.1.9 1.3.1.44]	09100 Metabolism|09101 Carbohydrate metabolism|00650 Butanoate metabolism	1	0	0	63.6	97.37	69.9	356	176	123.5	90.5	38	104	136	45.25	108.65	76	120.43	131	57	267.65	82.52	136.5	97	66.7	228.75	82
K00210	E1.3.1.12; prephenate dehydrogenase [EC:1.3.1.12]	09100 Metabolism|09105 Amino acid metabolism|00400 Phenylalanine, tyrosine and tryptophan biosynthesis	1	0	0	2006.62	1833.27	1962.35	2251.13	2001.27	2053.38	2383.03	2244.4	1403.61	1667.04	1726.44	2494.04	2616.17	2090.32	1553.76	1781.79	2045.78	2199.46	3686.29	3697.92	4047.8	6222.1	4193.55
K00214	BLVRA, bvdR; biliverdin reductase [EC:1.3.1.24]	09100 Metabolism|09108 Metabolism of cofactors and vitamins|00860 Porphyrin and chlorophyll metabolism	0	0	0	7	6	3	0	0	0	0	0	0	0	0	0	0	0	0	0	0	0	0	0	0	0	0
K00215	dapB; 4-hydroxy-tetrahydrodipicolinate reductase [EC:1.17.1.8]	09100 Metabolism|09105 Amino acid metabolism|00300 Lysine biosynthesis	1	1	0	15212.2	16284	15776.7	12357.6	13174.5	13207.5	9996.48	11409.4	16213	15121.6	13822.5	14619.4	13720.2	14162	14568.7	13978.2	12308.9	12484	17176.5	16849.1	16138.4	15345.6	13794.3
K00216	entA; 2,3-dihydro-2,3-dihydroxybenzoate dehydrogenase [EC:1.3.1.28]	09100 Metabolism|09109 Metabolism of terpenoids and polyketides|01053 Biosynthesis of siderophore group nonribosomal peptides	1	0	1	43.56	287.86	266.87	186.77	344.48	382.18	1142.37	831.92	4.2	90.64	182.31	444.65	595.93	16.25	415.13	321.83	1013.15	830.2	3.65	35.07	208.1	82.03	814.32
K00217	E1.3.1.32; maleylacetate reductase [EC:1.3.1.32]	09100 Metabolism|09111 Xenobiotics biodegradation and metabolism|00362 Benzoate degradation	0	0	0	0.6	0.2	0.4	0	0	0	0	0	0	0	0	0	0	0	0	0	27.4	5	10.8	19	22.2	102.8	36.2
K00218	por; protochlorophyllide reductase [EC:1.3.1.33]	09100 Metabolism|09108 Metabolism of cofactors and vitamins|00860 Porphyrin and chlorophyll metabolism	0	0	0	9	14	5	0	0	0	0	0	1	1	1	0	0	0	0	0	0	0	0	0	0	0	0
K00219	fadH; 2,4-dienoyl-CoA reductase (NADPH2) [EC:1.3.1.34]	09190 Not Included in Pathway or Brite|09191 Unclassified: metabolism|99980 Enzymes with EC numbers	1	0	1	67.83	460.45	440.19	505.77	1212.48	1087.43	2500.87	1864.42	50.7	182.97	264.67	484.65	804.93	93.25	621.12	535.84	1099.91	1105.95	75.58	142.64	471.44	241.52	943.79
K00220	tyrC; cyclohexadieny/prephenate dehydrogenase [EC:1.3.1.43 1.3.1.12]	09100 Metabolism|09105 Amino acid metabolism|00400 Phenylalanine, tyrosine and tryptophan biosynthesis	0	0	0	454	182	125	5	3	2	5	2	121	14	14	7	7	0	0	0	1	0	5	1	0	1	0
K00221	E4.99.1.2; alkylmercury lyase [EC:4.99.1.2]	09190 Not Included in Pathway or Brite|09191 Unclassified: metabolism|99980 Enzymes with EC numbers	0	0	0	0	0	0	0	0	0	0	0	0	0	0	0	0	0	0	0	50	10	20	38	44	204	70
K00226	pyrD; dihydroorotate dehydrogenase (fumarate) [EC:1.3.98.1]	09100 Metabolism|09104 Nucleotide metabolism|00240 Pyrimidine metabolism	1	0	0	3863.06	2815.83	2682.03	3413.6	3017.57	3065.32	3222.16	2900.45	4831.53	3831.72	3387.86	3898.71	3693.25	6519.98	3261.88	3694.82	3381.81	3209.38	5458.23	6264.47	5843.72	7517.23	5165.21
K00228	CPOX, hemF; coproporphyrinogen III oxidase [EC:1.3.3.3]	09100 Metabolism|09108 Metabolism of cofactors and vitamins|00860 Porphyrin and chlorophyll metabolism	1	0	1	525.83	534.59	409.48	357.52	651.48	533.18	1605.37	957.92	147.2	141.47	209.17	454.15	606.93	17.25	415.13	322.83	1048.35	842.2	23.48	64.14	236.94	223.43	867.89
K00230	hemG; menaquinone-dependent protoporphyrinogen oxidase [EC:1.3.5.3]	09100 Metabolism|09108 Metabolism of cofactors and vitamins|00860 Porphyrin and chlorophyll metabolism	1	0	1	582.73	2115.03	1987.54	755.52	1490.98	1406.18	2798.37	2410.42	351.7	607.47	863.67	2578.15	2051.93	616.42	1041.63	1177.33	1533.15	1401.2	733.25	1990.81	1662.24	2615.2	2085.79
K00231	PPOX, hemY; protoporphyrinogen/coproporphyrinogen III oxidase [EC:1.3.3.4 1.3.3.15]	09100 Metabolism|09108 Metabolism of cofactors and vitamins|00860 Porphyrin and chlorophyll metabolism	1	0	0	173.75	174.25	147.75	953.55	482.15	275.45	357.7	174.45	3431.45	2069	1622.5	745	366.25	197.1	78.75	114	153.25	134.25	581	391.45	264.95	325	154.75
K00232	E1.3.3.6, ACOX1, ACOX3; acyl-CoA oxidase [EC:1.3.3.6]	09100 Metabolism|09101 Carbohydrate metabolism|00640 Propanoate metabolism	0	0	0	0	0	0	0.25	0	0	0	0	0	0	0	0	0	0	0	0	0	0	0	0	0	0	0
K00239	sdhA, frdA; succinate dehydrogenase / fumarate reductase, flavoprotein subunit [EC:1.3.5.1 1.3.5.4]	09100 Metabolism|09101 Carbohydrate metabolism|00020 Citrate cycle (TCA cycle)	1	1	0	6628.49	4889.67	4305.81	6139.75	5551.4	5120	6306.28	5071.82	9121.12	6969.63	6657.18	5234.97	4940.68	7306.05	4086	4667.95	4329.02	4266.31	7575.09	7610.69	6622.3	8259.54	6866.48
K00240	sdhB, frdB; succinate dehydrogenase / fumarate reductase, iron-sulfur subunit [EC:1.3.5.1 1.3.5.4]	09100 Metabolism|09101 Carbohydrate metabolism|00020 Citrate cycle (TCA cycle)	1	1	0	5510.49	4057.67	3689.31	4839.25	4261.9	3965.5	5179.78	4043.82	8495.62	6338.13	5746.18	5065.97	4715.68	7197.05	3915.17	4240.78	4265.35	4043.81	6552.59	6805.69	6291.3	7944.21	6134.98
K00241	sdhC, frdC; succinate dehydrogenase / fumarate reductase, cytochrome b subunit	09100 Metabolism|09101 Carbohydrate metabolism|00020 Citrate cycle (TCA cycle)	1	1	0	5443.49	3954.67	3552.31	4789.25	4232.37	3931.83	5172.45	4033.82	8275.69	6083.73	5587.48	4993.97	4647.68	6906.05	3753.77	4110.78	4149.65	3946.91	6300.59	6577.69	6155.3	7914.21	6106.98
K00242	sdhD, frdD; succinate dehydrogenase / fumarate reductase, membrane anchor subunit	09100 Metabolism|09101 Carbohydrate metabolism|00020 Citrate cycle (TCA cycle)	1	0	1	518.83	529.59	406.48	358.52	652.48	534.18	1611.37	962.92	146.2	141.47	209.17	454.15	608.93	17.25	416.13	322.83	1050.35	844.2	23.48	64.14	236.94	223.43	868.89
K00243	K00243; uncharacterized protein	09190 Not Included in Pathway or Brite|09194 Poorly characterized|99997 Function unknown	1	1	0	7777.47	6567.83	6568.46	8256.65	7476.01	7100.23	5313.28	6553.53	11818.6	9632.44	8195.13	8560.94	8036.42	9339.92	7241.77	8184.07	7078.05	7408.35	9377.65	9189.67	8497.09	9901.23	8873.13
K00244	frdA; fumarate reductase flavoprotein subunit [EC:1.3.5.4]	09100 Metabolism|09101 Carbohydrate metabolism|00020 Citrate cycle (TCA cycle)	1	0	1	10196.1	25365.2	24228	8754.37	15050.9	13849.9	19342.7	19968.1	6075.45	8705.04	9887.31	28348.8	21476	9230.88	13389.6	12662.5	9970.93	10698.2	12990.6	23602.6	17208.8	29794.7	17505
K00245	frdB; fumarate reductase iron-sulfur subunit [EC:1.3.5.4]	09100 Metabolism|09101 Carbohydrate metabolism|00020 Citrate cycle (TCA cycle)	1	0	1	646.73	2613.36	2452.54	995.02	1932.98	1755.18	2927.37	2691.92	392.2	695.97	1002.42	2640.65	2212.43	722.67	1090.46	1269.5	1563.57	1457.95	793.25	2164.81	1799.24	2632.78	2159.79
K00246	frdC; fumarate reductase subunit C	09100 Metabolism|09101 Carbohydrate metabolism|00020 Citrate cycle (TCA cycle)	1	0	1	646.23	2611.86	2450.54	994.52	1931.48	1754.18	2927.37	2691.92	392.2	694.47	1001.92	2640.65	2211.93	722.17	1090.13	1268.83	1562.4	1455.95	793.25	2164.81	1798.74	2632.45	2159.79
K00247	frdD; fumarate reductase subunit D	09100 Metabolism|09101 Carbohydrate metabolism|00020 Citrate cycle (TCA cycle)	1	0	1	53.23	290.86	269.54	186.52	344.48	382.18	1132.37	827.92	1.2	84.47	180.92	422.65	544.93	21.17	415.13	321.83	1011.9	829.95	163.25	73.81	227.74	99.45	825.79
K00248	ACADS, bcd; butyryl-CoA dehydrogenase [EC:1.3.8.1]	09100 Metabolism|09101 Carbohydrate metabolism|00640 Propanoate metabolism	1	0	1	4573.43	5852.04	6736.83	3577	5902.34	7003.17	2421.5	4985.5	4288.57	5698.83	5965.99	4133.3	5436.41	3337.26	6533.32	7649.57	3941.12	6347.15	4330.57	5885.91	7405.78	2795.48	5575.77
K00249	ACADM, acd; acyl-CoA dehydrogenase [EC:1.3.8.7]	09100 Metabolism|09103 Lipid metabolism|00071 Fatty acid degradation	0	0	0	916.6	406.06	256.11	112.75	1066	370	2177	602	327	193	83	38	40	0	0	0	268	58	135	196	226.2	1039	369.5
K00252	GCDH, gcdH; glutaryl-CoA dehydrogenase [EC:1.3.8.6]	09100 Metabolism|09103 Lipid metabolism|00071 Fatty acid degradation	1	0	0	470.6	224.7	133.4	37.25	250	85	453	125	146	57	28	31	64	1	1	0	37.2	10.5	20.4	25	26.2	135.4	44.1
K00253	IVD, ivd; isovaleryl-CoA dehydrogenase [EC:1.3.8.4]	09100 Metabolism|09105 Amino acid metabolism|00280 Valine, leucine and isoleucine degradation	1	0	0	459.6	219.2	130.4	38	253	89	458	127	145	57	28	31	64	1	1	0	37.2	10.5	20.4	25	26.2	135.4	44.1
K00254	DHODH, pyrD; dihydroorotate dehydrogenase [EC:1.3.5.2]	09100 Metabolism|09104 Nucleotide metabolism|00240 Pyrimidine metabolism	1	0	0	2039.5	2746.41	2433.48	1472.27	2382.73	2144.68	3592.87	2853.67	3513	2547.97	2555.66	3707.98	2855.25	4110.17	2385.38	2530.08	2247.35	1916.45	1641.15	3273.23	2569.02	3502.6	2764.06
K00255	ACADL; long-chain-acyl-CoA dehydrogenase [EC:1.3.8.8]	09100 Metabolism|09103 Lipid metabolism|00071 Fatty acid degradation	0	0	0	0	81.72	7.42	0	0	0	0	0	0	0	0	0	0	0	0	0	1	0	4	1	0	1	0
K00256	E1.3.99.16; isoquinoline 1-oxidoreductase [EC:1.3.99.16]	09190 Not Included in Pathway or Brite|09191 Unclassified: metabolism|99980 Enzymes with EC numbers	0	0	0	0	0	0	0	0	0	0	0	0	0	0	0	0	0	0	0	0.2	0	1.4	0	0	0.4	1.6
K00257	mbtN, fadE14; acyl-ACP dehydrogenase [EC:1.3.99.-]	09190 Not Included in Pathway or Brite|09191 Unclassified: metabolism|99980 Enzymes with EC numbers	1	0	0	4782.99	3439.03	2986.34	4009.68	4845.69	3859.75	6826.38	3925.5	5431.49	4363.76	4088.82	3957.14	3841.43	7486.38	4244.64	5426.95	3741.7	4045.48	5209.11	5725.68	5645.83	8222.78	5280.42
K00259	ald; alanine dehydrogenase [EC:1.4.1.1]	09100 Metabolism|09105 Amino acid metabolism|00250 Alanine, aspartate and glutamate metabolism	1	0	0	6082.69	4805.39	4244.6	3800.98	3511.89	3487	3723.68	3442.2	5656.49	4603.11	4332.57	3834.99	3838.68	4201.7	2517.59	3248.15	2958.9	2987.96	6402.21	7351.81	6458.08	8272.83	5624.07
K00260	gudB, rocG; glutamate dehydrogenase [EC:1.4.1.2]	09100 Metabolism|09102 Energy metabolism|00910 Nitrogen metabolism	1	0	0	26	14.5	10.25	1169.5	1198	1051	1087	978.5	45.75	34.5	19.25	41.5	31.75	650.25	926.5	1957.75	1429.5	1263	726.5	719.25	281.25	282.25	736
K00261	GLUD1_2, gdhA; glutamate dehydrogenase (NAD(P)+) [EC:1.4.1.3]	09100 Metabolism|09102 Energy metabolism|00910 Nitrogen metabolism	1	0	0	57.93	54.53	65.9	30.25	122	58	420	119	64	61.17	30.39	25	24	642	903	1627.25	406.95	867.5	374.4	202.62	116.45	204.04	88.03
K00262	E1.4.1.4, gdhA; glutamate dehydrogenase (NADP+) [EC:1.4.1.4]	09100 Metabolism|09102 Energy metabolism|00910 Nitrogen metabolism	1	1	0	16033.7	15020.6	14944.9	13322	13127.8	13582.2	10174.9	11308.6	19729.8	17555.3	15796.3	15949.1	15376.9	19078.5	16015.4	14637	12027.1	13197.9	19442.7	19277.8	19573.8	19500.2	16735.4
K00263	E1.4.1.9; leucine dehydrogenase [EC:1.4.1.9]	09100 Metabolism|09105 Amino acid metabolism|00280 Valine, leucine and isoleucine degradation	1	0	0	5	6	4	20	127	37	39	13	10	19	8	34	52	1	1	0	10	3.5	3	4	3	29	7.5
K00265	gltB; glutamate synthase (NADPH/NADH) large chain [EC:1.4.1.13 1.4.1.14]	09100 Metabolism|09102 Energy metabolism|00910 Nitrogen metabolism	1	0	0	4077.02	5371	5109.31	4725.75	5020.93	4519.93	6668.48	5619.42	8188.69	6229.96	5961.65	7053.77	6147.42	6668.42	3908.14	4462.62	4528.48	4384.41	5162.42	7109.03	6653.47	9675.88	6895.31
K00266	gltD; glutamate synthase (NADPH/NADH) small chain [EC:1.4.1.13 1.4.1.14]	09100 Metabolism|09102 Energy metabolism|00910 Nitrogen metabolism	1	1	0	26365.8	27255.7	26662.1	23665	21692.2	20975.5	16884	18880	33288.4	27479.5	23353.4	28099	24643.3	26283	27122.8	24366.7	21671	21035.9	32151.9	27836.7	25072.7	27993.3	23757.7
K00273	DAO, aao; D-amino-acid oxidase [EC:1.4.3.3]	09100 Metabolism|09105 Amino acid metabolism|00260 Glycine, serine and threonine metabolism	0	0	0	0	0	0	0.25	0	0	0	0	0	0	0	0	0	0	0	0	0	0	0	0	0	0	0
K00274	MAO, aofH; monoamine oxidase [EC:1.4.3.4]	09100 Metabolism|09105 Amino acid metabolism|00260 Glycine, serine and threonine metabolism	1	0	0	9	6.84	4.5	187.17	230.17	112.5	78.5	32	7	13	7	3.5	2	1.17	1	0	11.34	9.64	2.4	4	3	29.4	7.6
K00275	pdxH, PNPO; pyridoxamine 5'-phosphate oxidase [EC:1.4.3.5]	09100 Metabolism|09108 Metabolism of cofactors and vitamins|00750 Vitamin B6 metabolism	1	0	1	1534.65	1416.92	1156.38	2078.62	1969.25	1821.74	3540.5	2567.43	916.06	1314.64	1646.74	1918.22	2104.35	1868.2	1672.03	1889.79	2792.72	2661.66	1641.01	2131.83	1954.28	2627.8	2675.13
K00276	AOC3, AOC2, tynA; primary-amine oxidase [EC:1.4.3.21]	09100 Metabolism|09105 Amino acid metabolism|00260 Glycine, serine and threonine metabolism	1	0	1	43.83	294.59	266.48	177.02	340.23	378.93	1128.87	822.92	1.2	84.47	180.92	422.65	544.93	13.25	413.13	321.58	1035.65	833.75	12.58	50.64	227.94	185.78	855.04
K00278	nadB; L-aspartate oxidase [EC:1.4.3.16]	09100 Metabolism|09105 Amino acid metabolism|00250 Alanine, aspartate and glutamate metabolism	1	1	0	11850	10029.8	9041.56	9282.5	7063.07	6201.33	6542.45	5386.82	13923.5	10514.6	8926.93	9511.77	7914.93	11361.6	9147.17	7280.03	8068.94	6976.24	13731.9	10056.6	8521.05	10495	7686.48
K00281	GLDC, gcvP; glycine dehydrogenase [EC:1.4.4.2]	09100 Metabolism|09101 Carbohydrate metabolism|00630 Glyoxylate and dicarboxylate metabolism	1	0	0	3782.74	3113.81	2962.1	3528.2	3548.17	3462.18	4782	3839.67	4673.99	3968.98	3945.23	4280.72	4298.93	6266.7	3572.77	3912.78	4089.15	3907.91	5222.34	6063.24	5950.35	7722.96	6037.73
K00282	gcvPA; glycine dehydrogenase subunit 1 [EC:1.4.4.2]	09100 Metabolism|09101 Carbohydrate metabolism|00630 Glyoxylate and dicarboxylate metabolism	1	1	0	2590.75	2079.67	1757.5	1144.25	1007.8	815.35	356.75	524.35	3792	2510.25	2192.5	951.25	837.75	569.25	530.5	622.5	1210.75	805.25	1572.75	1024.25	693.25	290.75	255.25
K00283	gcvPB; glycine dehydrogenase subunit 2 [EC:1.4.4.2]	09100 Metabolism|09101 Carbohydrate metabolism|00630 Glyoxylate and dicarboxylate metabolism	1	1	0	2599.75	2104.67	1790.5	1147.25	1023.8	854.35	359.75	533.35	3852	2632.25	2358.5	1017.25	951.75	628.25	614.5	739.5	1245.75	942.25	1578.75	1033.25	723.25	290.75	261.25
K00284	E1.4.7.1; glutamate synthase (ferredoxin) [EC:1.4.7.1]	09100 Metabolism|09101 Carbohydrate metabolism|00630 Glyoxylate and dicarboxylate metabolism	1	0	0	4134	4322	4771.33	4754.67	4729.37	4600	2686	4266	4295.9	4965.32	4927.35	6196.16	5838.99	2613.17	4011.9	3768	2471.45	3643.9	4521	3643.17	3544.83	2432.5	3943.17
K00285	dadA; D-amino-acid dehydrogenase [EC:1.4.5.1]	09100 Metabolism|09105 Amino acid metabolism|00360 Phenylalanine metabolism	1	0	1	961.03	727.99	526.28	257.52	1143.48	672.18	3273.37	1419.92	319.2	262.47	251.17	490.15	660.93	19.25	417.13	322.83	1232.45	885.2	103.18	199.64	394.59	949.88	1122.94
K00286	proC; pyrroline-5-carboxylate reductase [EC:1.5.1.2]	09100 Metabolism|09105 Amino acid metabolism|00330 Arginine and proline metabolism	1	1	0	14148.8	15361.2	15097.8	11817.9	12657.3	12876	9984.73	11345.9	16117.8	15046.7	13791.3	14769.1	13827.4	13978.5	14550.6	14029.9	11327.3	12399.4	16507.8	16588	15996.2	15459.8	13969.6
K00287	DHFR, folA; dihydrofolate reductase [EC:1.5.1.3]	09100 Metabolism|09108 Metabolism of cofactors and vitamins|00790 Folate biosynthesis	1	0	0	10456.5	10984.2	11304.7	9374.59	10185.5	10764.6	7855.64	9323.95	13413.9	12859.4	11941.5	11969.8	11738.1	10949.3	10121.9	10198.1	8001.15	9445.8	11017.6	13538.6	14716.1	13066.1	12170.7
K00289	ALDH1L; formyltetrahydrofolate dehydrogenase [EC:1.5.1.6]	09100 Metabolism|09108 Metabolism of cofactors and vitamins|00670 One carbon pool by folate	1	0	0	7.25	2	1	8.75	7	6	21.25	20	10.5	17	13.5	18.25	17.5	0.25	0	0	0.25	0	25.25	18	17.25	36.5	21.5
K00290	LYS1; saccharopine dehydrogenase (NAD+, L-lysine forming) [EC:1.5.1.7]	09100 Metabolism|09105 Amino acid metabolism|00300 Lysine biosynthesis	1	1	0	9669.59	9244.29	9058.23	8071.15	7156.29	6736.75	4925.58	6256.5	11755.4	9876.41	8594.51	9527.32	8945.75	10469	9241.54	7608.45	6014	6923.11	11573.3	9780.55	8282.56	11074.8	8721.09
K00294	E1.2.1.88; 1-pyrroline-5-carboxylate dehydrogenase [EC:1.2.1.88]	09100 Metabolism|09105 Amino acid metabolism|00250 Alanine, aspartate and glutamate metabolism	1	0	0	565.12	601.32	431.15	512.8	342.42	357.12	638.1	483.85	239.38	330.47	412.63	406.2	477.51	643.13	240.88	446.66	380.02	409.25	633.07	1131.51	840.28	651.93	543.62
K00297	metF, MTHFR; methylenetetrahydrofolate reductase (NADPH) [EC:1.5.1.20]	09100 Metabolism|09102 Energy metabolism|00720 Carbon fixation pathways in prokaryotes	1	1	0	13624.3	12925.9	12298.9	10734.2	10366.8	9899.97	8727.62	9377.31	14951.7	13166.6	12082.9	13062.3	12275.4	12874.1	12605.4	11597.5	9637.62	10587	16611.5	14105.6	12462.4	16087.6	13271.7
K00298	ceo; N5-(carboxyethyl)ornithine synthase [EC:1.5.1.24]	09190 Not Included in Pathway or Brite|09191 Unclassified: metabolism|99980 Enzymes with EC numbers	0	0	0	3	1	0	1	1	0	0	0	0	2	1	0	0	3	6	3	2	2	0	0	0	0	0
K00299	ssuE; FMN reductase [EC:1.5.1.38]	09100 Metabolism|09102 Energy metabolism|00920 Sulfur metabolism	1	0	1	48.83	336.59	274.48	220.52	594.48	468.18	1600.37	958.92	29.2	133.47	197.17	477.65	652.93	19.5	413.13	323.58	1040.1	838.2	19.48	57.64	232.44	189.93	858.14
K00301	E1.5.3.1; sarcosine oxidase [EC:1.5.3.1]	09100 Metabolism|09105 Amino acid metabolism|00260 Glycine, serine and threonine metabolism	0	0	0	0.6	0.2	0.4	0	1	1	6	2	0	0	0	0	0	0	0	0	25	5	10	19	22.2	102	35
K00302	soxA; sarcosine oxidase, subunit alpha [EC:1.5.3.1]	09100 Metabolism|09105 Amino acid metabolism|00260 Glycine, serine and threonine metabolism	0	0	0	449.6	176.2	121.4	18	138	38	26	7	129	28	22	9	9	0	1	0	64	29.5	21	42	47.2	232	77.5
K00303	soxB; sarcosine oxidase, subunit beta [EC:1.5.3.1]	09100 Metabolism|09105 Amino acid metabolism|00260 Glycine, serine and threonine metabolism	1	0	0	451.4	176.8	122.6	19	141.8	40.4	38	11.4	135	31	31	9	15	26	37	84	111.2	94	45.4	78	89.8	410.4	141.1
K00304	soxD; sarcosine oxidase, subunit delta [EC:1.5.3.1]	09100 Metabolism|09105 Amino acid metabolism|00260 Glycine, serine and threonine metabolism	0	0	0	0.6	0.2	0.4	18	138	38	26	7	8	14	8	1	2	0	0	0	50	10	20	38	44.2	204	70.5
K00305	soxG; sarcosine oxidase, subunit gamma [EC:1.5.3.1]	09100 Metabolism|09105 Amino acid metabolism|00260 Glycine, serine and threonine metabolism	0	0	0	0.6	0.2	0.4	18	138	38	26	7	8	14	8	1	2	0	0	0	50	10	20	38	44.2	204	70.5
K00311	ETFDH; electron-transferring-flavoprotein dehydrogenase [EC:1.5.5.1]	09190 Not Included in Pathway or Brite|09191 Unclassified: metabolism|99980 Enzymes with EC numbers	1	0	0	459.6	260.06	134.11	39	253	89	458	127	145	57	28	31	64	1	1	0	37.2	11.5	20.4	26	26.2	135.4	44.1
K00313	fixC; electron transfer flavoprotein-quinone oxidoreductase [EC:1.5.5.-]	09190 Not Included in Pathway or Brite|09191 Unclassified: metabolism|99980 Enzymes with EC numbers	1	0	1	145.7	869.1	804.11	668.22	1272.69	1369.79	3652.61	2777.26	685.85	869.9	1464.84	3277.95	2961.79	70.5	1244.38	969.25	3033.22	2495.85	366.88	259.54	712.19	282.88	2436.14
K00316	spdH; spermidine dehydrogenase [EC:1.5.99.6]	09100 Metabolism|09105 Amino acid metabolism|00330 Arginine and proline metabolism	0	0	0	0	0	0	8.25	3.25	3.25	3.5	5	0	0	0	0	0	1	0	0	2.2	0	5.83	6.57	6.14	8.54	9.38
K00318	PRODH; proline dehydrogenase [EC:1.5.-.-]	09100 Metabolism|09105 Amino acid metabolism|00330 Arginine and proline metabolism	1	0	0	282.45	533.65	396.15	314.8	216.75	244.45	585.1	425.85	174.05	217.8	270.3	371.2	407.85	513.8	192.55	367	385.35	392.25	534.4	993.85	646.95	708.6	484.95
K00322	sthA, udhA; NAD(P) transhydrogenase [EC:1.6.1.1]	09100 Metabolism|09108 Metabolism of cofactors and vitamins|00760 Nicotinate and nicotinamide metabolism	1	0	1	43.23	328.39	270.08	203.52	483.48	421.18	1159.37	834.92	9.2	98.47	189.17	423.65	546.93	16.25	415.13	321.83	1012.15	830.2	3.08	37.64	210.24	87.53	821.79
K00324	pntA; NAD(P) transhydrogenase subunit alpha [EC:1.6.1.2]	09100 Metabolism|09108 Metabolism of cofactors and vitamins|00760 Nicotinate and nicotinamide metabolism	1	0	0	1191.43	1714.98	1322.76	554.77	1305.14	798.52	1724.03	1259.92	626.86	577.47	496.17	569.15	714.93	456.42	565.13	496.83	1258.55	931.7	585.55	562.31	500.14	418.5	935.99
K00325	pntB; NAD(P) transhydrogenase subunit beta [EC:1.6.1.2]	09100 Metabolism|09108 Metabolism of cofactors and vitamins|00760 Nicotinate and nicotinamide metabolism	1	0	1	534.43	538.12	424.05	233.77	600.81	482.85	1589.7	955.92	318.53	341.47	341.67	498.15	631.93	241.42	490.13	410.83	1162.85	888.7	385.15	338.31	387.14	362.1	917.89
K00330	nuoA; NADH-quinone oxidoreductase subunit A [EC:1.6.5.3]	09100 Metabolism|09102 Energy metabolism|00190 Oxidative phosphorylation	1	1	0	5178.04	3444.02	3201.16	4477.2	4018.62	3687.38	4591.35	3609.97	8063.64	5838.93	5304.18	4605.77	4232.83	6371.25	3560.22	3742.78	3789.8	3557.66	5416.19	5430.84	5445.35	7219.61	5609.53
K00331	nuoB; NADH-quinone oxidoreductase subunit B [EC:1.6.5.3]	09100 Metabolism|09102 Energy metabolism|00190 Oxidative phosphorylation	1	1	0	5154.04	3418.02	3177.16	4453.2	3971.62	3632.38	4544.35	3556.97	8027.64	5745.93	5205.18	4462.77	4048.83	6247.25	3416.22	3548.78	3675.8	3416.66	5360.19	5375.84	5385.35	7169.61	5581.03
K00332	nuoC; NADH-quinone oxidoreductase subunit C [EC:1.6.5.3]	09100 Metabolism|09102 Energy metabolism|00190 Oxidative phosphorylation	1	0	0	1127.27	708.69	510.23	207.5	236.8	180.4	505	193.4	177.8	300.5	554.49	50.83	127.32	2	2	1	39.7	14	666.4	327.17	113.03	207.9	57.77
K00333	nuoD; NADH-quinone oxidoreductase subunit D [EC:1.6.5.3]	09100 Metabolism|09102 Energy metabolism|00190 Oxidative phosphorylation	1	0	0	1127.27	708.69	510.23	207.5	236.8	180.4	505	193.4	177.8	300.5	554.49	50.83	127.32	2	2	1	39.7	14	666.4	327.17	113.03	207.9	57.77
K00334	nuoE; NADH-quinone oxidoreductase subunit E [EC:1.6.5.3]	09100 Metabolism|09102 Energy metabolism|00190 Oxidative phosphorylation	1	0	0	10074.4	9672.34	9115.39	7148.89	7414.48	7798.39	6149.57	5831.97	5314.79	7132.56	6741.79	6051.02	6194.84	6495.9	8467.5	7042.46	7178.18	6768.94	12227.9	11158.5	11162.4	9939.05	8959.4
K00335	nuoF; NADH-quinone oxidoreductase subunit F [EC:1.6.5.3]	09100 Metabolism|09102 Energy metabolism|00190 Oxidative phosphorylation	1	0	0	5732.54	5171.62	4946.14	5295.1	5596.82	6043.17	4289.47	4247.88	2387.64	4405.09	4308.33	2997.07	3784.82	3092.6	4685.54	4626.63	4461.82	4853.44	4831.12	5302.47	6739.75	3266.2	5013.52
K00336	nuoG; NADH-quinone oxidoreductase subunit G [EC:1.6.5.3]	09100 Metabolism|09102 Energy metabolism|00190 Oxidative phosphorylation	1	0	0	9373.29	9711.36	9549.89	6773.26	7812.93	8556.52	5184.97	7032.23	5780.89	8038.09	7650.83	7805.47	8558.32	6318.44	10389.3	9363.13	7272.97	9050.96	9821.95	8496.64	9022	6584.45	8370.27
K00337	nuoH; NADH-quinone oxidoreductase subunit H [EC:1.6.5.3]	09100 Metabolism|09102 Energy metabolism|00190 Oxidative phosphorylation	1	1	0	5347.04	4005.02	3714.16	4720.2	4460.62	4035.38	4722.35	3894.97	8115.64	5934.93	5445.18	5055.77	4398.83	6493.25	3626.22	3842.78	4782.8	3631.66	5506.19	5764.84	5600.35	7285.61	5697.03
K00338	nuoI; NADH-quinone oxidoreductase subunit I [EC:1.6.5.3]	09100 Metabolism|09102 Energy metabolism|00190 Oxidative phosphorylation	1	1	0	5178.04	3444.02	3201.16	4477.2	4018.62	3687.38	4591.35	3609.97	8063.64	5838.93	5304.18	4605.77	4232.83	6371.25	3560.22	3742.78	3789.8	3557.66	5416.19	5430.84	5445.35	7219.61	5609.03
K00339	nuoJ; NADH-quinone oxidoreductase subunit J [EC:1.6.5.3]	09100 Metabolism|09102 Energy metabolism|00190 Oxidative phosphorylation	1	1	0	5178.04	3444.02	3201.16	4477.2	4018.62	3687.38	4591.35	3609.97	8063.64	5838.93	5304.18	4605.77	4232.83	6371.25	3560.22	3742.78	3789.8	3557.66	5416.19	5430.84	5445.35	7219.61	5609.03
K00340	nuoK; NADH-quinone oxidoreductase subunit K [EC:1.6.5.3]	09100 Metabolism|09102 Energy metabolism|00190 Oxidative phosphorylation	1	1	0	5178.04	3444.02	3201.16	4477.2	4018.62	3687.38	4591.35	3609.97	8063.64	5838.93	5304.18	4605.77	4232.83	6371.25	3560.22	3742.78	3789.8	3557.66	5416.19	5430.84	5445.35	7219.61	5609.03
K00341	nuoL; NADH-quinone oxidoreductase subunit L [EC:1.6.5.3]	09100 Metabolism|09102 Energy metabolism|00190 Oxidative phosphorylation	1	1	0	5162.04	3428.52	3193.16	4535.7	4062.12	3740.38	4761.35	3822.47	8083.64	5889.93	5354.68	4784.27	4383.83	6427.25	3594.72	3791.78	3920.3	3677.16	5468.19	5511.34	5507.35	7408.61	5755.03
K00342	nuoM; NADH-quinone oxidoreductase subunit M [EC:1.6.5.3]	09100 Metabolism|09102 Energy metabolism|00190 Oxidative phosphorylation	1	1	0	5178.64	3444.22	3201.56	4477.2	4018.62	3687.38	4591.35	3609.97	8063.64	5838.93	5304.18	4605.77	4232.83	6371.25	3560.22	3742.78	3814.8	3562.66	5426.19	5449.84	5467.55	7321.61	5644.03
K00343	nuoN; NADH-quinone oxidoreductase subunit N [EC:1.6.5.3]	09100 Metabolism|09102 Energy metabolism|00190 Oxidative phosphorylation	1	1	0	5178.04	3444.02	3201.16	4477.2	4018.62	3687.38	4591.35	3609.97	8063.64	5838.93	5304.18	4605.77	4232.83	6371.25	3560.22	3742.78	3789.8	3557.66	5416.19	5430.84	5445.35	7219.61	5609.03
K00344	qor, CRYZ; NADPH2:quinone reductase [EC:1.6.5.5]	09190 Not Included in Pathway or Brite|09191 Unclassified: metabolism|99980 Enzymes with EC numbers	1	0	1	1419.63	871.33	646.97	399.77	1004.48	654.18	2469.37	1201.92	422.2	229.47	255.42	477.15	632.93	17.5	416.13	322.83	1131.4	861.95	69.58	122.14	303.04	510.78	978.79
K00346	nqrA; Na+-transporting NADH:ubiquinone oxidoreductase subunit A [EC:1.6.5.8]	09190 Not Included in Pathway or Brite|09191 Unclassified: metabolism|99980 Enzymes with EC numbers	1	1	0	4300.32	2942.75	2820.67	4394.15	3651.09	3368.25	3535.08	3012.5	8058.69	5671.93	4838.96	4489.49	3968.43	6872.97	3336.64	3786.95	3098.88	3100.96	5433.28	6086.67	5766.78	7563.34	5207.1
K00347	nqrB; Na+-transporting NADH:ubiquinone oxidoreductase subunit B [EC:1.6.5.8]	09190 Not Included in Pathway or Brite|09191 Unclassified: metabolism|99980 Enzymes with EC numbers	1	1	0	4300.32	2942.75	2820.67	4394.15	3651.09	3368.25	3535.08	3012.5	8058.69	5671.93	4838.96	4489.49	3968.43	6872.97	3336.64	3786.95	3098.88	3100.96	5433.28	6086.67	5766.78	7563.34	5207.1
K00348	nqrC; Na+-transporting NADH:ubiquinone oxidoreductase subunit C [EC:1.6.5.8]	09190 Not Included in Pathway or Brite|09191 Unclassified: metabolism|99980 Enzymes with EC numbers	1	1	0	4300.65	2943.08	2821.17	4402.15	3654.09	3371.25	3538.08	3017.5	8058.69	5672.1	4839.1	4489.49	3968.43	6873.97	3336.64	3786.95	3098.88	3100.96	5433.28	6089.67	5770.78	7564.98	5207.41
K00349	nqrD; Na+-transporting NADH:ubiquinone oxidoreductase subunit D [EC:1.6.5.8]	09190 Not Included in Pathway or Brite|09191 Unclassified: metabolism|99980 Enzymes with EC numbers	1	1	0	4300.32	2942.75	2820.67	4394.15	3651.09	3368.25	3535.08	3012.5	8058.69	5671.93	4838.96	4489.49	3968.43	6872.97	3336.64	3786.95	3098.88	3100.96	5433.28	6086.67	5766.78	7563.34	5207.1
K00350	nqrE; Na+-transporting NADH:ubiquinone oxidoreductase subunit E [EC:1.6.5.8]	09190 Not Included in Pathway or Brite|09191 Unclassified: metabolism|99980 Enzymes with EC numbers	1	1	0	4300.65	2943.08	2821.17	4394.15	3651.09	3368.25	3535.08	3012.5	8058.69	5672.1	4839.1	4489.49	3968.43	6872.97	3336.64	3786.95	3099.13	3101.21	5433.28	6086.67	5766.78	7563.98	5207.41
K00351	nqrF; Na+-transporting NADH:ubiquinone oxidoreductase subunit F [EC:1.6.5.8]	09190 Not Included in Pathway or Brite|09191 Unclassified: metabolism|99980 Enzymes with EC numbers	1	1	0	4300.32	2942.75	2820.67	4394.15	3651.29	3368.25	3535.08	3012.5	8063.29	5673.33	4839.16	4491.49	3968.43	6873.97	3337.04	3786.95	3103.08	3101.36	5433.28	6086.67	5766.78	7563.34	5207.1
K00354	E1.6.99.1; NADPH2 dehydrogenase [EC:1.6.99.1]	09190 Not Included in Pathway or Brite|09191 Unclassified: metabolism|99980 Enzymes with EC numbers	0	1	0	0	0	0	2	0	0	0	0	3	0	0	18	2	2	3	0	4	0	0	2	0	0	0
K00355	NQO1; NAD(P)H dehydrogenase (quinone) [EC:1.6.5.2]	09100 Metabolism|09108 Metabolism of cofactors and vitamins|00130 Ubiquinone and other terpenoid-quinone biosynthesis	1	0	0	54.73	22.26	19.77	68.25	174.12	60.37	55.5	24	57.53	78.66	66.81	82	111.66	91.5	20.53	26.86	107.37	34.5	517.11	275.19	209.58	322.13	153.34
K00356	E1.6.99.3; NADH dehydrogenase [EC:1.6.99.3]	09100 Metabolism|09102 Energy metabolism|00190 Oxidative phosphorylation	0	0	0	459.6	185.2	127.4	153	59.8	64.4	26	10.4	126	16	14	7	7	0	0	0	37.2	8.5	18.4	25	26.2	134.4	43.6
K00362	nirB; nitrite reductase (NADH) large subunit [EC:1.7.1.15]	09100 Metabolism|09102 Energy metabolism|00910 Nitrogen metabolism	1	0	1	507.16	566.28	411.69	228.19	616.73	478.43	1585.87	947.92	152.2	139.64	216.17	462.15	562.93	23.25	418.13	325.83	1052.13	844.45	26.38	70.76	238.69	243.58	891.53
K00363	nirD; nitrite reductase (NADH) small subunit [EC:1.7.1.15]	09100 Metabolism|09102 Energy metabolism|00910 Nitrogen metabolism	1	0	1	502.83	473.23	393.77	224.77	597.48	470.18	1580.37	950.92	143.2	135.47	207.92	448.15	557.93	16	415.13	322.83	1049.1	840.95	21.98	60.14	236.44	221.68	868.39
K00364	E1.7.1.7, guaC; GMP reductase [EC:1.7.1.7]	09100 Metabolism|09104 Nucleotide metabolism|00230 Purine metabolism	1	0	1	563.26	2081.53	1962.37	816.19	1640.67	1492.38	3222.23	2527.12	399.03	651.87	880.17	2609.78	2064.5	651.45	1043.33	1176.83	1790.15	1514.2	957.91	2142.47	1734.74	2666.53	2116.79
K00366	nirA; ferredoxin-nitrite reductase [EC:1.7.7.1]	09100 Metabolism|09102 Energy metabolism|00910 Nitrogen metabolism	1	1	0	1789.5	2291.17	2048.75	802.67	415.37	371.5	540.5	370.5	2762.6	1985.15	1781.95	2842.65	1626.25	1976.85	2837.4	1352.75	3770.74	1449.06	3749	1760.75	507.75	1853.25	749.5
K00367	narB; ferredoxin-nitrate reductase [EC:1.7.7.2]	09100 Metabolism|09102 Energy metabolism|00910 Nitrogen metabolism	0	0	0	7	6	3	0	0	0	0	0	0	0	0	0	0	0	0	0	0	0	0	0	0	0	0
K00368	nirK; nitrite reductase (NO-forming) [EC:1.7.2.1]	09100 Metabolism|09102 Energy metabolism|00910 Nitrogen metabolism	1	0	0	11	3.33	2.17	0.5	0	0	0	0	2	2	0	0	0	6.17	0	0	0	2	162.67	40.17	18	12.67	4
K00370	narG, narZ, nxrA; nitrate reductase / nitrite oxidoreductase, alpha subunit [EC:1.7.5.1 1.7.99.-]	09100 Metabolism|09102 Energy metabolism|00910 Nitrogen metabolism	1	0	1	115.46	607.56	562.74	405.79	878.71	872.11	2314.24	1687.84	72.4	258.94	430.84	939.3	1168.86	453	1413.26	1441.66	2528	2211.9	930.13	2158.71	1951.34	2830.82	2946.4
K00371	narH, narY, nxrB; nitrate reductase / nitrite oxidoreductase, beta subunit [EC:1.7.5.1 1.7.99.-]	09100 Metabolism|09102 Energy metabolism|00910 Nitrogen metabolism	1	0	1	115.46	605.56	562.74	403.79	876.71	870.11	2302.24	1677.84	72.4	258.94	430.84	939.3	1164.86	453	1411.26	1441.66	2524	2207.9	930.13	2158.71	1951.34	2830.82	2944.4
K00372	nasA; assimilatory nitrate reductase catalytic subunit [EC:1.7.99.-]	09100 Metabolism|09102 Energy metabolism|00910 Nitrogen metabolism	1	0	0	611.33	328.33	219.5	47.42	269.25	107.25	462.5	135	162	76.17	52	878.15	65	22.18	45	25	1968.18	54.52	43.9	312.62	46.75	84.15	49.14
K00373	narJ, narW; nitrate reductase molybdenum cofactor assembly chaperone NarJ/NarW	09130 Environmental Information Processing|09132 Signal transduction|02020 Two-component system	1	0	1	115.46	607.56	562.74	405.79	878.71	872.11	2314.24	1687.84	72.4	258.94	430.84	939.3	1168.86	453	1413.26	1441.66	2528	2211.9	930.13	2158.71	1951.34	2829.82	2946.4
K00374	narI, narV; nitrate reductase gamma subunit [EC:1.7.5.1 1.7.99.-]	09100 Metabolism|09102 Energy metabolism|00910 Nitrogen metabolism	1	0	1	221.46	1146.56	1059.74	648.79	1320.71	1220.11	2445.24	1972.84	121.4	353.94	571.84	1006.3	1333.86	573	1478.26	1541.66	2573	2282.9	1007.13	2346.71	2095.34	2880.82	3033.4
K00375	K00375; GntR family transcriptional regulator / MocR family aminotransferase	09180 Brite Hierarchies|09182 Protein families: genetic information processing|03000 Transcription factors	1	0	1	7065.91	8639.86	8907.08	6268.93	7332.71	7635.08	3666.5	5587.33	7125.17	7865.32	6835.97	6790.33	7199.17	6033.5	9983.39	9163.25	4709.75	7753.4	9273.96	9189.19	9452.29	7945.12	7900.29
K00376	nosZ; nitrous-oxide reductase [EC:1.7.2.4]	09100 Metabolism|09102 Energy metabolism|00910 Nitrogen metabolism	0	0	0	0	0	0	0	1	0	8	0	0	0	0	0	0	0	0	0	0	0	0	0	0	1	0.5
K00380	cysJ; sulfite reductase (NADPH) flavoprotein alpha-component [EC:1.8.1.2]	09100 Metabolism|09102 Energy metabolism|00920 Sulfur metabolism	1	0	1	56.5	356.58	296.81	208.77	486.48	423.18	1201.37	848.92	45.5	343.47	702.41	504.48	750.25	28.5	417.13	324.83	1059.6	846.95	166.98	104.81	256.77	259.18	881.06
K00381	cysI; sulfite reductase (NADPH) hemoprotein beta-component [EC:1.8.1.2]	09100 Metabolism|09102 Energy metabolism|00920 Sulfur metabolism	1	0	1	57.5	361.08	299.81	226.52	611.48	474.18	1583.37	950.92	49.5	349.47	704.16	451.48	602.25	16.25	416.13	322.83	1051.55	842.2	31.88	68.81	239.27	221.83	869.66
K00382	DLD, lpd, pdhD; dihydrolipoamide dehydrogenase [EC:1.8.1.4]	09100 Metabolism|09101 Carbohydrate metabolism|00010 Glycolysis / Gluconeogenesis	1	0	0	10342.5	9527.48	9422.67	8862.89	9170.72	9378.75	8452.63	7450.47	11221.1	11264.2	11215	8255.49	9109.95	10975.3	8561.71	9546.55	8285.91	8715.58	11769.5	15615.2	16388.7	14452.9	12001.8
K00383	GSR, gor; glutathione reductase (NADPH) [EC:1.8.1.7]	09100 Metabolism|09106 Metabolism of other amino acids|00480 Glutathione metabolism	1	0	1	545.25	490.6	410.57	301.86	546.39	481.83	1191.43	850.12	152.91	128.08	207.71	470.25	615.57	65.15	433.07	330.7	1297.86	961.87	251.52	135.85	264.38	142.8	837.43
K00384	trxB, TRR; thioredoxin reductase (NADPH) [EC:1.8.1.9]	09100 Metabolism|09106 Metabolism of other amino acids|00450 Selenocompound metabolism	1	0	1	22019.9	26051.5	25944.4	18453.1	21406	22078.4	15007	18544.2	21179.3	22739.5	20925.5	23770.7	22640.2	19851.5	25069.4	23531.9	19984.6	20643.5	24470.4	26286.7	25736.2	23033.6	21591
K00385	asrC; anaerobic sulfite reductase subunit C	09100 Metabolism|09102 Energy metabolism|00920 Sulfur metabolism	1	0	0	265	294.67	285.25	33.92	75.17	109	22	48.5	112.75	180.5	284.25	1326.3	231.75	252.03	294.5	402	4107.19	796.68	143.5	598.75	270.25	75.75	98.75
K00389	yidH; putative membrane protein	09190 Not Included in Pathway or Brite|09194 Poorly characterized|99996 General function prediction only	1	0	1	139.73	376.53	347.37	190.77	347.48	384.18	1137.37	829.92	1.2	84.47	180.92	422.65	544.93	26.5	424.13	329.83	1036.4	859.95	3.15	34.07	207.6	80.64	813.51
K00390	cysH; phosphoadenosine phosphosulfate reductase [EC:1.8.4.8 1.8.4.10]	09100 Metabolism|09102 Energy metabolism|00920 Sulfur metabolism	1	0	0	2325.42	2909.25	2646.31	2165.32	1722.3	1393.85	2691.32	1812.67	2495.53	2072.89	1994.49	3033.23	2524.91	2195.68	3498.71	1940.24	2971.27	2283.95	3566.9	1800.42	968.8	2090.76	1782.73
K00392	sir; sulfite reductase (ferredoxin) [EC:1.8.7.1]	09100 Metabolism|09102 Energy metabolism|00920 Sulfur metabolism	0	0	0	9	9	8	2.25	5	5	1	0	0	0	0	0	0	0	0	0	0	0	0	0	0	0	0
K00394	aprA; adenylylsulfate reductase, subunit A [EC:1.8.99.2]	09100 Metabolism|09102 Energy metabolism|00920 Sulfur metabolism	1	1	0	292	1167.17	1068	585.17	914.97	721.4	272	572.4	1290	597	405	389	378	423.17	214	222	143	157	870	450	344	248	193
K00395	aprB; adenylylsulfate reductase, subunit B [EC:1.8.99.2]	09100 Metabolism|09102 Energy metabolism|00920 Sulfur metabolism	1	1	0	292	1167.17	1068	585.17	914.97	721.4	272	572.4	1290	597	405	389	378	423.17	214	222	143	157	870	450	344	248	193
K00404	ccoN; cytochrome c oxidase cbb3-type subunit I [EC:1.9.3.1]	09100 Metabolism|09102 Energy metabolism|00190 Oxidative phosphorylation	0	0	0	5	4	2	52	388	124	469	128	29	51	21	6	8	0	0	0	14.7	6.5	8.4	6	4	32.4	10.6
K00405	ccoO; cytochrome c oxidase cbb3-type subunit II	09100 Metabolism|09102 Energy metabolism|00190 Oxidative phosphorylation	0	0	0	5	4	2	52	388	124	469	128	29	51	21	6	8	0	0	0	14.7	6.5	8.4	6	4	32.4	9.6
K00406	ccoP; cytochrome c oxidase cbb3-type subunit III	09100 Metabolism|09102 Energy metabolism|00190 Oxidative phosphorylation	0	0	0	454	180	123	52	388	124	469	128	151	65	35	13	15	0	0	0	12.7	6.5	8.4	6	4	32.4	9.6
K00407	ccoQ; cytochrome c oxidase cbb3-type subunit IV	09100 Metabolism|09102 Energy metabolism|00190 Oxidative phosphorylation	0	0	0	454	180	123	52	388	124	469	128	150	65	35	13	15	0	0	0	12.7	6.5	8.4	6	4	32.4	9.6
K00410	fbcH; ubiquinol-cytochrome c reductase cytochrome b/c1 subunit	09100 Metabolism|09102 Energy metabolism|00190 Oxidative phosphorylation	0	0	0	0	0	0	8	3	3	3	5	0	0	0	0	0	1	0	0	0	0	0	3	4	1	0
K00411	UQCRFS1, RIP1, petA; ubiquinol-cytochrome c reductase iron-sulfur subunit [EC:1.10.2.2]	09100 Metabolism|09102 Energy metabolism|00190 Oxidative phosphorylation	1	0	0	475.6	202.2	136.4	180	311	155	482	140	145	57	28	31	64	2	1	0	62.7	16.5	30.4	48	52.2	238.4	79.1
K00412	CYTB, petB; ubiquinol-cytochrome c reductase cytochrome b subunit	09100 Metabolism|09102 Energy metabolism|00190 Oxidative phosphorylation	1	0	0	475.6	202.2	136.4	180	311	155	482	140	145	57	28	31	64	2	1	0	46.7	13	21.4	32	33.2	164.4	51.6
K00413	CYC1, CYT1, petC; ubiquinol-cytochrome c reductase cytochrome c1 subunit	09100 Metabolism|09102 Energy metabolism|00190 Oxidative phosphorylation	1	0	0	475.6	202.2	136.4	171	308	152	479	135	145	57	28	31	64	1	1	0	37.7	11.5	20.4	26	26.2	135.4	44.1
K00423	E1.10.3.3; L-ascorbate oxidase [EC:1.10.3.3]	09100 Metabolism|09101 Carbohydrate metabolism|00053 Ascorbate and aldarate metabolism	0	0	0	0	0	0	0	0	0	0	0	0	0	0	0	0	0	0	0	1	0	4	1	0	1	0
K00425	cydA; cytochrome bd ubiquinol oxidase subunit I [EC:1.10.3.14]	09100 Metabolism|09102 Energy metabolism|00190 Oxidative phosphorylation	1	0	0	6478.85	6669.96	6070.05	5658.44	6203.3	5628.06	8113.32	6687.04	8917.89	6964.37	6790.29	7933.62	7286.61	7665.22	4865.23	5399.03	6089	5557.36	7531.74	9827.5	8690.39	11605.5	8938.18
K00426	cydB; cytochrome bd ubiquinol oxidase subunit II [EC:1.10.3.14]	09100 Metabolism|09102 Energy metabolism|00190 Oxidative phosphorylation	1	0	0	6474.85	6661.96	6064.05	5628.44	6077.3	5587.06	8066.32	6670.04	8788.89	6785.37	6587.29	7678.62	6935.61	7655.22	4859.23	5387.03	6085	5551.36	7137.74	8829.5	8054.39	10987.5	8440.18
K00427	lldP, lctP; L-lactate permease	09180 Brite Hierarchies|09183 Protein families: signaling and cellular processes|02000 Transporters	1	0	1	43.23	321.53	269.37	186.52	344.48	382.18	1142.37	831.92	4.2	90.47	181.92	441.65	595.93	17	415.13	321.83	1010.9	829.95	3.58	35.64	209.74	89.78	821.79
K00428	E1.11.1.5; cytochrome c peroxidase [EC:1.11.1.5]	09190 Not Included in Pathway or Brite|09191 Unclassified: metabolism|99980 Enzymes with EC numbers	1	0	0	949.47	1324.57	1148.57	768.65	1118.98	1107.88	2608.72	1939.77	2886.55	1929.6	1984.07	2069.68	1999.1	3622.72	2116.43	2407.58	2662.62	2345.45	1502.62	3469.39	2724.03	4140.42	3154.3
K00432	gpx; glutathione peroxidase [EC:1.11.1.9]	09100 Metabolism|09103 Lipid metabolism|00590 Arachidonic acid metabolism	1	0	1	4238.29	4596.63	4874.62	4105.01	4619.51	4127.18	4367.13	4966.34	6620.85	5993.56	5670.8	5621.76	6177.69	2323.83	3254.46	3210.23	4447.61	4730.68	4757.77	4998.58	5434.44	7633.05	7121.74
K00433	cpo; non-heme chloroperoxidase [EC:1.11.1.10]	09190 Not Included in Pathway or Brite|09191 Unclassified: metabolism|99980 Enzymes with EC numbers	1	0	0	143.82	88.81	71.58	69.34	148.53	57.95	58.34	28	73.88	72.98	36.93	476.34	128.75	84.5	34.54	27.62	2151.8	316.81	149.34	294.58	125.79	266.39	86.67
K00435	hemQ; Fe-coproporphyrin III decarboxylase [EC:1.11.1.-]	09100 Metabolism|09108 Metabolism of cofactors and vitamins|00860 Porphyrin and chlorophyll metabolism	0	0	0	0	0	0	0	0	0	0	0	0	0	0	0	0	0	0	0	1.4	0	2.8	0	0	0.8	3.2
K00437	hydB; [NiFe] hydrogenase large subunit [EC:1.12.2.1]	09190 Not Included in Pathway or Brite|09191 Unclassified: metabolism|99980 Enzymes with EC numbers	1	0	0	106	539	497	243	442	348	131	285	49	95	141	67	165	120	65	100	45	71	77	188	144	50	87
K00441	frhB; coenzyme F420 hydrogenase subunit beta [EC:1.12.98.1]	09100 Metabolism|09102 Energy metabolism|00680 Methane metabolism	1	0	0	14.25	8	4	8.75	7	6	21.25	20	10.5	17	13.5	18.25	17.5	0.25	0	0	0.25	0	25.25	18	17.25	36.5	21.5
K00446	dmpB, xylE; catechol 2,3-dioxygenase [EC:1.13.11.2]	09100 Metabolism|09111 Xenobiotics biodegradation and metabolism|00362 Benzoate degradation	0	0	0	0	0	0	0	0	0	0	0	0	0	0	0	0	0	0	0	27.2	5	10.4	19	22	102.4	35.6
K00448	pcaG; protocatechuate 3,4-dioxygenase, alpha subunit [EC:1.13.11.3]	09100 Metabolism|09111 Xenobiotics biodegradation and metabolism|00362 Benzoate degradation	1	0	0	0.93	0.53	0.9	17	138	38	26	7	13	16.17	8.14	1	2	1	0	0	27.45	6.25	12.9	21.5	22.45	109.29	39.16
K00449	pcaH; protocatechuate 3,4-dioxygenase, beta subunit [EC:1.13.11.3]	09100 Metabolism|09111 Xenobiotics biodegradation and metabolism|00362 Benzoate degradation	1	0	0	0.93	0.53	0.9	17.25	139	39	32	9	13	16.17	8.14	1	2	1	0	0	27.45	6.25	12.9	21.5	22.45	109.29	39.16
K00450	E1.13.11.4; gentisate 1,2-dioxygenase [EC:1.13.11.4]	09100 Metabolism|09105 Amino acid metabolism|00350 Tyrosine metabolism	1	0	1	27.83	156.33	131.5	89.67	220.5	174.75	781	384.25	41	64.67	74.39	155.75	190	50.5	176	112.5	351.95	289.5	16.65	23.87	76.75	71.29	236.53
K00451	HGD, hmgA; homogentisate 1,2-dioxygenase [EC:1.13.11.5]	09100 Metabolism|09105 Amino acid metabolism|00350 Tyrosine metabolism	1	0	0	454.6	182.2	125.4	21	141	41	41	13	138	36	23	27	60	1	1	0	36.2	9.5	15.4	24	25.2	132.4	44.1
K00452	HAAO; 3-hydroxyanthranilate 3,4-dioxygenase [EC:1.13.11.6]	09100 Metabolism|09105 Amino acid metabolism|00380 Tryptophan metabolism	0	0	1	0	0	0	0	0	0	10	4	3	6	1	19	51	1	1	0	34	8.5	12	23	25	131	42
K00453	TDO2, kynA; tryptophan 2,3-dioxygenase [EC:1.13.11.11]	09100 Metabolism|09105 Amino acid metabolism|00380 Tryptophan metabolism	0	0	1	10.6	9.2	6.4	0	104	41	425	118	17	29	6	23	55	1	1	0	37.2	10.5	16.4	24	26.2	134.4	44.1
K00455	hpaD, hpcB; 3,4-dihydroxyphenylacetate 2,3-dioxygenase [EC:1.13.11.15]	09100 Metabolism|09105 Amino acid metabolism|00350 Tyrosine metabolism	1	0	1	28.33	180.73	166.77	124.02	231.73	255.93	761.87	553.67	1.2	55.97	118.67	284.4	368.93	10.75	264.13	218.58	703.9	551.45	11.9	41.82	160.55	169.89	623.76
K00457	HPD, hppD; 4-hydroxyphenylpyruvate dioxygenase [EC:1.13.11.27]	09100 Metabolism|09105 Amino acid metabolism|00350 Tyrosine metabolism	1	0	0	468.13	191.93	131.7	59.25	497.25	169.25	895.5	250	167	94.17	41.39	36	70	2.25	1	0	92.7	23	47.4	68.5	72.35	349.04	117.16
K00459	ncd2, npd; nitronate monooxygenase [EC:1.13.12.16]	09100 Metabolism|09102 Energy metabolism|00910 Nitrogen metabolism	1	0	0	1434.23	3812.99	3487.31	1249.25	2555.5	2004.5	3989	3100.5	586.75	681.67	796.14	2356	1724	828.75	771.5	995	688.45	708	655.4	2021	1545.05	2943.29	1413.16
K00464	diox1; all-trans-8'-apo-beta-carotenal 15,15'-oxygenase [EC:1.13.11.75]	09190 Not Included in Pathway or Brite|09191 Unclassified: metabolism|99980 Enzymes with EC numbers	0	0	0	7	6	3	0	0	0	0	0	0	0	0	0	0	0	0	0	0	0	0	0	0	0	0
K00472	P4HA; prolyl 4-hydroxylase [EC:1.14.11.2]	09100 Metabolism|09105 Amino acid metabolism|00330 Arginine and proline metabolism	0	0	0	15.6	15.2	10.4	12	113	46	430	120	13	23	5	4	4	0	0	0	63.2	13.5	34.4	45	48.2	238.4	78.6
K00476	ASPH; aspartate beta-hydroxylase [EC:1.14.11.16]	09130 Environmental Information Processing|09132 Signal transduction|04020 Calcium signaling pathway	0	0	0	0	0	0	0	0	0	0	0	0	0	0	0	0	0	0	0	9	1.5	1	3	3	28	7
K00477	PHYH; phytanoyl-CoA hydroxylase [EC:1.14.11.18]	09140 Cellular Processes|09141 Transport and catabolism|04146 Peroxisome	0	0	0	0.6	0.2	0.4	17	7	7	1	0	5	2	0	0	0	0	0	0	27.2	6	12.4	20	22.2	103.4	36.6
K00479	gbcA; glycine betaine catabolism A	09190 Not Included in Pathway or Brite|09194 Poorly characterized|99996 General function prediction only	0	0	0	0.6	0.2	0.4	17	138	38	26	7	8	14	8	1	2	0	0	0	26	5	14	20	22.2	103	35.5
K00480	E1.14.13.1; salicylate hydroxylase [EC:1.14.13.1]	09100 Metabolism|09111 Xenobiotics biodegradation and metabolism|00621 Dioxin degradation	1	0	1	16.43	106.53	99.9	61.67	214.5	164.75	779	383.25	8	49.67	67.39	142.25	178	7	152	103.5	334.65	282.5	7.05	10.37	71.95	20.19	227.63
K00481	pobA; p-hydroxybenzoate 3-monooxygenase [EC:1.14.13.2]	09100 Metabolism|09111 Xenobiotics biodegradation and metabolism|00362 Benzoate degradation	1	0	0	10.93	9.53	6.9	21	244	80	438	123	21	37.17	13.14	5	6	1	0	0	29.45	7.25	18.9	22.5	23.45	111.29	39.16
K00483	hpaB; 4-hydroxyphenylacetate 3-monooxygenase [EC:1.14.14.9]	09100 Metabolism|09105 Amino acid metabolism|00350 Tyrosine metabolism	1	0	1	34.06	252.86	264.87	130.02	249.73	285.93	763.87	577.67	31.2	92.14	154.81	324.4	470.93	54.75	390.13	306.58	706.9	667.45	11.9	28.82	181.35	67.53	625.07
K00484	hpaC; flavin reductase (NADH) [EC:1.5.1.36]	09100 Metabolism|09105 Amino acid metabolism|00350 Tyrosine metabolism	1	0	1	28.33	180.73	166.77	124.02	231.73	255.93	761.87	553.67	1.2	55.97	118.92	284.4	368.93	11	264.13	218.58	704.15	550.7	12.4	43.82	160.05	169.64	624.26
K00486	KMO; kynurenine 3-monooxygenase [EC:1.14.13.9]	09100 Metabolism|09105 Amino acid metabolism|00380 Tryptophan metabolism	0	0	1	0	0	0	0	0	0	10	4	4	6	1	19	51	1	1	0	9	3.5	2	4	3	29	7
K00491	nos; nitric-oxide synthase, bacterial [EC:1.14.14.47]	09100 Metabolism|09105 Amino acid metabolism|00220 Arginine biosynthesis	0	0	0	0	1.5	0	0	0	0	0	0	0	0	0	14	0	0	0	0	0	0	0	0	0	0	0
K00496	alkB1_2, alkM; alkane 1-monooxygenase [EC:1.14.15.3]	09100 Metabolism|09103 Lipid metabolism|00071 Fatty acid degradation	0	0	0	0.6	41.06	4.11	16.25	124	35	23	7	7	13	7	1	1	0	0	0	25	5	10	19	22.2	102	36
K00499	CMO; choline monooxygenase [EC:1.14.15.7]	09100 Metabolism|09105 Amino acid metabolism|00260 Glycine, serine and threonine metabolism	0	0	0	0.6	0.2	0.4	16	228	75	438	121	15	34	12	5	5	0	0	0	35	9.5	12	22	26.2	132	42
K00500	phhA, PAH; phenylalanine-4-hydroxylase [EC:1.14.16.1]	09100 Metabolism|09105 Amino acid metabolism|00360 Phenylalanine metabolism	1	0	0	10.6	9.2	6.4	38	252	88	457	127	24	43	14	24	57	1	1	0	37.2	9.5	20.4	25	25.2	134.4	44.1
K00507	SCD, desC; stearoyl-CoA desaturase (Delta-9 desaturase) [EC:1.14.19.1]	09100 Metabolism|09103 Lipid metabolism|01040 Biosynthesis of unsaturated fatty acids	1	0	1	19.6	56.06	12.11	18	125	50	439	122	25	38	8	42	107	2	2	0	37.2	11.5	17.4	25	26.2	135.4	43.6
K00508	E1.14.19.3; linoleoyl-CoA desaturase [EC:1.14.19.3]	09100 Metabolism|09103 Lipid metabolism|00591 Linoleic acid metabolism	0	0	0	0	40.86	3.71	0.25	0	0.5	10.5	4	4	6	1	19	51	1	1	0	0	2	1	1	0	1	0.5
K00510	HMOX1; heme oxygenase 1 [EC:1.14.14.18]	09100 Metabolism|09108 Metabolism of cofactors and vitamins|00860 Porphyrin and chlorophyll metabolism	1	0	0	70	28	19	0.25	0	0	0	0	3	1	0	383.15	1	2.18	1	0	953.4	4.77	13	146	11	16	1
K00517	CYP81F; indol-3-yl-methylglucosinolate hydroxylase [EC:1.14.-.-]	09180 Brite Hierarchies|09181 Protein families: metabolism|00199 Cytochrome P450	0	0	0	1.8	0.6	1.2	0	0	0	0	0	0	0	0	0	0	0	0	0	103	21	48	78	89.6	411	140
K00520	merA; mercuric reductase [EC:1.16.1.1]	09190 Not Included in Pathway or Brite|09191 Unclassified: metabolism|99980 Enzymes with EC numbers	1	0	0	5	2	3	2	8	5	14	8	20	32	27	24	64	32	21	21	58	17	30	46	50	210	72.5
K00523	ascD, ddhD, rfbI; CDP-4-dehydro-6-deoxyglucose reductase, E3 [EC:1.17.1.1]	09100 Metabolism|09101 Carbohydrate metabolism|00520 Amino sugar and nucleotide sugar metabolism	1	0	0	19.6	29.2	29.4	53.25	330	168	469	151	35	76	61	79	77	582.75	610	847.25	542.65	564.5	568.23	1930.57	1455.34	2625.94	1300.73
K00525	E1.17.4.1A, nrdA, nrdE; ribonucleoside-diphosphate reductase alpha chain [EC:1.17.4.1]	09100 Metabolism|09104 Nucleotide metabolism|00230 Purine metabolism	1	0	0	12707	13014.5	12344.1	9174.27	9764.8	9835.45	10326.9	9145.78	13261.1	11687.9	10985.7	11604.7	10240.4	11581.6	10054.8	8947.39	12516.1	9193.17	14909.2	15736	15664.9	17427.1	13465.1
K00526	E1.17.4.1B, nrdB, nrdF; ribonucleoside-diphosphate reductase beta chain [EC:1.17.4.1]	09100 Metabolism|09104 Nucleotide metabolism|00230 Purine metabolism	1	0	1	4777.55	6518.44	6253.4	3374.46	3597.21	3310.7	5849.27	4670.78	3553.14	3151.22	2927.99	6375.92	4908.85	3740.14	5070.64	3648.53	7629.43	4720.88	7357.68	6562.16	5365.56	9098.16	6412.9
K00527	rtpR; ribonucleoside-triphosphate reductase (thioredoxin) [EC:1.17.4.2]	09100 Metabolism|09104 Nucleotide metabolism|00230 Purine metabolism	1	1	0	19005.9	21365.4	20848	15584.1	15578.6	15620.3	12616	14237.4	20151.3	19075.3	17181	21248.7	18523.6	17902.3	19265	16860.4	17602.8	15688.1	22079.8	19785	18376	18049.8	15669.1
K00528	fpr; ferredoxin/flavodoxin---NADP+ reductase [EC:1.18.1.2 1.19.1.1]	09100 Metabolism|09112 Not included in regular maps|09113 Global maps only	1	0	1	12033.5	13140.8	12637.2	8517.66	10220.3	10461.6	7170.75	8801.92	7821.51	9007.74	8031	10295.5	9869.09	8307.35	11669.4	10864.7	8456.48	9103.01	12048.7	12424.9	11622.2	8905.34	9451.36
K00529	hcaD; 3-phenylpropionate/trans-cinnamate dioxygenase ferredoxin reductase component [EC:1.18.1.3]	09100 Metabolism|09103 Lipid metabolism|00071 Fatty acid degradation	1	0	1	50.43	335.79	275.88	198.02	455.23	428.93	1553.87	947.92	10.2	107.47	189.92	427.65	549.93	15.25	415.13	322.58	1063.85	840.95	27.98	67.64	254.14	277.18	870.64
K00532	E1.12.7.2; ferredoxin hydrogenase [EC:1.12.7.2]	09190 Not Included in Pathway or Brite|09191 Unclassified: metabolism|99980 Enzymes with EC numbers	1	0	0	34	71.5	66.25	285.5	587	554	914	811.5	34.5	35.5	47.25	69.45	93.75	44.04	134.5	137.25	1118.59	460.7	9.5	10.75	24.25	0.75	18
K00533	E1.12.7.2L; ferredoxin hydrogenase large subunit [EC:1.12.7.2]	09190 Not Included in Pathway or Brite|09191 Unclassified: metabolism|99980 Enzymes with EC numbers	1	0	0	1337	2640.34	2425	1745.17	1935.67	1550	1901.5	1940.5	1780	1082.75	993.5	2504	1741.5	1323.17	931.5	1099	664	695	2284	2473	1784.5	2772	1382.5
K00534	E1.12.7.2S; ferredoxin hydrogenase small subunit [EC:1.12.7.2]	09190 Not Included in Pathway or Brite|09191 Unclassified: metabolism|99980 Enzymes with EC numbers	1	0	0	106	539	497	358	678	571	389	588	351	531	726	2002	1482	120	65	100	45	72	78	188	145	51	87
K00537	ARSC1, arsC; arsenate reductase [EC:1.20.4.1]	09190 Not Included in Pathway or Brite|09191 Unclassified: metabolism|99980 Enzymes with EC numbers	1	0	0	9963.15	10052.7	10034.8	7537.93	8993.93	9478.31	6638.44	8093.94	6125.86	8637.95	8185.46	10526.9	10269.6	6163.95	10301.2	8338.2	8159.29	8887.38	9958.8	9489.28	9843.05	7078.45	9471.58
K00547	mmuM, BHMT2; homocysteine S-methyltransferase [EC:2.1.1.10]	09100 Metabolism|09105 Amino acid metabolism|00270 Cysteine and methionine metabolism	1	1	0	1486.78	1002.73	825.21	993.5	613.11	568.03	375.34	409.33	1505.2	1184.55	1225.5	2238.17	1599.17	1466.32	1230.03	2045.87	538.59	1215.58	1856.54	777.5	465.56	321.59	159.39
K00548	metH, MTR; 5-methyltetrahydrofolate--homocysteine methyltransferase [EC:2.1.1.13]	09100 Metabolism|09105 Amino acid metabolism|00270 Cysteine and methionine metabolism	1	1	0	14372.6	13244.7	12225.6	11764.2	10501.2	9755.33	8665.45	8834.82	15852.5	13312.1	12036.4	12449.1	11345.4	13066.3	12785	11739.2	9776.26	10766.5	16821.7	13231.6	10889.8	12892.4	11171.6
K00549	metE; 5-methyltetrahydropteroyltriglutamate--homocysteine methyltransferase [EC:2.1.1.14]	09100 Metabolism|09105 Amino acid metabolism|00270 Cysteine and methionine metabolism	1	0	0	1580.31	3142.65	2832.35	1628.11	2341.45	1943.75	3450.24	2842.62	1361.24	1229.02	1274.24	2840.29	2309.58	1783.12	1654.62	2326.2	1906.27	1930.12	1672.62	954.33	755.97	748.14	1140.82
K00554	trmD; tRNA (guanine37-N1)-methyltransferase [EC:2.1.1.228]	09180 Brite Hierarchies|09182 Protein families: genetic information processing|03016 Transfer RNA biogenesis	1	1	0	14369	15210.4	14930.4	11889.9	12663.6	12853	9844.48	11165.9	16070.9	14953.4	13617.8	14495.4	13545.2	13777.8	14283.7	13692.1	11317.3	11890.5	16390.6	16419.3	15816.4	15208.7	13693.7
K00556	trmH; tRNA (guanosine-2'-O-)-methyltransferase [EC:2.1.1.34]	09180 Brite Hierarchies|09182 Protein families: genetic information processing|03016 Transfer RNA biogenesis	1	0	0	1345.4	1149.7	980.87	1123.52	1465.65	1391.35	1483.87	1313.92	651.03	788.14	863	668.65	877.59	1256.58	1059.96	1087.99	1266.32	1072.2	1043.25	1536.3	1368.07	779.86	1407.96
K00557	trmA; tRNA (uracil-5-)-methyltransferase [EC:2.1.1.35]	09180 Brite Hierarchies|09182 Protein families: genetic information processing|03016 Transfer RNA biogenesis	1	0	1	53.23	332.72	273.25	203.52	483.48	421.18	1159.37	834.92	9.2	98.47	189.17	423.65	546.93	21.42	415.13	321.83	1012.15	830.2	163.75	75.81	228.24	100.2	826.79
K00558	DNMT1, dcm; DNA (cytosine-5)-methyltransferase 1 [EC:2.1.1.37]	09100 Metabolism|09105 Amino acid metabolism|00270 Cysteine and methionine metabolism	1	0	1	23475.2	25839.3	25761.1	19520.8	19905.1	21449.1	13386.2	15262.1	24549.1	24924.6	22543.1	21099.7	21446.5	21017.6	27507.2	22588.8	16463.8	19584.7	29813.8	28486.4	29528.2	21281.1	20712.4
K00560	thyA, TYMS; thymidylate synthase [EC:2.1.1.45]	09100 Metabolism|09104 Nucleotide metabolism|00240 Pyrimidine metabolism	1	0	0	9292.17	9893.4	10207.8	6731.62	7703.01	8341.38	7212.14	6909.05	12553.8	11380.9	10581.6	9860.8	8966.49	10666	8464.7	8642.45	7844.45	7917.13	14336.2	15893.4	17564.5	18954.8	14082.8
K00561	ermC, ermA; 23S rRNA (adenine-N6)-dimethyltransferase [EC:2.1.1.184]	09180 Brite Hierarchies|09182 Protein families: genetic information processing|03009 Ribosome biogenesis	1	0	0	1467.12	1247.36	1307.23	312.24	313.98	392.67	265.1	309.26	2711.96	1430.1	976.24	1020.69	747.41	3281.78	1351.48	1247.09	1037.46	926.5	2429.07	2262.55	2555.05	4103.24	2634.44
K00563	rlmA1; 23S rRNA (guanine745-N1)-methyltransferase [EC:2.1.1.187]	09180 Brite Hierarchies|09182 Protein families: genetic information processing|03009 Ribosome biogenesis	1	0	1	3485.55	4696.3	4833.11	2340.44	3262.03	3973.33	2104.07	2352.62	3431.91	4067.43	3788.21	3613.12	3513.5	3389.28	6120.87	4280.2	3663.41	3601.87	4729.28	4225.35	5173.88	2641.23	3326.83
K00564	rsmC; 16S rRNA (guanine1207-N2)-methyltransferase [EC:2.1.1.172]	09180 Brite Hierarchies|09182 Protein families: genetic information processing|03009 Ribosome biogenesis	1	0	1	171.05	425.46	364.28	403.69	715.53	544.33	1245.57	887.12	112.66	166.18	224.21	525.62	627	223.2	461.87	367.2	1538.91	996.62	338.12	184.85	298.38	374.4	857.33
K00566	mnmA, trmU; tRNA-uridine 2-sulfurtransferase [EC:2.8.1.13]	09120 Genetic Information Processing|09123 Folding, sorting and degradation|04122 Sulfur relay system	1	1	0	19993.1	19436.4	19306.9	17231.2	17518	17722.5	14849.5	15862.1	24204.1	20949.4	18975.8	21192.8	19848.9	24014.6	19473.3	19354.1	16259.8	17060.5	24428.1	24887.3	24787	28062.2	22532.7
K00567	ogt, MGMT; methylated-DNA-[protein]-cysteine S-methyltransferase [EC:2.1.1.63]	09180 Brite Hierarchies|09182 Protein families: genetic information processing|03400 DNA repair and recombination proteins	1	1	0	13013.9	13135.1	12586.9	10020.5	10692.4	10756.4	9589.45	8929.6	13512.7	12849.6	11951.4	12017.6	10676.5	13220.4	13033.1	12828.8	11485.9	10625.5	14550.4	16648.5	15568.1	16389.4	12627.6
K00568	ubiG; 2-polyprenyl-6-hydroxyphenyl methylase / 3-demethylubiquinone-9 3-methyltransferase [EC:2.1.1.222 2.1.1.64]	09100 Metabolism|09108 Metabolism of cofactors and vitamins|00130 Ubiquinone and other terpenoid-quinone biosynthesis	1	0	1	547.33	596.09	445.98	387.52	686.98	580.68	1644.87	998.92	167.7	174.47	246.67	483.15	700.93	57.25	458.63	421.33	1073.05	946.7	189.38	129.14	273.44	270.83	899.49
K00569	TPMT, tpmT; thiopurine S-methyltransferase [EC:2.1.1.67]	09100 Metabolism|09111 Xenobiotics biodegradation and metabolism|00983 Drug metabolism - other enzymes	0	0	0	0	0	0	18	138	38	27	7	8	14	8	1	2	0	0	0	0.2	2	0.4	0	0	0.4	1.1
K00570	pmtA; phosphatidylethanolamine/phosphatidyl-N-methylethanolamine N-methyltransferase [EC:2.1.1.17 2.1.1.71]	09100 Metabolism|09103 Lipid metabolism|00564 Glycerophospholipid metabolism	0	0	0	449	176	121	1	0	0	0	0	121	14	14	7	7	0	0	0	0	0	0	0	0	0	0
K00571	E2.1.1.72; site-specific DNA-methyltransferase (adenine-specific) [EC:2.1.1.72]	09180 Brite Hierarchies|09183 Protein families: signaling and cellular processes|02048 Prokaryotic defense system	1	0	0	10705.9	11711.5	12336	8139.45	9172.15	10781	6761.62	6873.06	15676.5	14101.8	12570.8	10984.5	11005.8	14589.3	14058.2	12304.6	9744.21	10933.1	15569.6	16050	20070.1	17051.7	15307.9
K00573	E2.1.1.77, pcm; protein-L-isoaspartate(D-aspartate) O-methyltransferase [EC:2.1.1.77]	09190 Not Included in Pathway or Brite|09191 Unclassified: metabolism|99980 Enzymes with EC numbers	1	0	0	1160.03	1268.13	1098.57	641.52	1250.48	980.18	2214.37	1420.92	371.2	374.47	469.17	695.15	1019.93	263.25	627.13	616.83	1273.05	1071.7	182.88	350.14	489.34	559.83	1062.49
K00574	cfa; cyclopropane-fatty-acyl-phospholipid synthase [EC:2.1.1.79]	09190 Not Included in Pathway or Brite|09191 Unclassified: metabolism|99980 Enzymes with EC numbers	1	0	0	1688.36	1140.8	1018.07	1719.28	1598.51	1086.18	2709.23	1487.92	1241.03	1176.04	1312.31	1432.43	1300	589.71	1016.99	750.83	3731.64	1540.19	1081.91	996.33	787.73	1042.21	1426.85
K00575	cheR; chemotaxis protein methyltransferase CheR [EC:2.1.1.80]	09130 Environmental Information Processing|09132 Signal transduction|02020 Two-component system	1	0	1	5064	6279.91	6587.02	3125.69	5903.45	6562.08	3185.87	5020.32	3432.7	4604.8	4554.28	3748.15	5357.18	2199.42	5309.46	4971.25	3477.74	5164.34	4981.98	5229.89	7000.44	2471.62	5293.83
K00588	E2.1.1.104; caffeoyl-CoA O-methyltransferase [EC:2.1.1.104]	09100 Metabolism|09110 Biosynthesis of other secondary metabolites|00940 Phenylpropanoid biosynthesis	0	0	0	0	1	0	0	0	0	0	0	0.25	0	0	0	0	0.25	0	0.5	0	1.75	0	0	0	0	0
K00590	E2.1.1.113; site-specific DNA-methyltransferase (cytosine-N4-specific) [EC:2.1.1.113]	09180 Brite Hierarchies|09183 Protein families: signaling and cellular processes|02048 Prokaryotic defense system	0	0	0	0	0	1	0	0	2	0	0	4	3	3	2	6	2	9	7	3	4	0	2	2	0	0
K00595	cobL; precorrin-6Y C5,15-methyltransferase (decarboxylating) [EC:2.1.1.132]	09100 Metabolism|09108 Metabolism of cofactors and vitamins|00860 Porphyrin and chlorophyll metabolism	1	0	1	8944.89	9217.63	9576.85	6282.05	7007.26	7588.5	3326.13	5779.35	5734.89	7344.51	7387.02	5350.89	6821.58	4728.97	6347.24	6249.75	3296.4	6116.26	8020.68	8718.11	10756.2	7655.98	8383.87
K00596	E4.1.1.64; 2,2-dialkylglycine decarboxylase (pyruvate) [EC:4.1.1.64]	09180 Brite Hierarchies|09181 Protein families: metabolism|01007 Amino acid related enzymes	0	0	0	0.6	0.2	0.4	0	0	0	0	0	0	0	0	0	0	0	0	0	25	5	10	19	22.2	102	35
K00598	tam; trans-aconitate 2-methyltransferase [EC:2.1.1.144]	09190 Not Included in Pathway or Brite|09191 Unclassified: metabolism|99980 Enzymes with EC numbers	1	0	1	62.83	298.73	278.77	208.02	478.23	422.93	1164.87	839.92	49.2	139.47	222.17	427.65	553.93	64	437.13	347.58	1048.6	844.2	44.48	89.64	256.44	192.93	859.64
K00600	glyA, SHMT; glycine hydroxymethyltransferase [EC:2.1.2.1]	09100 Metabolism|09101 Carbohydrate metabolism|00630 Glyoxylate and dicarboxylate metabolism	1	1	0	14350.1	15206.1	14907.8	11906.4	12923.6	12909.5	9854.98	11167.9	15485.6	14387.9	12757.8	14302.4	13419.7	13727.1	14236.7	13589.6	11324.8	11804.8	16207.6	16243.8	15766.6	15383.7	13781.7
K00602	purH; phosphoribosylaminoimidazolecarboxamide formyltransferase / IMP cyclohydrolase [EC:2.1.2.3 3.5.4.10]	09100 Metabolism|09104 Nucleotide metabolism|00230 Purine metabolism	1	0	0	16583.8	17707.4	17487.5	16680	16887.6	16666.7	13832.6	14868.7	23850.8	20330.5	18564.5	18659	17241.3	19400	17497.1	18182.5	13835.9	15156.6	20707.9	21030.9	20355.6	21805.5	18733.5
K00603	fctD; glutamate formiminotransferase [EC:2.1.2.5]	09100 Metabolism|09105 Amino acid metabolism|00340 Histidine metabolism	1	0	0	2350.07	2619.92	2686.75	2660.43	2423.52	2661.33	3017.13	2799.75	1824.41	2328.34	2550.74	3203.74	3530.77	3988.37	4138.31	5571.04	4595.13	5292.71	4948.19	6731.02	6203	9359.95	5955.5
K00604	MTFMT, fmt; methionyl-tRNA formyltransferase [EC:2.1.2.9]	09100 Metabolism|09108 Metabolism of cofactors and vitamins|00670 One carbon pool by folate	1	1	0	14436.8	15400.6	15071.8	11918.7	12667.6	12849.5	9871.73	11182.9	16111.9	14985.4	13648.3	14615.8	13692.7	13749.2	14245.2	13638.1	11339.6	11867.8	16612.8	16948.3	16162.3	15660.6	13999.8
K00605	gcvT, AMT; aminomethyltransferase [EC:2.1.2.10]	09100 Metabolism|09101 Carbohydrate metabolism|00630 Glyoxylate and dicarboxylate metabolism	1	1	0	6915.49	5537.98	4936.6	5019.95	4871.47	4490.53	5237.75	4398.52	8464.99	6466.23	6122.98	5198.97	5086.68	7391.45	4212.27	4618.28	4387.15	4467.91	6781.09	7100.49	6679.1	8093.21	6304.48
K00606	panB; 3-methyl-2-oxobutanoate hydroxymethyltransferase [EC:2.1.2.11]	09100 Metabolism|09108 Metabolism of cofactors and vitamins|00770 Pantothenate and CoA biosynthesis	1	1	0	8013.49	5972.17	5397.31	7812.25	6573.07	5903.83	6641.45	5548.32	10899.8	7301.13	6602.93	6074.47	5227.18	8486.05	5222	5956.45	6808.27	5464.06	9359.09	9835.19	8388.8	10932	8274.98
K00609	pyrB, PYR2; aspartate carbamoyltransferase catalytic subunit [EC:2.1.3.2]	09100 Metabolism|09104 Nucleotide metabolism|00240 Pyrimidine metabolism	1	1	0	12917.6	12523.3	12302.7	11531.4	11774.6	12092.5	8404.48	9946.85	16119.4	14832.4	13492.8	14249.4	13422.2	13240.7	13701.2	12892.1	10689.8	11336	13904.5	12677.1	12334.1	9194.99	10272.7
K00610	pyrI; aspartate carbamoyltransferase regulatory subunit	09100 Metabolism|09104 Nucleotide metabolism|00240 Pyrimidine metabolism	1	0	0	6610.72	6345.46	6552.37	6932.17	6173.27	6220.6	5193.28	6432.92	10772.3	8802.38	7421.19	8627.14	8486.36	7826.72	6651.67	6484.78	5997.79	6796.45	6607.86	6100.85	5983.77	5411.31	6453.21
K00611	OTC, argF, argI; ornithine carbamoyltransferase [EC:2.1.3.3]	09100 Metabolism|09105 Amino acid metabolism|00220 Arginine biosynthesis	1	0	1	9138.06	10514.8	10838.6	7096.78	8677.92	9142.32	4622.9	7061.02	5653.04	7847.1	8084.28	7690.6	8278.23	5539.88	8893.19	9355.87	7184.46	7897.78	8098.22	9360.46	10196.4	6011.61	8035.32
K00612	E2.1.3.-; carbamoyltransferase [EC:2.1.3.-]	09190 Not Included in Pathway or Brite|09191 Unclassified: metabolism|99980 Enzymes with EC numbers	1	0	0	12.6	8.2	6.4	19	146	46	28	11	37	58	44	17	19	31	21	21	33	12	19	26	28.2	105	37
K00613	GATM; glycine amidinotransferase [EC:2.1.4.1]	09100 Metabolism|09105 Amino acid metabolism|00260 Glycine, serine and threonine metabolism	1	0	0	5.5	7	7.5	3.5	7.5	5	8	0.5	1	5.5	2	4	3.5	5.5	0.66	1.84	3.34	4	1.5	9.5	11.5	9.16	8.5
K00615	E2.2.1.1, tktA, tktB; transketolase [EC:2.2.1.1]	09100 Metabolism|09101 Carbohydrate metabolism|00030 Pentose phosphate pathway	1	0	1	29885.2	32931.2	33669.6	23498.2	26187.4	28631.8	16816.1	23396.3	30241.5	31885.3	29336.2	31523.5	31500.6	24355.5	31127.6	28155	24418	26429	35839.3	34703	37708.9	31877.1	31381.7
K00616	E2.2.1.2, talA, talB; transaldolase [EC:2.2.1.2]	09100 Metabolism|09101 Carbohydrate metabolism|00030 Pentose phosphate pathway	1	0	0	11475.5	10799.2	10231.1	7929.89	7938.05	7967.26	7787.24	8525.32	7835.22	8231.22	7167.87	10665.3	10171.4	9453.33	11048.6	10659.2	12765.4	10966.1	14394.9	13244	10972.4	14208.2	12422.6
K00619	argA; amino-acid N-acetyltransferase [EC:2.3.1.1]	09100 Metabolism|09105 Amino acid metabolism|00220 Arginine biosynthesis	1	0	0	250.6	1119.7	943.9	1597.5	1970.8	1585.4	1310	1469.4	63.5	116.5	160.5	77	179	135	113	433	87.4	179	455.8	764	363.2	348.8	812.2
K00620	argJ; glutamate N-acetyltransferase / amino-acid N-acetyltransferase [EC:2.3.1.35 2.3.1.1]	09100 Metabolism|09105 Amino acid metabolism|00220 Arginine biosynthesis	1	0	1	7574.26	9331.8	9444.97	6426.42	8139.56	8517.22	4374.37	6632.6	4484.61	6373.36	5963.23	5064.97	5947.22	4116.7	6820.8	6604.71	3602.14	5622.21	6557.94	8425.88	9248.17	5499.76	6955.81
K00621	GNPNAT1, GNA1; glucosamine-phosphate N-acetyltransferase [EC:2.3.1.4]	09100 Metabolism|09101 Carbohydrate metabolism|00520 Amino sugar and nucleotide sugar metabolism	0	0	0	0	0	0	0	0	0	0	0	0	0	0	0	0	0	0	0	0	0	0	0	0	0	0.5
K00625	E2.3.1.8, pta; phosphate acetyltransferase [EC:2.3.1.8]	09100 Metabolism|09101 Carbohydrate metabolism|00620 Pyruvate metabolism	1	0	0	9356.08	9094.97	9541.21	8208.57	8264.78	9198.76	4775.31	7059.21	12061.5	11447.4	10607.9	9350.63	9786.72	10375.8	10122	10809.8	7109.59	9400.65	10317.4	10764.2	12647	10665.7	10202.4
K00626	E2.3.1.9, atoB; acetyl-CoA C-acetyltransferase [EC:2.3.1.9]	09100 Metabolism|09101 Carbohydrate metabolism|00620 Pyruvate metabolism	1	0	1	8107.96	9235.17	9664.83	5408.96	9991.34	10927.8	8043.1	8374.54	4819.98	7441.59	7785.59	5420.08	7377.68	5107.71	9668.12	11402.2	6399.82	9812.53	6859.97	9047.22	12272.2	4655.78	9260.52
K00627	DLAT, aceF, pdhC; pyruvate dehydrogenase E2 component (dihydrolipoamide acetyltransferase) [EC:2.3.1.12]	09100 Metabolism|09101 Carbohydrate metabolism|00010 Glycolysis / Gluconeogenesis	1	0	0	2517.72	2467.75	3071.61	945.44	1704.73	1792.28	1853.57	1467.12	995.41	1532.33	2328.9	901.95	1687.82	1039.95	2282.07	2645.9	1400.51	2086.12	1799.02	1506.05	1789.66	655.55	1355.75
K00631	plsB; glycerol-3-phosphate O-acyltransferase [EC:2.3.1.15]	09100 Metabolism|09103 Lipid metabolism|00561 Glycerolipid metabolism	1	0	1	53.23	331.72	273.25	203.52	483.48	421.18	1169.37	838.92	12.2	104.47	190.17	442.65	597.93	22.42	416.13	321.83	1021.15	833.7	165.75	79.81	231.24	129.2	833.79
K00632	fadA, fadI; acetyl-CoA acyltransferase [EC:2.3.1.16]	09100 Metabolism|09103 Lipid metabolism|00071 Fatty acid degradation	1	0	1	641.86	1110.22	959.05	477.04	1284.96	1086.36	3191.74	1964.84	303.4	542.94	879.34	1005.3	1340.86	420.5	1151.26	1175.66	2313.9	2281.9	376.86	461.78	882.53	684.51	1913.13
K00633	lacA; galactoside O-acetyltransferase [EC:2.3.1.18]	09190 Not Included in Pathway or Brite|09191 Unclassified: metabolism|99980 Enzymes with EC numbers	1	0	0	3079.07	3451.44	3438.72	2552.43	2301.06	2091.87	2393.45	2336.91	1441.13	2190.72	2247.92	2728.22	3229.43	1412.77	1869.54	1463.41	2087.98	2499.97	3610.23	3301.74	3927.34	4672.64	4134.19
K00634	ptb; phosphate butyryltransferase [EC:2.3.1.19]	09100 Metabolism|09101 Carbohydrate metabolism|00650 Butanoate metabolism	1	0	0	3538.79	2776.94	2793.35	3360.63	3158.44	3300.55	2796.03	2708.9	8037.94	5855.21	5297.27	4745.69	3953.33	7062.33	3653.59	4233.45	6105.49	4182.87	5066.63	5782.91	5769.13	7038.43	4966.22
K00635	E2.3.1.20; diacylglycerol O-acyltransferase [EC:2.3.1.20]	09100 Metabolism|09103 Lipid metabolism|00561 Glycerolipid metabolism	0	0	0	0	40.86	3.71	0	0	0	0	0	0	0	0	0	0	0	0	0	0	0	0	0	0	0	0
K00638	catB; chloramphenicol O-acetyltransferase type B [EC:2.3.1.28]	09180 Brite Hierarchies|09183 Protein families: signaling and cellular processes|01504 Antimicrobial resistance genes	1	0	1	7.5	89.36	62.21	6	13	20.5	2.5	18	28.5	30	32.5	27.5	70.5	53	104	64.5	26	77.5	8.93	10.19	33.14	11.64	33.4
K00639	kbl, GCAT; glycine C-acetyltransferase [EC:2.3.1.29]	09100 Metabolism|09105 Amino acid metabolism|00260 Glycine, serine and threonine metabolism	1	0	0	6423.62	4580.23	4274.13	7364.19	6675.33	6579.04	7224.06	6403.47	9643.73	8311.75	7620.25	6720.96	6662.07	9834.65	6360.89	7843.71	6882.54	6863.76	8051.36	10068.5	9142.22	10157.3	8613.52
K00640	cysE; serine O-acetyltransferase [EC:2.3.1.30]	09100 Metabolism|09102 Energy metabolism|00920 Sulfur metabolism	1	0	0	14273.1	16240	15666.5	13297	13703.1	13610.2	12110.4	12766.3	15919.4	15176.8	14154.2	16418.3	15176	16231	16219	16179	14356.9	14230.5	17059.8	17813.6	16663.2	17241.8	15033.7
K00641	metX; homoserine O-acetyltransferase/O-succinyltransferase [EC:2.3.1.31 2.3.1.46]	09100 Metabolism|09102 Energy metabolism|00920 Sulfur metabolism	1	1	0	1391.37	610.58	418.51	581	862.5	700.5	683	339.5	724.3	814.5	970.24	215.33	280.32	1001.42	548.5	603.5	262.45	182.25	1057.57	1260.84	874.73	877.82	498.27
K00643	E2.3.1.37, ALAS; 5-aminolevulinate synthase [EC:2.3.1.37]	09100 Metabolism|09105 Amino acid metabolism|00260 Glycine, serine and threonine metabolism	0	0	0	454	182	125	136	66	60	28	10	122	15	15	7	8	0	0	0	2	0	9	2	0	2	0
K00645	fabD; [acyl-carrier-protein] S-malonyltransferase [EC:2.3.1.39]	09100 Metabolism|09103 Lipid metabolism|00061 Fatty acid biosynthesis	1	1	0	14667.4	15435.8	15088.6	12501.8	13184.9	13330.6	10751.4	11798.9	15916.6	14849	13682	14771.8	13965.4	13617.2	14457.9	13836.2	11644.4	12272.5	16284.2	16354.2	16043.8	15268.6	14339.7
K00646	pksF; malonyl-ACP decarboxylase	09180 Brite Hierarchies|09181 Protein families: metabolism|01008 Polyketide biosynthesis proteins	0	0	0	0	0	0	0	0	0	0	0	2	0	0	0	0	0	0	0	1	0	0	0	0	0	0
K00647	fabB; 3-oxoacyl-[acyl-carrier-protein] synthase I [EC:2.3.1.41]	09100 Metabolism|09103 Lipid metabolism|00061 Fatty acid biosynthesis	1	0	1	4017.17	5146.55	5226.81	3955.3	4057.28	3523.72	5756.77	4851.95	2026.4	2461.91	2965.89	5465.85	5338.47	1975.1	1647.6	1747.64	2891.3	2769.65	5507.69	5277.79	6113.26	9354.09	6744.25
K00648	fabH; 3-oxoacyl-[acyl-carrier-protein] synthase III [EC:2.3.1.180]	09100 Metabolism|09103 Lipid metabolism|00061 Fatty acid biosynthesis	1	1	0	17100.2	18129.6	17289.9	14358.9	14712.4	15021.6	12616.4	13682.3	16645.3	16005.9	15128.5	16630.7	16174.7	16005.7	15540.4	15730.6	13026.3	13921.2	19030.4	21502.5	19601.8	19487.9	17095
K00651	metA; homoserine O-succinyltransferase/O-acetyltransferase [EC:2.3.1.46 2.3.1.31]	09100 Metabolism|09102 Energy metabolism|00920 Sulfur metabolism	1	0	0	10762.9	11805.7	11973.6	10405.7	10515.5	10931.9	7580.32	9328.92	14718.7	13448.4	12004.6	13825.8	12761.9	11702.9	12951.9	11964.9	9071.3	10727.6	13887.9	12618.6	13077.3	11597.8	11786.1
K00652	bioF; 8-amino-7-oxononanoate synthase [EC:2.3.1.47]	09100 Metabolism|09108 Metabolism of cofactors and vitamins|00780 Biotin metabolism	1	0	1	6832.96	6271.79	6094.93	6462.98	6202.42	6277.94	9025.25	7470.34	8464.1	6838.12	6727	8390.86	8509.63	11795.3	6457.71	7070.4	8930.35	7870.57	9008.43	9954.71	10298.5	14201.9	11225.8
K00655	plsC; 1-acyl-sn-glycerol-3-phosphate acyltransferase [EC:2.3.1.51]	09100 Metabolism|09103 Lipid metabolism|00561 Glycerolipid metabolism	1	1	0	19895	21323	20478	15461.6	15510.8	14997.3	12830.5	13545.4	21186.4	18656.4	16131.4	21142.1	17659.8	17188.6	18942.3	16445.7	17156.6	14848.9	22862.9	20833.4	18449.2	20051	16201.1
K00656	E2.3.1.54, pflD; formate C-acetyltransferase [EC:2.3.1.54]	09100 Metabolism|09101 Carbohydrate metabolism|00620 Pyruvate metabolism	1	0	0	18992	23650.4	23379.4	16879.9	17078	17610.4	14644.6	17285.9	21566.9	20913.1	18579	25354.6	23772	19967	24521.1	19932.5	22628.3	20876.5	26038.3	21937.7	21168.2	22600.7	22098.6
K00657	speG, SAT; diamine N-acetyltransferase [EC:2.3.1.57]	09100 Metabolism|09105 Amino acid metabolism|00330 Arginine and proline metabolism	1	0	0	4702.65	3907.32	3782.27	4914.5	4180.9	4085.43	4719.95	3964.92	8403.97	6468.73	5993.74	5621.64	4939.36	7840.3	4628.77	5254.28	5745.7	5470.66	6122.52	6896.35	6785.47	7903.81	6317.21
K00658	DLST, sucB; 2-oxoglutarate dehydrogenase E2 component (dihydrolipoamide succinyltransferase) [EC:2.3.1.61]	09100 Metabolism|09101 Carbohydrate metabolism|00020 Citrate cycle (TCA cycle)	1	0	1	1599.15	1845.31	1846.18	2120.12	2080.98	1949.13	3521.72	2529.17	1094.35	1546.82	1974.91	2012.03	2245.7	2075.87	2174.63	2613.28	2911.75	2877.7	2499.65	4342.73	3706.52	5181	4005.06
K00661	maa; maltose O-acetyltransferase [EC:2.3.1.79]	09190 Not Included in Pathway or Brite|09191 Unclassified: metabolism|99980 Enzymes with EC numbers	1	1	0	14066.6	13070	12664.1	11889.5	9871.52	10318.9	8824.64	8503.87	18211.7	15622.9	14271.3	13352.3	12618	17963.3	14199.1	12706.8	13359.3	12126	17353	16503.2	16947	17973.6	14145.8
K00662	aacC; aminoglycoside 3-N-acetyltransferase [EC:2.3.1.81]	09180 Brite Hierarchies|09183 Protein families: signaling and cellular processes|01504 Antimicrobial resistance genes	1	1	0	81.5	77.84	74.5	157.17	87.17	51.5	36.5	40	100.5	69	49.5	51	25.5	317.67	125	102.5	1442.75	329.75	406.5	124	64.5	256	21.5
K00663	aacA; aminoglycoside 6'-N-acetyltransferase [EC:2.3.1.82]	09180 Brite Hierarchies|09183 Protein families: signaling and cellular processes|01504 Antimicrobial resistance genes	0	0	0	0	0	0	1	0	0	0	0	0	0	0	0	0	0	0	0	0	0	0	0	0	0	0.5
K00666	K00666; fatty-acyl-CoA synthase [EC:6.2.1.-]	09180 Brite Hierarchies|09181 Protein families: metabolism|01004 Lipid biosynthesis proteins	1	0	0	4778.04	4297.48	3863.39	3621.95	4529.72	3728.58	6967.5	4584.07	4799.69	3593.31	3383.1	4281.89	4377.11	5261.45	3072.1	3333.2	4081.04	3800.91	4534.84	5175.05	5360.48	7914.11	5900
K00667	FAS2; fatty acid synthase subunit alpha, fungi type [EC:2.3.1.86]	09100 Metabolism|09103 Lipid metabolism|00061 Fatty acid biosynthesis	0	0	0	0	3	3	3	3	6	0	6	24	12	15	12	39	51	126	93	27	108	0	3	9	0	6
K00672	ftr; formylmethanofuran--tetrahydromethanopterin N-formyltransferase [EC:2.3.1.101]	09100 Metabolism|09102 Energy metabolism|00680 Methane metabolism	0	0	0	0	0	0	1	0	0	0	0	0	0	0	0	0	0	0	0	0	0	0	0	0	0	0
K00673	astA; arginine N-succinyltransferase [EC:2.3.1.109]	09100 Metabolism|09105 Amino acid metabolism|00330 Arginine and proline metabolism	1	0	1	49.43	293.93	271.17	224.52	625.48	463.18	1191.37	843.92	17.2	112.47	197.17	424.65	548.93	17.25	415.13	321.83	1065.15	840.2	28.58	78.14	254.89	297.78	894.04
K00674	dapD; 2,3,4,5-tetrahydropyridine-2,6-dicarboxylate N-succinyltransferase [EC:2.3.1.117]	09100 Metabolism|09105 Amino acid metabolism|00300 Lysine biosynthesis	1	0	1	2422.32	3061.33	3113.93	1781.77	2724.87	2568.97	3580.74	2926.92	1499.07	1736.35	1870.29	3462.94	2655.74	2259.46	2251.7	2543.11	4224.82	2231.53	2299.69	4008.76	3261.16	3815.88	2745.6
K00675	nhoA; N-hydroxyarylamine O-acetyltransferase [EC:2.3.1.118]	09190 Not Included in Pathway or Brite|09191 Unclassified: metabolism|99980 Enzymes with EC numbers	1	0	1	59.83	319.73	279.77	189.52	351.48	387.18	1144.37	835.92	29.2	125.47	211.92	459.65	603.93	47	437.13	342.83	1058.35	844.7	26.98	72.64	241.94	236.18	885.89
K00677	lpxA; UDP-N-acetylglucosamine acyltransferase [EC:2.3.1.129]	09100 Metabolism|09107 Glycan biosynthesis and metabolism|00540 Lipopolysaccharide biosynthesis	1	0	0	9168.64	8378.75	8010.16	10406.3	9584.66	8910.51	11301	9524.75	17117.5	12679.3	11847.1	11754.3	10395.8	14287.3	8176.4	10264.7	8029.45	8498.53	11247.4	13875.4	12836.5	17636.7	12949.6
K00680	ytmI; uncharacterized N-acetyltransferase [EC:2.3.1.-]	09190 Not Included in Pathway or Brite|09191 Unclassified: metabolism|99980 Enzymes with EC numbers	1	0	0	1730.15	2095.22	1736.22	1531.98	1682.09	1855.82	1896.16	1752.61	1093.69	1541.75	2049.84	1565.52	1413.98	3037.75	2746.13	3192.34	2673.8	2757.59	1375.45	1899.03	1647.4	1444.09	938.84
K00681	ggt; gamma-glutamyltranspeptidase / glutathione hydrolase [EC:2.3.2.2 3.4.19.13]	09100 Metabolism|09106 Metabolism of other amino acids|00430 Taurine and hypotaurine metabolism	1	0	1	2059.56	3339.86	2979.12	1952.27	3275.48	2607.18	4810.87	3322.92	1484.45	1625.64	2271.56	3023.65	2714.68	1505.5	2907.63	4295.58	2369.18	3625.7	1084.41	2718.46	2061.38	3379.21	3042.23
K00683	QPCT; glutaminyl-peptide cyclotransferase [EC:2.3.2.5]	09180 Brite Hierarchies|09181 Protein families: metabolism|01002 Peptidases and inhibitors	0	0	0	0.67	3.33	4	0	0	0	0	0	4	29.33	80.34	1.67	7.33	0	0	0	0	0	0	1	0	1	0
K00684	aat; leucyl/phenylalanyl-tRNA---protein transferase [EC:2.3.2.6]	09190 Not Included in Pathway or Brite|09191 Unclassified: metabolism|99980 Enzymes with EC numbers	1	0	0	2255.17	2595.35	2592.11	2549	2641.25	2352.66	3154	2576.12	1059.31	1476.96	1994.95	2392.47	2551.82	1139.22	1301.09	1427.52	2967.63	2034.71	2842.42	3033.28	3380.72	4769.98	3841.31
K00685	ATE1; arginyl-tRNA---protein transferase [EC:2.3.2.8]	09180 Brite Hierarchies|09182 Protein families: genetic information processing|03016 Transfer RNA biogenesis	1	0	0	473.6	253.06	158.11	58	333	171	484	157	159	96	76	105	135	582	611	847	542.2	566.5	572.4	1929	1453.2	2618.4	1291.1
K00686	tgl; protein-glutamine gamma-glutamyltransferase [EC:2.3.2.13]	09190 Not Included in Pathway or Brite|09191 Unclassified: metabolism|99980 Enzymes with EC numbers	1	1	0	2.5	1.5	1.5	12	5.5	4.5	0	0.5	19.5	17.5	14	15	0	12.5	6.5	4.5	2.5	0.5	32.5	25.5	14	3	1
K00687	pbp2B, penA; penicillin-binding protein 2B	09100 Metabolism|09107 Glycan biosynthesis and metabolism|00550 Peptidoglycan biosynthesis	1	1	0	20.82	7.74	6.03	74.67	49.05	48.65	13.2	7.2	10.71	7.21	2.54	13.47	5.57	22.53	3.74	1.87	4.51	0.17	78.37	52.04	27.14	10.2	2.04
K00688	PYG, glgP; glycogen phosphorylase [EC:2.4.1.1]	09100 Metabolism|09101 Carbohydrate metabolism|00500 Starch and sucrose metabolism	1	1	0	19752.2	20519.2	20356.9	15350.3	14965.8	15503.1	11255.3	14147.4	20135.5	18950.5	16145.6	19568.5	18690.2	17423.1	20859.1	17569.4	16751.3	17466.4	24620.4	20664.5	20013.3	20774.6	19747
K00689	E2.4.1.5; dextransucrase [EC:2.4.1.5]	09100 Metabolism|09101 Carbohydrate metabolism|00500 Starch and sucrose metabolism	1	1	0	13.98	7.68	3.66	98	61.32	57	14.68	12	14.36	17.32	5.68	6.68	1	17.66	1.68	2.34	1.02	0.34	105.68	60.68	39.68	16	3.68
K00690	E2.4.1.7; sucrose phosphorylase [EC:2.4.1.7]	09100 Metabolism|09101 Carbohydrate metabolism|00500 Starch and sucrose metabolism	1	1	0	2289.4	2869.04	2582.87	1695.27	1009.98	952.6	1727.7	1230.92	3777.03	2474.3	1649.53	3576.65	2188.43	2875.67	3810.13	2003.58	4095.9	2369.2	5287.65	2258.07	1010.35	2074.5	1630.7
K00691	mapA; maltose phosphorylase [EC:2.4.1.8]	09100 Metabolism|09101 Carbohydrate metabolism|00500 Starch and sucrose metabolism	1	0	0	328.7	306.11	304.95	1191.92	967.13	943.56	973.89	754.71	270.46	316.22	368.33	478.32	508.97	925.53	762.1	925.26	908.97	819.21	711.61	794.1	778.26	968.55	735.07
K00692	sacB; levansucrase [EC:2.4.1.10]	09100 Metabolism|09101 Carbohydrate metabolism|00500 Starch and sucrose metabolism	1	0	0	2.8	1.4	3.2	10	5.2	3.45	2	2	2.2	3.65	1.2	2	0	34	26.2	12.2	537	252	13.2	6.53	2.8	2.2	0.2
K00694	bcsA; cellulose synthase (UDP-forming) [EC:2.4.1.12]	09100 Metabolism|09101 Carbohydrate metabolism|00500 Starch and sucrose metabolism	1	0	1	988.96	2251.63	2075.47	773.61	1721.96	1483.88	3231.73	2524.92	481.4	653.69	906.76	2615.78	2097	604.87	1074.53	1321.03	1554.05	1530.7	580.08	1971.67	1659.99	2694.17	2127.25
K00697	otsA; trehalose 6-phosphate synthase [EC:2.4.1.15 2.4.1.347]	09100 Metabolism|09101 Carbohydrate metabolism|00500 Starch and sucrose metabolism	1	0	1	504.03	513.99	398.28	209.02	458.73	432.18	1563.62	947.92	138.2	127.47	201.17	452.65	606.93	17.25	416.13	321.83	1098.35	849.7	39.48	99.64	279.84	424.93	934.89
K00700	GBE1, glgB; 1,4-alpha-glucan branching enzyme [EC:2.4.1.18]	09100 Metabolism|09101 Carbohydrate metabolism|00500 Starch and sucrose metabolism	1	1	0	17831.8	18108.2	17899.5	13281.1	13083.8	13423.5	8526.32	11438.4	18276.1	17061.8	14541	17295.4	16321.3	15646.7	18142.4	14333.4	13742.9	13837.5	19766.6	16803.2	16179.7	15700.3	15033.5
K00702	E2.4.1.20; cellobiose phosphorylase [EC:2.4.1.20]	09100 Metabolism|09101 Carbohydrate metabolism|00500 Starch and sucrose metabolism	1	1	0	878.75	423.7	377.95	1731.32	961.69	733.46	583.88	394.71	1566.46	724.82	352.63	484.49	323.9	986.8	695.05	604.61	344.52	332.01	1493.36	385.05	266.71	283.3	113.32
K00703	glgA; starch synthase [EC:2.4.1.21]	09100 Metabolism|09101 Carbohydrate metabolism|00500 Starch and sucrose metabolism	1	1	0	14019.6	12963.9	12726.2	11447.7	11221.1	11587	8141.99	9374.02	16031	13630.1	11431	12818.9	11868	13069.9	13706.9	12691.9	11483.5	11253.9	16688.6	14784.6	14500.4	13053.9	12573.8
K00705	malQ; 4-alpha-glucanotransferase [EC:2.4.1.25]	09100 Metabolism|09101 Carbohydrate metabolism|00500 Starch and sucrose metabolism	1	1	0	15255.4	16832	16774.2	12113.2	11331.9	11857.5	8510.95	9887.82	18819.1	16367	13700.1	16807	14763.8	16002.7	19271.4	15249.2	12657	13443.4	22322.6	16407.2	14869.9	15728.9	13595.4
K00709	ABO; histo-blood group ABO system transferase [EC:2.4.1.40 2.4.1.37]	09100 Metabolism|09107 Glycan biosynthesis and metabolism|00601 Glycosphingolipid biosynthesis - lacto and neolacto series	0	0	0	0	0	0	8.4	7.4	8.4	6.6	5.8	0.2	0	0.2	0.2	0	443.8	357.6	370.4	261.2	252.2	0	0	0	0	0
K00712	tagE; poly(glycerol-phosphate) alpha-glucosyltransferase [EC:2.4.1.52]	09180 Brite Hierarchies|09181 Protein families: metabolism|01003 Glycosyltransferases	1	1	0	4.3	4.4	1.2	13	6.2	5.45	2	3	3.7	3.65	1.2	12	0.5	6	0.2	0.2	1	0	17.7	11.03	5.3	4.2	0.7
K00713	waaD; UDP-glucose:(glucosyl)LPS alpha-1,2-glucosyltransferase [EC:2.4.1.-]	09100 Metabolism|09107 Glycan biosynthesis and metabolism|00540 Lipopolysaccharide biosynthesis	0	0	0	0	0	1	1	1	0	0	0	0	0	0	0	0	0	0	0	0	1	0	1	0	0	0
K00720	UGCG; ceramide glucosyltransferase [EC:2.4.1.80]	09100 Metabolism|09103 Lipid metabolism|00600 Sphingolipid metabolism	0	0	0	1.2	0.4	0.8	0	0	0	0	0	0.25	0	0	0	0	0.25	0	0.5	51.2	10.75	21.4	38	44.4	204.4	71.6
K00721	DPM1; dolichol-phosphate mannosyltransferase [EC:2.4.1.83]	09100 Metabolism|09107 Glycan biosynthesis and metabolism|00510 N-Glycan biosynthesis	1	1	0	9041.18	7190.08	6967.83	8250.45	7549.31	7304.18	5908.43	6965.33	10554.6	8686.63	7832.69	7608.27	7810.2	8973.93	6657.68	8166.45	4754.65	6732.37	8482.09	9743.48	8526.4	10154.6	9082.79
K00728	POMT, pmt; dolichyl-phosphate-mannose-protein mannosyltransferase [EC:2.4.1.109]	09100 Metabolism|09107 Glycan biosynthesis and metabolism|00515 Mannose type O-glycan biosynthesis	0	0	0	82	6	4	1	1	0	3	1	22	6	5	15	12	1	3	2	1	0	0	0	0	0	0
K00737	MGAT3; beta-1,4-mannosyl-glycoprotein beta-1,4-N-acetylglucosaminyltransferase [EC:2.4.1.144]	09100 Metabolism|09107 Glycan biosynthesis and metabolism|00510 N-Glycan biosynthesis	1	1	0	35	35	22	6.5	2	0	0	0	15	4	4	2	1	47	21	11	11.33	2	22	6	4	10	1
K00743	GGTA1; N-acetyllactosaminide 3-alpha-galactosyltransferase [EC:2.4.1.87]	09100 Metabolism|09107 Glycan biosynthesis and metabolism|00601 Glycosphingolipid biosynthesis - lacto and neolacto series	1	0	0	2	4	3	7	1	3	12	5	61	83	98	127	175	5	3	6	2	3	197	499	318	309	249
K00748	lpxB; lipid-A-disaccharide synthase [EC:2.4.1.182]	09100 Metabolism|09107 Glycan biosynthesis and metabolism|00540 Lipopolysaccharide biosynthesis	1	0	0	6036.15	5790.66	5442.66	6575.83	6679.57	6161.76	7959.45	6665.75	9601.76	7516.55	7414.3	7409.3	6526.35	8407.46	5370.76	7062.28	5090.15	5534.32	6815.26	8966.53	7858.97	10582.9	8124.65
K00752	hasA; hyaluronan synthase [EC:2.4.1.212]	09180 Brite Hierarchies|09181 Protein families: metabolism|01003 Glycosyltransferases	1	0	0	5	2	3	1170	1203	1053	1089	981	20	32	27	3	9	651	935	1969	388	958	372	551	200	197	689
K00754	bshA; L-malate glycosyltransferase [EC:2.4.1.-]	09190 Not Included in Pathway or Brite|09191 Unclassified: metabolism|99980 Enzymes with EC numbers	1	0	0	461.17	509.99	389.33	357	184	204	505	363	366.8	467	669.99	628.08	269.32	573.9	350	352	3624.64	858.49	488.67	844	455.33	424	324.67
K00756	pdp; pyrimidine-nucleoside phosphorylase [EC:2.4.2.2]	09100 Metabolism|09104 Nucleotide metabolism|00240 Pyrimidine metabolism	1	1	0	5071.07	4391.33	3910.78	3240.84	1662.22	1331.55	985.7	791.1	3848.06	2976.61	2632.24	3247.62	2134.57	3538.13	4184.39	2236.37	5306.25	2409.48	7258.37	3194.29	1524.64	2488.95	1025.54
K00757	udp, UPP; uridine phosphorylase [EC:2.4.2.3]	09100 Metabolism|09104 Nucleotide metabolism|00240 Pyrimidine metabolism	1	1	0	10534.7	10582.1	10839.7	11324.2	10833.4	11073.3	7440.95	9062.25	13678.8	12802.4	10991.6	11344.6	11520.5	11774.3	13363.7	12470.5	8027.05	10845	12168.3	12562.4	13396.1	11720.8	12160.7
K00758	deoA, TYMP; thymidine phosphorylase [EC:2.4.2.4]	09100 Metabolism|09104 Nucleotide metabolism|00240 Pyrimidine metabolism	1	0	1	495.23	463.53	387.37	192.27	349.28	385.58	1138.37	830.32	124.2	101.47	195.17	429.65	551.93	16.25	415.13	321.83	1022.35	832.7	6.48	42.64	214.24	116.93	828.89
K00759	APRT, apt; adenine phosphoribosyltransferase [EC:2.4.2.7]	09100 Metabolism|09104 Nucleotide metabolism|00230 Purine metabolism	1	1	0	12630.7	13255.1	13271	10356.1	10769.5	10946.9	8600.38	9819.5	14455.9	12507	10516.5	11361.4	10910.8	11447	12330.1	11567.7	10307.4	10247.6	14286.1	13542.6	13698.8	13729.9	12509.9
K00760	hprT, hpt, HPRT1; hypoxanthine phosphoribosyltransferase [EC:2.4.2.8]	09100 Metabolism|09104 Nucleotide metabolism|00230 Purine metabolism	1	1	0	13491	13278.9	13145.7	11299.9	11398.1	11776	7760.48	9466.35	15588.9	14372.9	12896	12754.1	12043.9	13199	13675.2	12829.8	13049.4	11743.2	15834.1	14661.1	14396.2	12734	12450
K00761	upp, UPRT; uracil phosphoribosyltransferase [EC:2.4.2.9]	09100 Metabolism|09104 Nucleotide metabolism|00240 Pyrimidine metabolism	1	1	0	14293.3	15081.3	14804.9	11849.4	12637.3	12822.5	9829.82	11157.9	16004.8	14685.6	13078.1	14475.4	13482.9	13679.2	14238.6	13635.7	11268	11843.2	16333.9	16281.3	15749.4	15091.1	13626
K00762	pyrE; orotate phosphoribosyltransferase [EC:2.4.2.10]	09100 Metabolism|09104 Nucleotide metabolism|00240 Pyrimidine metabolism	1	0	1	16626	19777.4	19681.9	14514.9	16300.3	16600.5	12191	15376.9	18938	18756.6	17025	20213.4	19185.2	15661.3	18457.6	17502.1	13102.5	16016	19144.8	20276.2	19559.4	19403.7	17853.2
K00763	pncB, NAPRT1; nicotinate phosphoribosyltransferase [EC:6.3.4.21]	09100 Metabolism|09108 Metabolism of cofactors and vitamins|00760 Nicotinate and nicotinamide metabolism	1	1	0	10863.7	12259	12062.9	9225.34	10306.3	10669.4	8252.58	9427.46	14434.3	12999.7	11241.9	12578.9	11302.6	10937.9	12569.7	11582.6	9806.51	10274.6	12020.7	11466.3	11242.9	9171.89	9648.39
K00764	purF, PPAT; amidophosphoribosyltransferase [EC:2.4.2.14]	09100 Metabolism|09104 Nucleotide metabolism|00230 Purine metabolism	1	0	0	19896.5	21159	20991.9	18316.4	18951.2	19122.7	14873.6	17526.3	22132.1	21309.9	19572.6	21712.4	21418.1	21018.1	20601.2	20001.7	15286.5	18217.8	22558.7	23874.2	23601.4	24123.3	21654.6
K00765	hisG; ATP phosphoribosyltransferase [EC:2.4.2.17]	09100 Metabolism|09105 Amino acid metabolism|00340 Histidine metabolism	1	1	0	13256.8	13834.6	13008	11264.9	11024.3	10384.5	9596.78	10199.3	11894.3	11195.5	10626.4	13452	12347.7	13074.2	12900.9	12177	9521.74	10673	15428.8	14400.7	11978.1	14673.9	12205.7
K00766	trpD; anthranilate phosphoribosyltransferase [EC:2.4.2.18]	09100 Metabolism|09105 Amino acid metabolism|00400 Phenylalanine, tyrosine and tryptophan biosynthesis	1	0	0	9228.71	9316.23	9175.81	9198.9	8632.78	8103.97	7448.25	8424.1	8428.33	7371.97	6749.56	9623.33	8892.68	9070.22	6951.83	7971.82	5651.66	6992.28	9694.45	8763.59	7884.12	9313.45	8446.91
K00767	nadC, QPRT; nicotinate-nucleotide pyrophosphorylase (carboxylating) [EC:2.4.2.19]	09100 Metabolism|09108 Metabolism of cofactors and vitamins|00760 Nicotinate and nicotinamide metabolism	1	1	0	9110.49	7153.34	6457.06	7249.75	5944.57	5305.83	5808.45	4744.32	11228	8646.13	7428.93	6882.62	5992.93	9119.98	5784.67	5571.53	6173.64	5503.47	10086.4	8372.11	7827.05	8621.96	6688.48
K00768	E2.4.2.21, cobU, cobT; nicotinate-nucleotide--dimethylbenzimidazole phosphoribosyltransferase [EC:2.4.2.21]	09100 Metabolism|09108 Metabolism of cofactors and vitamins|00860 Porphyrin and chlorophyll metabolism	1	1	0	10108.6	11172.5	11321.5	8563.08	9324.49	9715.49	6512.45	8139.73	14253.7	13023	11824.8	10868.5	10626.5	10281.6	10622.6	9041.03	8625.06	8426.04	12870.9	11528.7	11926.2	10179.3	10725
K00769	gpt; xanthine phosphoribosyltransferase [EC:2.4.2.22]	09100 Metabolism|09104 Nucleotide metabolism|00230 Purine metabolism	1	0	1	594.15	610.78	586.54	358.92	562.8	652.75	1266.72	1017.72	263.73	299.14	462.7	617.85	832.59	656.05	902.81	911.64	1354.27	1199.9	459.17	467.72	654.32	709.28	1319.71
K00772	mtaP, MTAP; 5'-methylthioadenosine phosphorylase [EC:2.4.2.28]	09100 Metabolism|09105 Amino acid metabolism|00270 Cysteine and methionine metabolism	1	0	0	2229.66	2890.16	2535.18	1819.33	2452.8	2196.73	2826	2658.73	1489.82	1454.82	1773.82	2432.33	1820.67	1439.99	1664.99	2930	922	1616.66	1864	2865.67	1837.67	2826	2013.67
K00773	tgt, QTRT1; queuine tRNA-ribosyltransferase [EC:2.4.2.29]	09180 Brite Hierarchies|09182 Protein families: genetic information processing|03016 Transfer RNA biogenesis	1	1	0	14363	15228.4	14939.4	11886.9	12660.6	12860.5	9839.48	11163.9	16074.4	14962.4	13646.8	14514.4	13575.2	13763.8	14279.2	13701.1	11052.8	11802	16381.1	16415.3	15821.9	15206.7	13694.7
K00782	lldG; L-lactate dehydrogenase complex protein LldG	09190 Not Included in Pathway or Brite|09191 Unclassified: metabolism|99981 Carbohydrate metabolism	1	0	0	3714.17	3631.41	3373.72	4129.08	3624.18	3306.3	4356.17	3697.06	8379.85	5941.82	5552.69	4720.7	4374.05	5531.39	2929.04	3196.61	3559.13	3358.45	5288.03	6000.32	5662.44	7369.7	5841.21
K00783	rlmH; 23S rRNA (pseudouridine1915-N3)-methyltransferase [EC:2.1.1.177]	09180 Brite Hierarchies|09182 Protein families: genetic information processing|03009 Ribosome biogenesis	1	1	0	14288.5	15094.9	14783.4	11877.7	12598.6	12780.5	9792.98	11133.9	15987.9	14803.9	13405.8	14382.4	13476.7	13613.8	14158.7	13452.1	11183.3	11624.5	16287.6	16253.8	15620.4	15122.7	13633.7
K00784	rnz; ribonuclease Z [EC:3.1.26.11]	09120 Genetic Information Processing|09122 Translation|03013 RNA transport	1	1	0	10981.5	10140.9	9812.9	9967.51	7904.16	7512.33	6264.9	7260.87	12503	10824.1	8620.98	12165	10866.7	11108.1	10368.4	8274.15	10457.9	8939.39	12608.3	10661	9796.52	11629	10257.1
K00785	lst; beta-galactosamide-alpha-2,3-sialyltransferase [EC:2.4.99.-]	09180 Brite Hierarchies|09181 Protein families: metabolism|01003 Glycosyltransferases	0	0	0	1	0.33	0.17	0	0	0	0	0	0	0	0	0	0	0.17	0	0	0	0	21.67	5.17	3	4.67	1
K00786	E2.4.-.-; glycosyltransferase [EC:2.4.-.-]	09180 Brite Hierarchies|09181 Protein families: metabolism|01003 Glycosyltransferases	1	1	0	128.99	89.84	87.83	169	103.66	63	32.34	20	110.68	143.41	64.34	93.34	91	266.83	165.67	95.34	101.08	117.17	354.14	116.18	71.84	41.13	22.04
K00788	thiE; thiamine-phosphate pyrophosphorylase [EC:2.5.1.3]	09100 Metabolism|09108 Metabolism of cofactors and vitamins|00730 Thiamine metabolism	1	1	0	17215.5	16195.5	15992.6	17903.3	17151	16705.4	14112.5	14812.1	19937.6	17369.6	15775.5	16154.9	15688.9	18684.5	14885.1	17006.8	12578.4	14122.5	19739	21131.2	20639.6	20763	18619
K00789	metK; S-adenosylmethionine synthetase [EC:2.5.1.6]	09100 Metabolism|09105 Amino acid metabolism|00270 Cysteine and methionine metabolism	1	0	1	15364.5	16863.2	17016.7	12672.6	14576	15718	10056	12178.4	16739	17017.3	15765.7	15119.4	14835.4	14603.5	16648.1	16048.8	12870	13960.2	17408.1	18960.1	20121.6	15689.4	15492.2
K00790	murA; UDP-N-acetylglucosamine 1-carboxyvinyltransferase [EC:2.5.1.7]	09100 Metabolism|09101 Carbohydrate metabolism|00520 Amino sugar and nucleotide sugar metabolism	1	1	0	20556.3	21170.2	20901.7	16109.8	16579.9	17305.4	11206.7	13240.4	19974.1	19325.6	17443.3	18392	17182.5	17679.2	20768	18284.2	16115.4	15564.9	23372.3	21860.8	21700.8	18030.1	16699.2
K00791	miaA, TRIT1; tRNA dimethylallyltransferase [EC:2.5.1.75]	09100 Metabolism|09109 Metabolism of terpenoids and polyketides|00908 Zeatin biosynthesis	1	1	0	17780.5	17926	17582.9	15771.4	15622.2	15634.2	13180.1	14020.4	23569.6	20084.2	18024.1	18836.9	17403.6	19636.6	17070.4	16869.5	14217.6	14832.8	20795.7	21299.2	20760.4	22140.4	18465.1
K00793	ribE, RIB5; riboflavin synthase [EC:2.5.1.9]	09100 Metabolism|09108 Metabolism of cofactors and vitamins|00740 Riboflavin metabolism	1	1	0	10936.1	10704.9	10305.6	9826.25	9895.54	9328.66	8833.95	9632.15	12465.8	10406	9752.05	10807	10220.6	10419.8	8514.76	9776.03	8219.69	8825.48	11488.8	12120.8	10673.7	12659.1	11097.6
K00794	ribH, RIB4; 6,7-dimethyl-8-ribityllumazine synthase [EC:2.5.1.78]	09100 Metabolism|09108 Metabolism of cofactors and vitamins|00740 Riboflavin metabolism	1	1	0	10978.6	10685.5	10315.4	9839.25	10018	9376.16	9242.95	9746.65	12494.3	10445.5	9772.05	10812	10225.6	10448.3	8535.26	9786.53	8492.44	8951.98	11522.3	12146.3	10687.7	12662.1	11098.6
K00795	ispA; farnesyl diphosphate synthase [EC:2.5.1.1 2.5.1.10]	09100 Metabolism|09109 Metabolism of terpenoids and polyketides|00900 Terpenoid backbone biosynthesis	1	0	1	1001.83	2304.92	2090.65	903.52	1658.48	1520.18	3248.37	2535.92	485.2	661.47	931.17	2612.15	2118.93	607.42	1029.13	1171.83	1595.85	1410.2	738.15	2008.31	1684.94	2719.1	2120.89
K00796	folP; dihydropteroate synthase [EC:2.5.1.15]	09100 Metabolism|09108 Metabolism of cofactors and vitamins|00790 Folate biosynthesis	1	1	0	8835.27	8217.4	7396.94	8205.58	7737.39	6957.48	8317.62	7038.35	10712.3	9014.36	8326.59	8739.29	7322.1	9675.47	6500.63	7710.57	7697.37	6607.65	9554.13	10455.8	8922.86	11048.2	8481.19
K00797	speE, SRM; spermidine synthase [EC:2.5.1.16]	09100 Metabolism|09105 Amino acid metabolism|00270 Cysteine and methionine metabolism	1	0	0	7146.32	7127.07	6827.7	5031.02	5143.48	4786.41	4039.87	5017.15	5990.95	5420.94	4627.94	6000.63	5733.35	4641.59	7329.02	6152.58	5453.99	5895.92	8936.44	5093.56	3378.86	4272.98	5177.26
K00798	MMAB, pduO; cob(I)alamin adenosyltransferase [EC:2.5.1.17]	09100 Metabolism|09108 Metabolism of cofactors and vitamins|00860 Porphyrin and chlorophyll metabolism	1	1	0	4952.42	3285.97	3085.87	4790.68	4627.55	4344.95	4836.04	4050.2	8697.63	6230.32	5525.17	4640.15	4158.67	7085.1	3417.53	4176.86	4202.37	3499.44	6030.51	6790.1	6059.11	7954.93	5967.69
K00799	GST, gst; glutathione S-transferase [EC:2.5.1.18]	09100 Metabolism|09106 Metabolism of other amino acids|00480 Glutathione metabolism	1	0	1	2503.35	2091.69	1500.95	977.48	3072.94	1916.04	7483.11	3626.76	816.6	690.75	725.29	1527.95	2206.79	66	1255.39	967.74	3414.03	2595.6	353.17	419.11	914.11	1674.26	2967.39
K00800	aroA; 3-phosphoshikimate 1-carboxyvinyltransferase [EC:2.5.1.19]	09100 Metabolism|09105 Amino acid metabolism|00400 Phenylalanine, tyrosine and tryptophan biosynthesis	1	1	0	14377	15237.4	14953.4	11855.9	12278.1	12510.5	9094.98	10513.9	16080.4	14973.4	13651.8	14521.9	13586.2	13785.3	14318.2	13726.1	11080.3	11838	16436.1	16471.3	15882.9	15268.7	13748.7
K00801	FDFT1; farnesyl-diphosphate farnesyltransferase [EC:2.5.1.21]	09100 Metabolism|09103 Lipid metabolism|00100 Steroid biosynthesis	0	0	0	11.27	29.69	26.73	0	0	0	0	0	26.3	227	508.99	9.33	50.32	0	0	0	26.2	5	19.4	23.67	24.53	103.4	37.27
K00803	AGPS, agpS; alkyldihydroxyacetonephosphate synthase [EC:2.5.1.26]	09100 Metabolism|09103 Lipid metabolism|00565 Ether lipid metabolism	1	0	0	5	2	3	2.25	7	5	2	4	18	32	27	3.5	8	30.5	22	21	34.7	18	20.4	26.5	28	105.9	38.1
K00805	hepST; heptaprenyl diphosphate synthase [EC:2.5.1.30]	09100 Metabolism|09109 Metabolism of terpenoids and polyketides|00900 Terpenoid backbone biosynthesis	1	0	1	9239.9	9604.51	9554.25	6270.26	6850.39	7554	2888.72	5321	7122.6	7831.95	7154.95	6787.06	7095.89	5740.33	9734.63	8458.42	6502.46	7398.83	10632.5	8016.75	8135.25	4813.08	6281.5
K00806	uppS; undecaprenyl diphosphate synthase [EC:2.5.1.31]	09100 Metabolism|09107 Glycan biosynthesis and metabolism|00550 Peptidoglycan biosynthesis	1	1	0	14463.5	15296.2	15013.7	11904.1	12673.1	12872.4	9843.48	11175.2	16100.9	14965.9	13645.5	14943.1	13629.9	13812.7	14378.2	13803.8	13355.4	12324.7	16434.1	16594.1	15861.1	15225.9	13712.7
K00808	hss; homospermidine synthase [EC:2.5.1.44]	09100 Metabolism|09110 Biosynthesis of other secondary metabolites|00960 Tropane, piperidine and pyridine alkaloid biosynthesis	0	0	0	449	176	121	0	0	0	0	0	121	14	14	7	7	0	0	0	1	0	0	0	0	0	0
K00809	DHPS, dys; deoxyhypusine synthase [EC:2.5.1.46]	09190 Not Included in Pathway or Brite|09191 Unclassified: metabolism|99980 Enzymes with EC numbers	1	1	0	281	67	31	191	132	136	57	54	99	101	124	21	45	118	43	71	18	16	52	109	133	32	75
K00812	aspB; aspartate aminotransferase [EC:2.6.1.1]	09100 Metabolism|09105 Amino acid metabolism|00250 Alanine, aspartate and glutamate metabolism	1	0	0	11341.1	9822.53	9754.79	10880	10501	10974.4	8610.66	8645.4	16618.4	13425.8	12437.9	10112	9930.43	14738.8	9924.78	12046.6	12277.6	10602.6	12995.1	15378.7	16248.6	15657.5	12883.6
K00813	aspC; aspartate aminotransferase [EC:2.6.1.1]	09100 Metabolism|09105 Amino acid metabolism|00250 Alanine, aspartate and glutamate metabolism	1	0	1	90.23	341.86	311.54	289.52	386.48	412.18	1163.37	859.92	64.2	113.47	200.17	442.65	559.93	132.42	434.13	339.83	1033.15	840.2	182.75	84.81	234.24	113.2	838.29
K00817	hisC; histidinol-phosphate aminotransferase [EC:2.6.1.9]	09100 Metabolism|09105 Amino acid metabolism|00340 Histidine metabolism	1	0	1	15254.1	17123.2	16566.2	13149.6	14605.3	14535.6	12396.4	13305.9	16450	15719.2	14576.8	17099.6	15574	15284.3	15491.6	15202.9	11195.3	12944.3	17796.2	18918	17901.1	18371.5	15462.6
K00818	E2.6.1.11, argD; acetylornithine aminotransferase [EC:2.6.1.11]	09100 Metabolism|09105 Amino acid metabolism|00220 Arginine biosynthesis	1	0	0	5544.15	4407.68	3973.57	4996.23	4424.48	4074.07	4269.45	3569.2	5073.7	4354.47	4204.35	4207.96	4076.15	7646.33	4067.21	4788.99	3757.98	3774.88	7376.65	8954.76	7676.5	10352.8	6581.13
K00819	rocD, OAT; ornithine--oxo-acid transaminase [EC:2.6.1.13]	09100 Metabolism|09105 Amino acid metabolism|00330 Arginine and proline metabolism	1	0	0	1905.79	1906.48	1898.5	1027.63	966.92	1049.14	1345.6	1255.34	670.73	894.14	1022.29	809.7	1016.18	1208.47	682.54	908.49	920.03	1042.75	3080.4	3483.68	3512.27	4752.93	3183.3
K00820	glmS, GFPT; glucosamine---fructose-6-phosphate aminotransferase (isomerizing) [EC:2.6.1.16]	09100 Metabolism|09101 Carbohydrate metabolism|00520 Amino sugar and nucleotide sugar metabolism	1	1	0	14245	14881.4	14716.5	12442.2	12846.8	12808.5	9510.08	10837.8	19243.8	16586.4	14477.9	15597.9	13561.8	13332.6	14280.2	13459.3	12946.7	11706.5	15894.7	15739.4	15269.9	14729.1	13311.1
K00821	argD; acetylornithine/N-succinyldiaminopimelate aminotransferase [EC:2.6.1.11 2.6.1.17]	09100 Metabolism|09105 Amino acid metabolism|00300 Lysine biosynthesis	1	0	1	6430.93	6921.6	7260.5	6311.19	7630.65	8241.08	4461.37	6608.82	4828.1	6577.04	6486.52	5196.81	6259.92	4112.92	7457.03	7557.83	4363.44	6634.74	6514.48	6360.81	7898.47	3209.93	6514.56
K00822	E2.6.1.18; beta-alanine--pyruvate transaminase [EC:2.6.1.18]	09100 Metabolism|09101 Carbohydrate metabolism|00640 Propanoate metabolism	1	0	0	454.6	179.2	123.4	35	250	86	453	125	145	57	28	31	64	1	1	0	27.2	7	14.4	20	23.2	105.4	37.6
K00823	puuE; 4-aminobutyrate aminotransferase [EC:2.6.1.19]	09100 Metabolism|09101 Carbohydrate metabolism|00640 Propanoate metabolism	1	0	1	67.83	324.73	363.02	204.77	382.48	457.18	1146.37	928.42	16.7	117.97	217.42	445.65	714.68	66.5	535.63	470.83	1139.35	1139.7	69.98	141.39	447.19	224.68	942.64
K00824	dat; D-alanine transaminase [EC:2.6.1.21]	09100 Metabolism|09105 Amino acid metabolism|00310 Lysine degradation	1	0	0	730.26	481.7	448.08	1263.5	1347.17	1347.2	1139	1096.2	792.99	629.91	578.66	739	430	526.82	988.99	1207.66	1243.87	946.33	802.4	952.5	382.2	422.4	807.6
K00826	E2.6.1.42, ilvE; branched-chain amino acid aminotransferase [EC:2.6.1.42]	09100 Metabolism|09105 Amino acid metabolism|00270 Cysteine and methionine metabolism	1	1	0	14889	15830.9	15300.3	10694.6	11310.8	11538.3	7966.48	9576.52	15260.2	14157.8	12703.8	14775.6	13360.2	13649.9	14146.1	13237.7	12014.6	11546.8	16043.8	16161.8	15647	15121.5	13069.2
K00830	AGXT; alanine-glyoxylate transaminase / serine-glyoxylate transaminase / serine-pyruvate transaminase [EC:2.6.1.44 2.6.1.45 2.6.1.51]	09100 Metabolism|09101 Carbohydrate metabolism|00630 Glyoxylate and dicarboxylate metabolism	0	0	0	92.6	468.2	374.4	156	283	135	47	146	0	0	0	0	0	0	0	0	28.2	5	11.4	19	22.2	102.4	36.6
K00831	serC, PSAT1; phosphoserine aminotransferase [EC:2.6.1.52]	09100 Metabolism|09102 Energy metabolism|00680 Methane metabolism	1	1	0	13034.5	13780.4	13769.4	11417.8	12058.3	12331.8	9603.82	10774.6	15891.7	14420.8	12799.4	14257.8	13201.3	13578.1	14198.2	13565.5	9777.95	11386.8	15231.8	15746.9	15462.1	14788.4	13542.9
K00832	tyrB; aromatic-amino-acid transaminase [EC:2.6.1.57]	09100 Metabolism|09105 Amino acid metabolism|00270 Cysteine and methionine metabolism	1	0	1	757.09	2215.95	2103.81	2078.35	3106.48	2607.51	4393.37	3551.75	1937.27	2045.29	2736.74	2964.98	2487.35	1537.49	1993.62	3196.58	3038.05	2665.86	1333.88	2713.56	1972.31	3109.33	2903.41
K00833	bioA; adenosylmethionine---8-amino-7-oxononanoate aminotransferase [EC:2.6.1.62]	09100 Metabolism|09108 Metabolism of cofactors and vitamins|00780 Biotin metabolism	1	0	0	6350.19	6952.31	6906.74	6233.66	6952.09	6547.65	8244.6	7359.84	6801.79	6340.44	6969.34	8322.75	8132.03	7879.91	4955.8	6377.52	6070.68	5923.32	8556.07	9233.51	9134.04	12231.1	9614.7
K00835	avtA; valine--pyruvate aminotransferase [EC:2.6.1.66]	09100 Metabolism|09105 Amino acid metabolism|00290 Valine, leucine and isoleucine biosynthesis	1	0	1	53.9	315.52	292.7	186.52	344.48	382.18	1132.37	827.92	27.5	311.47	690.16	431.98	595.25	16.25	415.13	321.83	1012.15	830.2	11.08	42.31	212.57	88.53	821.96
K00836	ectB, dat; diaminobutyrate-2-oxoglutarate transaminase [EC:2.6.1.76]	09100 Metabolism|09105 Amino acid metabolism|00260 Glycine, serine and threonine metabolism	1	0	0	57.33	67.19	38.21	170.42	197.25	71	81.25	46	223	97.17	58.39	64	22	2.25	0	0	1.83	0.5	55.43	36.19	20.39	49.78	32.96
K00839	pucG; (S)-ureidoglycine---glyoxylate transaminase [EC:2.6.1.112]	09100 Metabolism|09104 Nucleotide metabolism|00230 Purine metabolism	1	0	0	0.33	0.83	0.5	1	14	3	3	0	1	1.17	1.39	14	1	1.25	0	0	2.5	0.5	6.43	13.07	3.89	28.78	29.84
K00840	astC; succinylornithine aminotransferase [EC:2.6.1.81]	09100 Metabolism|09105 Amino acid metabolism|00330 Arginine and proline metabolism	1	0	1	43.23	287.53	266.37	186.52	344.48	382.18	1132.37	827.92	1.2	84.47	181.17	422.65	544.93	17.25	415.13	321.83	1012.15	830.2	3.58	39.14	210.49	92.78	823.04
K00841	patA; aminotransferase [EC:2.6.1.-]	09100 Metabolism|09105 Amino acid metabolism|00300 Lysine biosynthesis	1	0	1	282.32	330.24	631.53	200.67	278.55	340.15	95.2	115.7	205.21	279.71	348.54	181.47	218.07	249.53	479.24	519.87	376.01	244.67	296.87	300.54	324.14	194.2	108.04
K00842	E2.6.1.-E, patB; aminotransferase [EC:2.6.1.-]	09100 Metabolism|09105 Amino acid metabolism|00300 Lysine biosynthesis	0	0	0	0	0	1	0	0.5	2.5	0	0	4	3	3	2	6	2	9	7	3	4	0	2	2	0	0
K00844	HK; hexokinase [EC:2.7.1.1]	09100 Metabolism|09101 Carbohydrate metabolism|00010 Glycolysis / Gluconeogenesis	1	0	1	595.15	721.4	570.95	471.35	297.3	323.6	950.6	845.9	985.1	1114.85	1368.75	1076.55	1046.2	875.95	469	624.7	1027.4	1077.75	706.25	1228.25	872.75	1283.15	998
K00845	glk; glucokinase [EC:2.7.1.2]	09100 Metabolism|09101 Carbohydrate metabolism|00010 Glycolysis / Gluconeogenesis	1	1	0	21898.5	22002.3	20940.1	16943.2	16080.2	16775.7	12945.5	15334.9	23604.3	21207	18685.9	22395.5	21128.7	24374.3	22649.9	20070.9	19979.7	18916.9	24429.6	23563.9	21300	22122.8	19481.8
K00847	E2.7.1.4, scrK; fructokinase [EC:2.7.1.4]	09100 Metabolism|09101 Carbohydrate metabolism|00051 Fructose and mannose metabolism	1	1	0	16314.8	16192.6	15881.2	13883.6	13209.9	13701.6	12412.5	12552.9	17918	16927.7	15422.6	17519.1	16401.1	16253.9	16453.1	14797.9	15933	15671.2	20791.1	19228	19416.6	20229.3	17618.6
K00848	rhaB; rhamnulokinase [EC:2.7.1.5]	09100 Metabolism|09101 Carbohydrate metabolism|00040 Pentose and glucuronate interconversions	1	0	1	7126.45	6914.04	6849.42	6705.39	6077.58	6071.96	5661.56	6798.02	9339.06	8442.06	7137.01	9019.27	8758.37	8007.42	6649.39	6370.07	7873.88	7615.73	7696.19	7837.69	8055.1	10140.6	9457.81
K00849	galK; galactokinase [EC:2.7.1.6]	09100 Metabolism|09101 Carbohydrate metabolism|00052 Galactose metabolism	1	1	0	10210.2	9852.69	9631.9	8772.09	7542.82	7469.25	6181.48	7178.12	14043.6	11750.1	10018.2	11658.1	10602.8	11650.9	11222.2	9096.82	10001.4	9304.39	12853.7	10634.4	9561.74	11666	9830.92
K00850	pfkA, PFK; 6-phosphofructokinase 1 [EC:2.7.1.11]	09100 Metabolism|09101 Carbohydrate metabolism|00010 Glycolysis / Gluconeogenesis	1	1	0	33018	32845.9	32185.2	26988.7	24190.2	24547.5	16492.1	21158.1	36040	32791.8	28459.1	32957.1	31214	33728.8	34017.4	28933.8	25054.7	27477.4	40540.4	33634.9	31786.4	33309.5	29387.5
K00851	E2.7.1.12, gntK, idnK; gluconokinase [EC:2.7.1.12]	09100 Metabolism|09101 Carbohydrate metabolism|00030 Pentose phosphate pathway	1	0	1	93.53	471.23	424.77	314.44	718.17	612.05	1952.56	1221.37	742.53	852.37	1200.92	744.03	875	291.45	693.33	595.33	1747.1	1362.9	96.73	105.01	321.19	299.68	1103.51
K00852	rbsK, RBKS; ribokinase [EC:2.7.1.15]	09100 Metabolism|09101 Carbohydrate metabolism|00030 Pentose phosphate pathway	1	0	1	8212.44	8153.62	8116.25	5964.23	6840.5	7666.79	4691.84	6601.16	5361.06	8212.51	7364.46	9269.8	9766.77	5162.11	7495.77	6983.89	8668.81	8144.68	5926.86	8478.49	10073.6	5607.12	7735.67
K00853	araB; L-ribulokinase [EC:2.7.1.16]	09100 Metabolism|09101 Carbohydrate metabolism|00040 Pentose and glucuronate interconversions	1	0	0	1035.06	773.03	618.54	407.68	595.97	687.17	1297.2	996.92	200.2	344.14	486.66	665.65	848.27	670.25	960.8	1018	1261.81	1239.36	907.64	527.07	637.76	431.05	977.34
K00854	xylB, XYLB; xylulokinase [EC:2.7.1.17]	09100 Metabolism|09101 Carbohydrate metabolism|00040 Pentose and glucuronate interconversions	1	1	0	12810.4	14528.2	14249.6	11063	10894.6	11148.4	8602.47	9989.42	14824	14041.3	12667.9	14480.8	13624	12162.8	13731.6	11713.4	9722.6	11271	15553	14754.9	14847.9	14643.8	12875.9
K00855	PRK, prkB; phosphoribulokinase [EC:2.7.1.19]	09100 Metabolism|09102 Energy metabolism|00710 Carbon fixation in photosynthetic organisms	1	0	1	57.23	299.53	272.37	187.52	344.48	382.18	1132.37	827.92	1.2	84.47	181.17	422.65	544.93	16.25	415.13	321.83	1012.15	831.2	3.08	37.64	211.24	88.53	821.29
K00856	E2.7.1.20, ADK; adenosine kinase [EC:2.7.1.20]	09100 Metabolism|09104 Nucleotide metabolism|00230 Purine metabolism	1	0	0	599.6	2300.7	2159.9	980	1742.2	1423.5	2257.5	1982	399.6	603.4	779.2	2170	1651	305.5	95.4	150	111.9	93.9	93.4	212.5	170.2	184.9	130.6
K00857	tdk, TK; thymidine kinase [EC:2.7.1.21]	09100 Metabolism|09104 Nucleotide metabolism|00240 Pyrimidine metabolism	1	1	0	7851.29	7247.78	7393.57	6185.34	5911.74	6582.83	5290.15	5163.87	10729.5	8752.34	7369.23	7982.26	7126.43	9807.1	8243.66	7162.4	8606.2	6414.39	9623.73	10109.2	10791.9	9947.93	8441.5
K00858	ppnK, NADK; NAD+ kinase [EC:2.7.1.23]	09100 Metabolism|09108 Metabolism of cofactors and vitamins|00760 Nicotinate and nicotinamide metabolism	1	1	0	14372	15227.4	14934.4	11886.4	12657.6	12847.5	9838.48	11160.9	16054.4	14924.4	13592.8	14506.4	13537.2	13763.3	14273.2	13672.1	11313.5	11885	16379.5	16412.3	15811.9	15207.1	13693.3
K00859	coaE; dephospho-CoA kinase [EC:2.7.1.24]	09100 Metabolism|09108 Metabolism of cofactors and vitamins|00770 Pantothenate and CoA biosynthesis	1	1	0	13547	13571.4	12867.4	11859.2	10983	10240.5	9761.68	10041.9	18985.6	15494.4	13851.8	14770.4	12798.2	13290.4	13017.2	12302.1	11104.8	11269	15634.1	13967.5	11658.1	14735.7	11944.7
K00860	cysC; adenylylsulfate kinase [EC:2.7.1.25]	09100 Metabolism|09102 Energy metabolism|00920 Sulfur metabolism	1	0	1	2628.17	3408.52	3248.67	3173.45	3108.17	3096.68	4236.5	3748.17	4150.69	3304.98	3260.24	4155.39	4140.61	5983.7	3351.77	3782.28	4026.95	4150.41	4466.94	5063.07	5344.22	7185.06	5666.46
K00863	DAK, TKFC; triose/dihydroxyacetone kinase / FAD-AMP lyase (cyclizing) [EC:2.7.1.28 2.7.1.29 4.6.1.15]	09100 Metabolism|09101 Carbohydrate metabolism|00051 Fructose and mannose metabolism	1	0	0	21.51	58.81	13.61	9.92	7.58	4.25	9.5	11	11.58	17.92	36.14	10.65	39.75	21.18	76.25	165.25	1032.48	419.02	15.26	38.02	30.84	129.78	65.96
K00864	glpK, GK; glycerol kinase [EC:2.7.1.30]	09100 Metabolism|09103 Lipid metabolism|00561 Glycerolipid metabolism	1	0	0	12852.7	14646.3	14314.1	10081.8	10987.5	11329	8152.51	9940.67	8299.47	9494.55	9039.88	11692.6	11648.6	8032.64	11544.5	9929.6	9990.76	9734.92	14443.2	13931.8	13797.5	12775.8	11896.7
K00865	glxK, garK; glycerate 2-kinase [EC:2.7.1.165]	09100 Metabolism|09101 Carbohydrate metabolism|00630 Glyoxylate and dicarboxylate metabolism	1	0	0	8580.02	9540.93	9223.5	8005.86	7860.71	7581.68	8213.69	8852.04	11102.4	9387.56	8141.77	11295.8	10412.9	8537.26	6972.38	6576.65	7791.86	7542.01	9232.55	8451.81	8568.55	9605.43	9485.72
K00867	coaA; type I pantothenate kinase [EC:2.7.1.33]	09100 Metabolism|09108 Metabolism of cofactors and vitamins|00770 Pantothenate and CoA biosynthesis	1	0	1	80.05	298.6	279.57	263.94	395.53	431.83	1145.57	836.12	14.91	94.68	183.71	450.12	551.5	59.95	432.87	329.7	1285.66	956.37	244.12	129.85	255.38	111.4	828.33
K00868	pdxK, pdxY; pyridoxine kinase [EC:2.7.1.35]	09100 Metabolism|09108 Metabolism of cofactors and vitamins|00750 Vitamin B6 metabolism	1	0	0	10683.3	13044.3	13219.8	9633.54	10385.2	10994	8490.54	10076.5	15571.7	14459.1	13341.3	14480.9	13566.9	12093.6	13656	12856.9	11604.8	12113.2	13653.6	14097.8	14315.7	13947	13716.5
K00869	E2.7.1.36, MVK, mvaK1; mevalonate kinase [EC:2.7.1.36]	09100 Metabolism|09109 Metabolism of terpenoids and polyketides|00900 Terpenoid backbone biosynthesis	1	0	0	63.82	29.24	22.03	75.92	51.05	49.65	13.2	8.2	13.71	7.21	3.54	13.47	6.57	44.53	17.74	9.87	274.51	128.17	78.37	52.04	27.14	11.2	2.04
K00870	E2.7.1.37; protein kinase [EC:2.7.1.37]	09180 Brite Hierarchies|09181 Protein families: metabolism|01001 Protein kinases	0	1	0	0	0	0	0	0	0	0	0	0.25	0	0	0	0	0.25	0	0.5	0	0.75	0	0	0	0	0
K00872	thrB1; homoserine kinase [EC:2.7.1.39]	09100 Metabolism|09105 Amino acid metabolism|00260 Glycine, serine and threonine metabolism	1	0	0	4865.71	6039.43	5442.5	3411.6	3685.5	3382.4	4752.24	4122.52	4141.23	3657.34	3502.12	5793.79	4121.58	4137.1	5316.86	4497.61	4974.47	3585.84	6101.45	3499.77	1711.63	2501.65	2446.83
K00873	PK, pyk; pyruvate kinase [EC:2.7.1.40]	09100 Metabolism|09101 Carbohydrate metabolism|00010 Glycolysis / Gluconeogenesis	1	1	0	13978.8	13915.2	13688.9	11643.1	12088.1	12491.3	9360.85	10497.9	16045.5	14992.1	14105.9	13850	12929.2	13413.2	14880.6	13783.6	14093.5	12967.9	15954	14969.3	14740.7	13021	13336.5
K00874	kdgK; 2-dehydro-3-deoxygluconokinase [EC:2.7.1.45]	09100 Metabolism|09101 Carbohydrate metabolism|00030 Pentose phosphate pathway	1	0	0	15278.9	16248.3	16690.7	12739.8	12899.3	13560.4	8845.86	12141.1	16834.2	16691.9	15103.4	16251.3	17146.3	15540.3	16142.9	13994.9	10307.7	13636.8	17551.8	16390	17996.2	18249.2	17346.6
K00876	udk, UCK; uridine kinase [EC:2.7.1.48]	09100 Metabolism|09104 Nucleotide metabolism|00240 Pyrimidine metabolism	1	1	0	19271.9	18455.5	18798	17065.3	16518.5	17736.3	11593.7	13457.6	25853.1	22641.1	19762.8	19715.7	18464.3	22326.7	22030.2	20040.6	17900.7	17362.3	23870.8	23538	24405.9	21795	19816.6
K00878	thiM; hydroxyethylthiazole kinase [EC:2.7.1.50]	09100 Metabolism|09108 Metabolism of cofactors and vitamins|00730 Thiamine metabolism	1	0	1	7079.42	8956.72	9177.68	6252.44	8070.5	8572.28	5224.56	7506.85	5533.61	7324.67	7153.28	7377.43	7664.25	4443.46	7087.55	7557.25	5687.81	6598.42	7070.41	8417.89	9180.66	5475.78	7644.96
K00879	fucK; L-fuculokinase [EC:2.7.1.51]	09100 Metabolism|09101 Carbohydrate metabolism|00051 Fructose and mannose metabolism	1	0	1	177.4	616.02	539.2	279.1	469.43	491.43	1202.37	882.92	147.6	985.87	1102.61	1024.13	1196.75	228.68	809.03	473.33	2170	1306.62	54.08	139.31	620.57	108.78	974.96
K00880	lyxK; L-xylulokinase [EC:2.7.1.53]	09100 Metabolism|09101 Carbohydrate metabolism|00040 Pentose and glucuronate interconversions	1	0	1	45.56	293.86	283.87	187.27	344.43	383.93	1131.87	827.92	19.8	96.04	218.51	433.15	577.93	46.75	463.53	343.83	1027.35	855.1	1.65	31.57	209.1	68.53	794.32
K00881	alsK; allose kinase [EC:2.7.1.55]	09100 Metabolism|09101 Carbohydrate metabolism|00051 Fructose and mannose metabolism	1	0	0	0.33	4.33	4.17	4	4.33	5.33	6.67	9.67	20	8.17	11.47	8	28.33	38	85.33	63.33	22.92	75.25	0.43	6.57	14.14	6.78	12.92
K00882	fruK; 1-phosphofructokinase [EC:2.7.1.56]	09100 Metabolism|09101 Carbohydrate metabolism|00051 Fructose and mannose metabolism	1	0	0	7242.35	7559.85	7245.52	5795.78	5480.27	5181.48	3954.07	5210.82	6289.46	6024.48	5130.86	7163.27	6551.25	5143.22	8098.47	6648.65	7729.15	7034.68	9340.82	5592.13	4165.68	4629.1	5400.28
K00883	dgoK; 2-dehydro-3-deoxygalactonokinase [EC:2.7.1.58]	09100 Metabolism|09101 Carbohydrate metabolism|00052 Galactose metabolism	1	0	1	500.16	479.06	408.27	188.27	471.48	435.18	1549.37	941.92	147.2	139.64	269.31	442.65	583.93	57.5	442.13	339.58	1054.15	853.95	22.58	65.14	235.69	223.42	864.6
K00884	NAGK, nagK; N-acetylglucosamine kinase [EC:2.7.1.59]	09100 Metabolism|09101 Carbohydrate metabolism|00520 Amino sugar and nucleotide sugar metabolism	1	0	1	53.23	290.86	269.54	194.52	347.48	385.18	1145.37	836.92	4.2	90.47	182.17	441.65	595.93	22.42	415.13	321.83	1012.15	830.2	164.75	78.81	232.24	101.2	826.29
K00885	nanK; N-acylmannosamine kinase [EC:2.7.1.60]	09100 Metabolism|09101 Carbohydrate metabolism|00520 Amino sugar and nucleotide sugar metabolism	1	0	1	53.23	290.86	269.54	186.27	344.23	382.18	1132.12	827.92	1.2	84.47	180.92	422.65	544.93	20.17	415.13	321.83	1010.9	829.95	161.32	63.74	224.35	74.06	796.76
K00886	ppgK; polyphosphate glucokinase [EC:2.7.1.63]	09100 Metabolism|09101 Carbohydrate metabolism|00010 Glycolysis / Gluconeogenesis	1	0	0	20.6	15.2	20.4	9.25	3.33	10.67	0.33	1	176.33	206	132.5	44	23	220	73	88	108.5	44.5	205	240	132.2	126	44
K00887	dgkA; undecaprenol kinase [EC:2.7.1.66]	09100 Metabolism|09107 Glycan biosynthesis and metabolism|00550 Peptidoglycan biosynthesis	1	1	0	33.82	36.74	34.53	119.17	89.05	77.65	36.2	33.2	47.71	51.21	42.54	37.47	23.57	81.53	36.74	38.87	24.51	13.17	89.37	63.04	35.14	16.2	5.04
K00891	E2.7.1.71, aroK, aroL; shikimate kinase [EC:2.7.1.71]	09100 Metabolism|09105 Amino acid metabolism|00400 Phenylalanine, tyrosine and tryptophan biosynthesis	1	0	1	15830.9	15698.7	15724.7	14068.4	14764.6	15035.3	9743.02	12897.4	17372.7	17016.8	15565.6	14208.4	15171.3	13524.2	14638.8	14975.3	11415.3	14171.6	16321.4	17247.5	18026.9	15557.5	16830.1
K00892	gsk; inosine kinase [EC:2.7.1.73]	09100 Metabolism|09104 Nucleotide metabolism|00230 Purine metabolism	1	0	1	43.23	287.53	266.37	186.52	344.48	382.18	1132.37	827.92	1.2	84.47	181.17	422.65	544.93	16.25	415.13	321.83	1012.15	830.2	3.08	37.64	210.24	87.53	821.29
K00895	pfp, PFP; diphosphate-dependent phosphofructokinase [EC:2.7.1.90]	09100 Metabolism|09101 Carbohydrate metabolism|00010 Glycolysis / Gluconeogenesis	1	0	0	3124.82	2667.92	2650.5	3746.48	2909.92	2745.08	3350.58	2865.5	7492.86	5145.09	4389.99	4455.49	3984.77	5874.47	2902.81	3314.79	3006.13	3070.71	4366.94	4789.22	4794.2	6940.45	4708.75
K00897	aphA; kanamycin kinase [EC:2.7.1.95]	09180 Brite Hierarchies|09183 Protein families: signaling and cellular processes|01504 Antimicrobial resistance genes	1	0	0	3	0	3	3	3	1	1	0	5	4	1	2	1	30	18	8	311	141	28	22	8	4	0
K00899	mtnK; 5-methylthioribose kinase [EC:2.7.1.100]	09100 Metabolism|09105 Amino acid metabolism|00270 Cysteine and methionine metabolism	1	0	1	63.33	182.84	189.5	33.42	74.42	102.25	17	44.5	94.75	174.67	277.89	84	151	244.67	258	331.5	117.33	374.25	115.93	179.19	206.39	61.78	107.96
K00901	dgkA, DGK; diacylglycerol kinase (ATP) [EC:2.7.1.107]	09100 Metabolism|09103 Lipid metabolism|00561 Glycerolipid metabolism	1	0	0	7029.95	8997.76	8184.1	4695.9	5350.55	4870.16	7059.75	5794.92	6789.81	5655.76	5122.71	8969.94	7374.35	7336.57	6907.32	5421.09	8101.81	5467.82	9374.99	8707.18	7237.64	10873.1	7325.84
K00903	epsB; protein-tyrosine kinase [EC:2.7.10.2]	09180 Brite Hierarchies|09181 Protein families: metabolism|01001 Protein kinases	0	0	0	0	0	0	0	0	0	0	0	0	0	0	12	0	0	0	0	0	0	0	0	0	0	0
K00906	aceK; isocitrate dehydrogenase kinase/phosphatase [EC:2.7.11.5 3.1.3.-]	09190 Not Included in Pathway or Brite|09191 Unclassified: metabolism|99980 Enzymes with EC numbers	1	0	1	48.83	289.73	268.77	218.52	578.48	463.18	1575.37	947.92	24.2	126.47	194.17	446.65	598.93	17.25	415.13	321.83	1037.35	835.2	17.48	57.64	233.44	192.93	857.39
K00912	lpxK; tetraacyldisaccharide 4'-kinase [EC:2.7.1.130]	09100 Metabolism|09107 Glycan biosynthesis and metabolism|00540 Lipopolysaccharide biosynthesis	1	0	0	6022.15	5777.66	5435.66	5406.83	5482.57	5112.76	6871.45	5688.75	9600.76	7514.55	7411.3	7409.3	6526.35	7787.46	4456.76	5114.28	4711.15	4583.32	6447.26	8409.53	7660.97	10387.9	7437.15
K00917	lacC; tagatose 6-phosphate kinase [EC:2.7.1.144]	09100 Metabolism|09101 Carbohydrate metabolism|00052 Galactose metabolism	1	0	0	53.53	69.67	54.75	274.84	167.56	141.2	105.36	44.7	80.43	51.8	30.95	121.63	51.82	86.47	46.6	22.75	1140.55	320.15	73.83	72.58	48.25	194.75	36.5
K00918	pfkC; ADP-dependent phosphofructokinase/glucokinase [EC:2.7.1.146 2.7.1.147]	09100 Metabolism|09101 Carbohydrate metabolism|00010 Glycolysis / Gluconeogenesis	0	0	0	1	3.17	5	7	3	6	0	2	12	33	14	33.5	28	24.5	92.5	33	16.5	45	0	1.5	3	0.5	2
K00919	ispE; 4-diphosphocytidyl-2-C-methyl-D-erythritol kinase [EC:2.7.1.148]	09100 Metabolism|09109 Metabolism of terpenoids and polyketides|00900 Terpenoid backbone biosynthesis	1	1	0	14298.4	15184.7	14908.4	11812.4	12607.4	12800	9829.14	11154.9	16042.7	14914.6	13588.2	14486.1	13535.7	13733.5	14250.7	13664.2	11044.3	11759.9	16300.8	16360.3	15784.7	15196.5	13690.6
K00924	E2.7.1.-; kinase [EC:2.7.1.-]	09190 Not Included in Pathway or Brite|09191 Unclassified: metabolism|99980 Enzymes with EC numbers	1	0	1	6.2	39.4	9.8	19	113	49	416	116	26	27	17	9	24	53	58	43	66.2	54	24.4	41	55.4	207.4	73.6
K00925	ackA; acetate kinase [EC:2.7.2.1]	09100 Metabolism|09101 Carbohydrate metabolism|00620 Pyruvate metabolism	1	1	0	13831.1	13457.3	13247.9	11434.1	11473.6	11841.6	7791.98	9511.52	15338.3	13874.1	12262	12670.4	11905.7	13243	13771.2	12875.6	12155.5	11561.7	15854.6	14688.5	14448.4	12766.2	12483.9
K00926	arcC; carbamate kinase [EC:2.7.2.2]	09100 Metabolism|09102 Energy metabolism|00910 Nitrogen metabolism	1	0	1	5939.93	6912.61	7159.61	5019.32	6260.07	7012.41	4826.33	6506.96	3674.63	6127.26	5554.49	8077.86	8581.59	2570.5	6167.41	5197.91	7622.6	7024.92	5700.48	5790.39	8199.16	2885.77	7485.97
K00927	PGK, pgk; phosphoglycerate kinase [EC:2.7.2.3]	09100 Metabolism|09101 Carbohydrate metabolism|00010 Glycolysis / Gluconeogenesis	1	1	0	14367	15214.9	14931.9	10717.9	11461.6	11798.5	8751.48	10183.9	16055.4	14923.4	13590.8	14492.4	13537.2	13141.8	13354.2	11721.1	10931.8	10932	16014.1	15867.3	15617.9	15012.7	13004.7
K00928	lysC; aspartate kinase [EC:2.7.2.4]	09100 Metabolism|09105 Amino acid metabolism|00260 Glycine, serine and threonine metabolism	1	1	0	19534.7	19503.3	18920.7	16455.2	15945.3	16001.8	13118.9	14267.2	18347.6	18115.6	16394.3	18038.7	16935.6	17689.7	17313.8	16790.8	15540.6	15577.4	23023.5	22667.5	21837.2	22450.4	18916.4
K00929	buk; butyrate kinase [EC:2.7.2.7]	09100 Metabolism|09101 Carbohydrate metabolism|00650 Butanoate metabolism	1	0	0	3875.79	3107.94	3147.35	4074.63	3581.44	3660.55	2878.53	2828.4	8310.44	6325.71	5879.77	5021.69	4346.33	7238.33	4607.59	4906.45	6346.99	4833.87	5056.13	5760.91	5724.13	7025.43	4975.22
K00930	argB; acetylglutamate kinase [EC:2.7.2.8]	09100 Metabolism|09105 Amino acid metabolism|00220 Arginine biosynthesis	1	0	0	12348.5	12851.4	12708.3	11143.9	12280.1	12499.6	9309.82	10799	10079.5	11105.8	10835.2	11437.1	11671.6	11625.2	11429.2	12318.8	8071.42	10376.6	12903.1	14938.9	15401.4	13302.7	13020.5
K00931	proB; glutamate 5-kinase [EC:2.7.2.11]	09100 Metabolism|09105 Amino acid metabolism|00330 Arginine and proline metabolism	1	1	0	13520.3	14701.7	14546.2	11342.9	12081.5	12352.3	9656.48	11010.4	12265.3	12056	11340.2	13501.9	12746.8	13077.3	13798.4	13230.2	9669.15	11201	15593	15195.9	14687.3	14572.1	13162
K00932	tdcD; propionate kinase [EC:2.7.2.15]	09100 Metabolism|09101 Carbohydrate metabolism|00640 Propanoate metabolism	1	0	1	42.9	287.2	265.87	186.27	344.23	381.93	1131.87	827.92	1.2	84.3	180.78	422.65	544.93	16	415.13	321.83	1010.65	829.7	2.58	35.64	209.74	86.14	820.48
K00936	pdtaS; two-component system, sensor histidine kinase PdtaS [EC:2.7.13.3]	09180 Brite Hierarchies|09181 Protein families: metabolism|01001 Protein kinases	1	0	0	9109.54	10247.3	10151.3	7665.09	8888.24	9258.06	5536.43	7489.76	10534.3	10077.1	8395.91	9608.03	9235	9588.69	9710.64	9229.28	12934.8	9480.4	8351.88	9394.59	10675.5	7682.85	8400.96
K00937	ppk; polyphosphate kinase [EC:2.7.4.1]	09100 Metabolism|09102 Energy metabolism|00190 Oxidative phosphorylation	1	1	0	11433.4	12775.6	12102.3	9771.2	9688.22	9102.73	9593.33	10221.9	11914.4	10829.5	9715.3	13333.5	12127.4	12111	11656.5	10788.8	8804.12	10219.2	13916.1	12330.4	10493.4	14489.4	11883.9
K00938	E2.7.4.2, mvaK2; phosphomevalonate kinase [EC:2.7.4.2]	09100 Metabolism|09109 Metabolism of terpenoids and polyketides|00900 Terpenoid backbone biosynthesis	1	0	0	23.82	9.24	10.03	75.92	51.05	49.65	13.2	8.2	11.71	7.21	2.54	13.47	6.57	39.53	17.74	7.87	273.51	126.17	78.37	52.04	27.14	11.2	2.04
K00939	adk, AK; adenylate kinase [EC:2.7.4.3]	09100 Metabolism|09104 Nucleotide metabolism|00230 Purine metabolism	1	1	0	14360	15212.4	14929.4	11886.4	12656.6	12847.5	9838.48	11160.9	16053.4	14921.4	13590.8	14492.4	13537.2	13760.8	14267.2	13669.1	11310.8	11883	16379.1	16412.3	15811.9	15206.7	13692.7
K00940	ndk, NME; nucleoside-diphosphate kinase [EC:2.7.4.6]	09100 Metabolism|09104 Nucleotide metabolism|00230 Purine metabolism	1	0	0	4998.3	6252.04	5754.24	5287.45	5844.33	5303.03	7498.42	6395.09	5033.23	4305.02	4398.43	6389.98	5737.61	6021.91	3367.85	4091.15	4152.23	4120.44	6386.85	7858.11	6820.32	9976.03	7553.45
K00941	thiD; hydroxymethylpyrimidine/phosphomethylpyrimidine kinase [EC:2.7.1.49 2.7.4.7]	09100 Metabolism|09108 Metabolism of cofactors and vitamins|00730 Thiamine metabolism	1	0	0	10466.1	11870.7	12090.3	11336.4	12238.6	12186.9	9755	10780.4	13417.9	12999.4	12092.9	11964.4	11831.7	10811.8	10874.9	11689	9114.14	10326.9	11832.4	14171.1	14619.3	13018.1	12746
K00942	E2.7.4.8, gmk; guanylate kinase [EC:2.7.4.8]	09100 Metabolism|09104 Nucleotide metabolism|00230 Purine metabolism	1	1	0	14653	15418.4	15136.4	11930.6	12683.5	12862.5	9842.34	11166.9	17231.4	15437.8	13820.8	15189.5	13620.2	14002	14520.4	13814.1	12588.8	12318	17507.1	16756.3	15963.9	15362.7	13768.7
K00943	tmk, DTYMK; dTMP kinase [EC:2.7.4.9]	09100 Metabolism|09104 Nucleotide metabolism|00240 Pyrimidine metabolism	1	0	1	7789.98	9083.81	8720.44	5434.27	7113.16	7412.73	5811.9	5715.35	5796.11	6655	6793.27	6786.78	5857.74	6311.19	8510.69	8058.12	7247.42	5972.17	8760.52	9326.94	8440.33	6475.88	5981.77
K00945	cmk; CMP/dCMP kinase [EC:2.7.4.25]	09100 Metabolism|09104 Nucleotide metabolism|00240 Pyrimidine metabolism	1	1	0	21673.5	24420.6	24326.9	16988.8	17903	18818.3	11487.6	15350.4	23669.3	23007.7	19672.7	23293.9	21799.7	19888.2	24944.4	20295.7	16262.9	17846.3	26932.1	23678.3	23433.9	20879	19861.2
K00946	thiL; thiamine-monophosphate kinase [EC:2.7.4.16]	09100 Metabolism|09108 Metabolism of cofactors and vitamins|00730 Thiamine metabolism	1	0	0	7626.65	6950.66	6292.66	6092.58	6376.87	5855.66	7129.95	6039.15	10148.5	8036.05	7829.3	7577.3	6638.35	8779.21	4990.26	5700.28	4901.65	4732.57	7944.76	9861.53	8543.47	11056.9	7852.65
K00948	PRPS, prsA; ribose-phosphate pyrophosphokinase [EC:2.7.6.1]	09100 Metabolism|09101 Carbohydrate metabolism|00030 Pentose phosphate pathway	1	0	1	16716.3	18121	18023	13639.5	14990.6	15331	10456	13685	17121.5	17528.3	15762.8	17956.5	17266.2	14802	16877.9	15885.4	13686.1	14631.5	17549.8	18525	18099	16805.1	16544.7
K00949	thiN, TPK1, THI80; thiamine pyrophosphokinase [EC:2.7.6.2]	09100 Metabolism|09108 Metabolism of cofactors and vitamins|00730 Thiamine metabolism	1	1	0	11078.6	11402.8	11537.3	10131.6	9738.14	10269.2	6185.36	8106.35	13873.1	12481.4	10543.6	11379.4	10829.5	11796.7	12594.1	11731.7	9498.97	10236.2	14255.2	12828.4	13053.2	11701.8	11004.2
K00950	folK; 2-amino-4-hydroxy-6-hydroxymethyldihydropteridine diphosphokinase [EC:2.7.6.3]	09100 Metabolism|09108 Metabolism of cofactors and vitamins|00790 Folate biosynthesis	1	0	0	9633.76	9299.68	8677.15	10648.6	10085.1	9151.39	11439.9	9714.35	17074.2	12602.5	11723.6	11770.1	10407.9	14114	8107.61	10147.7	8995.29	8713.2	11738.2	13863.2	12604.1	17478.8	12749.4
K00951	relA; GTP pyrophosphokinase [EC:2.7.6.5]	09100 Metabolism|09104 Nucleotide metabolism|00230 Purine metabolism	1	1	0	19149.4	19921.6	19407.3	16851.3	17423.4	17245.7	15437.6	15865.1	24494	20974.2	18693.1	21255.1	19135.3	21224.6	18232.1	18319.3	14953.6	15561.5	22412.1	24875.3	23332.8	25652.1	20421.5
K00952	nadM; nicotinamide-nucleotide adenylyltransferase [EC:2.7.7.1]	09100 Metabolism|09108 Metabolism of cofactors and vitamins|00760 Nicotinate and nicotinamide metabolism	1	0	1	13.5	179.5	117.5	45	79	63.5	52.5	34	39.5	571.25	362.5	528.5	556.5	43	262	84.5	74	203.5	11.5	73	377.5	18.5	161.5
K00954	E2.7.7.3A, coaD, kdtB; pantetheine-phosphate adenylyltransferase [EC:2.7.7.3]	09100 Metabolism|09108 Metabolism of cofactors and vitamins|00770 Pantothenate and CoA biosynthesis	1	1	0	14362	15221.4	14934.4	11886.4	12656.6	12847.5	9838.48	11160.9	16056.4	14922.4	13597.8	14493.9	13543.2	13767.3	14271.2	13672.1	11312.3	11887	16379.1	16412.8	15811.9	15207.2	13692.7
K00955	cysNC; bifunctional enzyme CysN/CysC [EC:2.7.7.4 2.7.1.25]	09100 Metabolism|09102 Energy metabolism|00920 Sulfur metabolism	0	0	0	907	358.5	246.5	193	250	122.5	93.5	36	250	42	36	15.5	16	0	1	0	10	3.5	6	5	3	30	7.5
K00956	cysN; sulfate adenylyltransferase subunit 1 [EC:2.7.7.4]	09100 Metabolism|09102 Energy metabolism|00920 Sulfur metabolism	1	1	0	2937.57	2980.85	2843.98	3279.87	2974.34	2957.68	4611.5	3677.17	5333.69	3587.98	3068.24	4374.39	4116.61	6249.87	3352.77	3525.28	3993.15	3769.41	5794.34	5070.07	5150.02	7270.46	5565.06
K00957	cysD; sulfate adenylyltransferase subunit 2 [EC:2.7.7.4]	09100 Metabolism|09102 Energy metabolism|00920 Sulfur metabolism	1	1	0	3642.24	3315.34	3092.81	3591.87	3304.34	3168.18	4764	3773.17	5557.99	3954.98	3713.23	4542.22	4363.93	6451.87	3560.77	3764.28	4168.15	3955.91	5993.59	5176.74	5238.35	7365.46	5609.23
K00958	sat, met3; sulfate adenylyltransferase [EC:2.7.7.4]	09100 Metabolism|09102 Energy metabolism|00920 Sulfur metabolism	0	0	0	99	476.5	377	138	275.8	127.4	39	144.4	0	0	0	14	0	0	0	0	9	1.5	1	4	3	29	7
K00962	pnp, PNPT1; polyribonucleotide nucleotidyltransferase [EC:2.7.7.8]	09120 Genetic Information Processing|09123 Folding, sorting and degradation|03018 RNA degradation	1	1	0	14366	15229.4	14930.4	11885.4	12655.6	12846.5	9844.48	11161.9	16055.4	14925.4	13593.8	14502.4	13565.2	13746.8	14259.2	13666.1	11043.8	11759	16379.1	16412.3	15811.9	15205.7	13692.7
K00963	UGP2, galU, galF; UTP--glucose-1-phosphate uridylyltransferase [EC:2.7.7.9]	09100 Metabolism|09101 Carbohydrate metabolism|00040 Pentose and glucuronate interconversions	1	0	0	5301.91	7136.41	6385.36	4071.96	4921.8	4308.91	6521.93	5279.27	4495.81	4297.97	4648.19	7275.56	4918.59	4810.2	6786.32	7053.7	11840.4	6463.3	7035.6	6071.33	3622.72	5584.16	4677.06
K00965	galT, GALT; UDPglucose--hexose-1-phosphate uridylyltransferase [EC:2.7.7.12]	09100 Metabolism|09101 Carbohydrate metabolism|00052 Galactose metabolism	1	0	0	6221.05	7203.61	7011.82	4152.61	3947.23	4092	2653.4	4148.62	5984.09	5865.33	4688.16	7154.77	6565.25	4371.05	7654.1	5141.12	7921.57	6485.43	8415.79	5039.93	3970.63	4222.98	4655.83
K00966	GMPP; mannose-1-phosphate guanylyltransferase [EC:2.7.7.13]	09100 Metabolism|09101 Carbohydrate metabolism|00051 Fructose and mannose metabolism	0	0	0	537.67	366.99	268.83	175.75	109	78.5	57	25	30.8	232.5	515.49	10.33	51.82	0	0	0	0	0	8	4.67	2.33	1	0.67
K00968	PCYT1; choline-phosphate cytidylyltransferase [EC:2.7.7.15]	09100 Metabolism|09103 Lipid metabolism|00564 Glycerophospholipid metabolism	1	0	0	246.12	516.48	388.15	318.8	217.75	245.45	583.1	428.85	177.05	249.13	351.64	358.87	415.18	516.8	200.05	370	362.35	389.25	524.4	977.85	628.95	607.6	449.95
K00969	nadD; nicotinate-nucleotide adenylyltransferase [EC:2.7.7.18]	09100 Metabolism|09108 Metabolism of cofactors and vitamins|00760 Nicotinate and nicotinamide metabolism	1	1	0	14429.5	15271.2	15042.1	11916.4	12597.6	12851	9460.98	11088.4	16251.9	15033.4	13749.8	14540.9	13615.2	13839.2	14356.7	13712.6	11398.3	11996	16374	16443.2	15872.4	15207.5	13695.2
K00970	pcnB; poly(A) polymerase [EC:2.7.7.19]	09120 Genetic Information Processing|09123 Folding, sorting and degradation|03018 RNA degradation	1	0	0	4315.15	4789.67	4201.63	3759.62	4450.33	4078.41	5710.08	4723.93	4618.64	3869.89	3827.49	5250.47	4461.35	6895.95	3903.78	4442.29	4039.97	3754.91	3559.26	5715.83	4566.78	5874.55	4454.63
K00971	manC, cpsB; mannose-1-phosphate guanylyltransferase [EC:2.7.7.13]	09100 Metabolism|09101 Carbohydrate metabolism|00051 Fructose and mannose metabolism	1	0	0	12611.1	11628.8	11617.6	10968.7	9964.14	9657.69	9682.6	10209.6	16687	13293.8	12082.6	12552	11893.9	13583.1	8489.57	8936.65	9948.27	9388.01	16256.3	17401.8	17511.3	23189.9	17951.5
K00972	UAP1; UDP-N-acetylglucosamine/UDP-N-acetylgalactosamine diphosphorylase [EC:2.7.7.23 2.7.7.83]	09100 Metabolism|09101 Carbohydrate metabolism|00520 Amino sugar and nucleotide sugar metabolism	1	1	0	365	203	164	367.5	91	64	30	16	1304	415	139	272	58	319	112	42	45	17	1166	194	105	137	20
K00973	E2.7.7.24, rfbA, rffH; glucose-1-phosphate thymidylyltransferase [EC:2.7.7.24]	09100 Metabolism|09109 Metabolism of terpenoids and polyketides|00523 Polyketide sugar unit biosynthesis	1	1	0	14489	13127.8	12187.8	10450.4	9307.93	8992.79	8660.23	9333.32	15131.7	13102.4	11228.1	13497.1	12362.8	14894.2	13914.7	13104	12015.8	12767.5	15971.5	14556.8	12704.4	16975.7	13051.8
K00974	cca; tRNA nucleotidyltransferase (CCA-adding enzyme) [EC:2.7.7.72 3.1.3.- 3.1.4.-]	09120 Genetic Information Processing|09122 Translation|03013 RNA transport	1	0	0	9473.65	12399.7	12210.4	6410.36	8283.7	8679.73	5338.07	7444.02	6680.76	7891.33	6975.16	9749.27	9422.75	5823.55	9922.6	7695.12	7713.02	7666.18	10157	9478.1	9679.83	7392.88	7830.93
K00975	glgC; glucose-1-phosphate adenylyltransferase [EC:2.7.7.27]	09100 Metabolism|09101 Carbohydrate metabolism|00500 Starch and sucrose metabolism	1	0	1	16186.5	18571.6	18884.5	13201.6	14528.3	15854.5	7477.78	11690.7	15725.9	17149.5	13844	16286.6	15862.2	12561.6	21199.2	18060.1	14140.8	16613.2	20145.5	15770.9	17421.7	9952.6	13897.9
K00978	rfbF; glucose-1-phosphate cytidylyltransferase [EC:2.7.7.33]	09100 Metabolism|09101 Carbohydrate metabolism|00500 Starch and sucrose metabolism	1	0	1	2901.95	3708.24	3815	2589.47	3195.57	3184	1773.85	3430.7	2204.4	2604.4	2387.9	3077.85	3790.1	1749.37	2702.9	2667.05	1161	3017.6	2601.05	2873.2	2671.19	2306.84	3306.43
K00979	kdsB; 3-deoxy-manno-octulosonate cytidylyltransferase (CMP-KDO synthetase) [EC:2.7.7.38]	09100 Metabolism|09107 Glycan biosynthesis and metabolism|00540 Lipopolysaccharide biosynthesis	1	0	0	6312.35	6609.06	6154.06	7204.63	7341.57	6752.21	8698.05	7428.35	9984.56	7860.35	7812.1	7794.5	7049.95	8847.26	5594.56	7488.28	5388	5969.57	7266.66	9883.13	8471.17	11122.5	8587.85
K00980	tagD; glycerol-3-phosphate cytidylyltransferase [EC:2.7.7.39]	09100 Metabolism|09103 Lipid metabolism|00564 Glycerophospholipid metabolism	1	0	0	482.85	904.55	662.05	670.1	361.75	403.9	1075.7	776.95	412.1	483.6	516.1	682.9	761.45	1055.35	380.35	644	976.45	810.25	887.05	1681.45	1061.15	1094.2	791.15
K00981	E2.7.7.41, CDS1, CDS2, cdsA; phosphatidate cytidylyltransferase [EC:2.7.7.41]	09100 Metabolism|09103 Lipid metabolism|00564 Glycerophospholipid metabolism	1	0	0	15024.1	17295.3	16888.8	12592.8	14164.2	14181.2	12718.6	13440.6	16425.5	15552.8	14422.9	16982	15492.6	14388.9	15161.5	14752.2	12531.5	13026.6	17145.8	18410.9	17434.3	17836.4	15557.7
K00982	glnE; [glutamine synthetase] adenylyltransferase / [glutamine synthetase]-adenylyl-L-tyrosine phosphorylase [EC:2.7.7.42 2.7.7.89]	09190 Not Included in Pathway or Brite|09191 Unclassified: metabolism|99980 Enzymes with EC numbers	1	0	1	1016.83	2312.92	2104.65	799.27	1745.81	1505.85	3254.7	2534.92	662.53	859.47	1021.67	2649.15	2133.93	823.42	1099.13	1257.83	1638.85	1438.7	930.15	2224.31	1791.94	2743.1	2129.89
K00983	neuA; N-acylneuraminate cytidylyltransferase [EC:2.7.7.43]	09100 Metabolism|09101 Carbohydrate metabolism|00520 Amino sugar and nucleotide sugar metabolism	1	0	0	1271.29	1935.43	1743.95	2379.15	2287.71	2247.85	2469.78	2330.05	1158.74	1388.96	1673.92	2022.44	2306.33	1629.42	1177.17	1567.77	1318.47	1701.01	1393.26	1649.28	1622.03	1424.06	1144.62
K00984	aadA; streptomycin 3"-adenylyltransferase [EC:2.7.7.47]	09180 Brite Hierarchies|09183 Protein families: signaling and cellular processes|01504 Antimicrobial resistance genes	1	1	0	1847	2230	2007	775.25	380	344	521	358	2200	1457	966	2294	1476	1983.75	2825	1282.25	1747.25	1084	3467	1473.5	430.25	1729.25	693
K00986	ltrA; RNA-directed DNA polymerase [EC:2.7.7.49]	09190 Not Included in Pathway or Brite|09191 Unclassified: metabolism|99980 Enzymes with EC numbers	1	0	1	2618.77	3917.34	3549.9	2775.33	3448.61	3610.15	4669.44	4506.42	2317.68	2990.83	3595.95	8905.97	6416.62	4139.03	2764.41	3420.51	5303.07	3539.58	2190.41	3099.82	2488.57	3579.75	2471.59
K00988	APA1_2; ATP adenylyltransferase [EC:2.7.7.53]	09100 Metabolism|09102 Energy metabolism|00920 Sulfur metabolism	0	0	0	0.6	0.2	0.4	0	0	0	0	0	0	0	0	0	0	0	0	0	26	5	10	19	22.2	102	35
K00989	rph; ribonuclease PH [EC:2.7.7.56]	09180 Brite Hierarchies|09182 Protein families: genetic information processing|03016 Transfer RNA biogenesis	1	0	1	4170	5424.41	5336.48	2034.27	4047.11	4780.75	3717.2	3828.82	1455.83	3167.47	3730.66	3795.13	3685.25	1812.1	3540.63	3766.33	3221.75	3277.47	3560.15	5671.48	6631.77	3569.1	4016.56
K00990	glnD; [protein-PII] uridylyltransferase [EC:2.7.7.59]	09130 Environmental Information Processing|09132 Signal transduction|02020 Two-component system	1	0	1	1014.83	2312.92	2105.65	798.52	1745.81	1505.85	3254.7	2534.92	660.53	856.47	1021.67	2649.15	2133.93	822.42	1099.13	1257.83	1638.85	1438.7	929.15	2222.31	1791.94	2743.1	2130.89
K00991	ispD; 2-C-methyl-D-erythritol 4-phosphate cytidylyltransferase [EC:2.7.7.60]	09100 Metabolism|09109 Metabolism of terpenoids and polyketides|00900 Terpenoid backbone biosynthesis	1	0	0	13111.6	12220	12269.5	12121.4	11694.4	11910.7	8956.09	10077.3	17348.4	15129.3	13478.4	12700.2	12538	12861.6	12179.2	13336.7	11209.1	11880.2	16735.8	19256.6	19124.5	18854.5	16471.7
K00992	murU; N-acetyl-alpha-D-muramate 1-phosphate uridylyltransferase [EC:2.7.7.99]	09100 Metabolism|09101 Carbohydrate metabolism|00520 Amino sugar and nucleotide sugar metabolism	1	0	1	946.6	2007.06	1815.11	604	1398	1113	2122	1706	487	572	708	2182	1566	582	611	847	542.2	566.5	573.4	1929	1453.2	2618.4	1291.1
K00995	pgsA, PGS1; CDP-diacylglycerol---glycerol-3-phosphate 3-phosphatidyltransferase [EC:2.7.8.5]	09100 Metabolism|09103 Lipid metabolism|00564 Glycerophospholipid metabolism	1	0	0	10174.9	12630.4	12432	8782.63	9561.7	9832.68	7199.96	8778.93	7815.68	9470.7	8689.93	11217.5	10728.6	7514.65	10622.9	8539.66	9973.16	9109.55	11199.1	9249.14	9763.97	6971.57	8185.22
K00996	rfbP; undecaprenyl-phosphate galactose phosphotransferase [EC:2.7.8.6]	09180 Brite Hierarchies|09181 Protein families: metabolism|01005 Lipopolysaccharide biosynthesis proteins	1	0	0	206.99	143.99	160.18	116.75	100	98.33	46	45.33	510.32	427.49	291.71	219.33	197.67	1302.99	1486.99	2478.25	920.75	1423.16	806.5	2024.67	1487.17	2568.39	1296.23
K00997	acpS; holo-[acyl-carrier protein] synthase [EC:2.7.8.7]	09100 Metabolism|09108 Metabolism of cofactors and vitamins|00770 Pantothenate and CoA biosynthesis	1	0	0	6284.31	6917.45	6598.56	4506.27	4991.16	4840.23	4018.4	5180.35	4547.11	4790.67	4652.41	6098.43	5764.74	4817.7	7269.69	6778.62	7049.82	6266.44	7465.18	6968.44	4633.33	6751.35	6334.58
K00998	pssA; CDP-diacylglycerol---serine O-phosphatidyltransferase [EC:2.7.8.8]	09100 Metabolism|09103 Lipid metabolism|00564 Glycerophospholipid metabolism	1	0	1	53.23	290.86	269.54	186.52	344.48	382.18	1132.37	827.92	1.2	84.47	181.17	422.65	544.93	21.42	415.13	321.83	1012.15	830.2	163.75	76.81	228.24	101.2	826.29
K01000	mraY; phospho-N-acetylmuramoyl-pentapeptide-transferase [EC:2.7.8.13]	09100 Metabolism|09107 Glycan biosynthesis and metabolism|00550 Peptidoglycan biosynthesis	1	1	0	14411	15288.9	14971.4	11925.4	12670.1	12856.5	9852.98	11161.9	16235.4	14969.9	13616.8	14523.9	13548.2	13827.8	14305.2	13685.1	11329.8	11891.5	16478.1	16427.8	15818.4	15261.2	13702.2
K01002	mdoB; phosphoglycerol transferase [EC:2.7.8.20]	09190 Not Included in Pathway or Brite|09191 Unclassified: metabolism|99980 Enzymes with EC numbers	1	0	1	210.73	657.03	558.87	448.52	507.68	505.68	1252.87	913.92	278.3	762.12	581.87	1018.15	1132.43	349.75	781.03	456.33	1314.85	1162.1	68.58	130.64	594.74	140.03	1010.79
K01003	bcpA; oxaloacetate decarboxylase [EC:4.1.1.3]	09100 Metabolism|09101 Carbohydrate metabolism|00620 Pyruvate metabolism	0	0	0	0	0	0	17	138	38	26	7	8	14	8	1	2	0	0	0	0	0	0	0	0	0	0.5
K01004	pcs; phosphatidylcholine synthase [EC:2.7.8.24]	09100 Metabolism|09103 Lipid metabolism|00564 Glycerophospholipid metabolism	0	0	0	3	0	0	17	138	38	26	7	10	17	8	1	2	0	0	0	0	0	2	2	0	0	0.5
K01006	ppdK; pyruvate, orthophosphate dikinase [EC:2.7.9.1]	09100 Metabolism|09101 Carbohydrate metabolism|00010 Glycolysis / Gluconeogenesis	1	1	0	13495.9	12465.1	12361.1	9603.65	9228.96	9914.85	5358.78	7363.6	14507.8	13185.8	11512.3	11564.3	11082.4	12007.1	12208.6	10381.4	9029.96	9387.52	14581.6	13241.3	13589.1	12121.4	10741.1
K01007	pps, ppsA; pyruvate, water dikinase [EC:2.7.9.2]	09100 Metabolism|09101 Carbohydrate metabolism|00010 Glycolysis / Gluconeogenesis	1	0	1	1161.49	4328.59	3945.16	3167.27	4758.65	3876.51	4875.37	4556.25	1507.52	1812.79	2350.49	3055.48	2842.6	1792.41	2185.12	3489.83	2091.85	2588.86	1525.48	3248.81	2377.61	3139.43	3112.56
K01008	selD, SEPHS; selenide, water dikinase [EC:2.7.9.3]	09100 Metabolism|09106 Metabolism of other amino acids|00450 Selenocompound metabolism	1	0	1	5543.83	7864.24	8203.19	5095.86	6776.32	7529.08	3710.87	6082.82	4609.8	6277.12	5951.37	6865.3	7402.18	3514.69	7822.86	6214.25	5892.87	6372.87	7285.15	6940.06	7797.69	4407.93	7031.89
K01011	TST, MPST, sseA; thiosulfate/3-mercaptopyruvate sulfurtransferase [EC:2.8.1.1 2.8.1.2]	09100 Metabolism|09102 Energy metabolism|00920 Sulfur metabolism	1	0	1	2119.56	3189.12	2798.52	730.79	1777.21	1448.11	3911.24	2693.84	693.4	854.69	1139.09	3095.95	2769.86	671.85	1551.26	1542.91	5670.65	3096.67	1613.16	2479.52	2072.82	2961.52	3019.71
K01012	bioB; biotin synthase [EC:2.8.1.6]	09100 Metabolism|09108 Metabolism of cofactors and vitamins|00780 Biotin metabolism	1	0	0	13648.5	13611.2	13275	13459	14004	13022.4	11855.6	12938.2	12937.3	11913.3	11686.4	14594.9	13814.2	12338.4	11488.9	14135.4	11879.1	12225.4	16831.3	16295.7	14682.1	17396.7	15511
K01023	assT; arylsulfate sulfotransferase [EC:2.8.2.22]	09190 Not Included in Pathway or Brite|09191 Unclassified: metabolism|99980 Enzymes with EC numbers	1	0	0	5628.67	17110.7	16381.4	5523.33	10456.5	9385.27	15707.5	15019.5	3961.35	5536.67	7239.66	21873.5	15618.7	717.84	481.66	501.33	540.76	635.75	2455.33	2355.17	2677.99	4109	2642.18
K01026	pct; propionate CoA-transferase [EC:2.8.3.1]	09100 Metabolism|09101 Carbohydrate metabolism|00620 Pyruvate metabolism	1	0	1	1627.83	2436.83	2857	1060	2223.5	3119.5	725.5	1349	1862.25	3068.42	3930.64	778.65	1741	1492.43	2298.5	2828	727.49	2370.41	1523.9	3118	5177.25	642.79	2059.66
K01027	OXCT; 3-oxoacid CoA-transferase [EC:2.8.3.5]	09100 Metabolism|09101 Carbohydrate metabolism|00650 Butanoate metabolism	1	0	0	2	8	11	17	17	21	21	11	20	40	55	22	38	19	26	38	20	46.5	3	7	13	29	9
K01028	E2.8.3.5A, scoA; 3-oxoacid CoA-transferase subunit A [EC:2.8.3.5]	09100 Metabolism|09101 Carbohydrate metabolism|00650 Butanoate metabolism	1	0	0	18.1	70.06	25.61	86.5	263.5	112.5	469	139.5	65.5	97.75	85	52	95	43.5	40.5	42.5	46.7	57.5	60.4	68.62	53.95	133.65	62.97
K01029	E2.8.3.5B, scoB; 3-oxoacid CoA-transferase subunit B [EC:2.8.3.5]	09100 Metabolism|09101 Carbohydrate metabolism|00650 Butanoate metabolism	1	0	1	94.6	347.56	291.11	102.5	356	237	491	192	139	283	434	114	200	365	293	493	193.2	556	201.9	298.62	370.95	178.65	170.97
K01031	pcaI; 3-oxoadipate CoA-transferase, alpha subunit [EC:2.8.3.6]	09100 Metabolism|09111 Xenobiotics biodegradation and metabolism|00362 Benzoate degradation	1	0	0	5.93	79.39	10.61	22	115	51	421	118	21	27.17	10.14	8	17	18	42	31	13.65	38.25	4.3	3.5	4.45	9.69	6.26
K01032	pcaJ; 3-oxoadipate CoA-transferase, beta subunit [EC:2.8.3.6]	09100 Metabolism|09111 Xenobiotics biodegradation and metabolism|00362 Benzoate degradation	1	0	0	5.93	78.39	9.61	21	114	49	421	116	13	23.17	5.14	4	4	1	0	0	4.65	2.25	4.3	2.5	1.45	9.69	4.26
K01034	atoD; acetate CoA/acetoacetate CoA-transferase alpha subunit [EC:2.8.3.8 2.8.3.9]	09100 Metabolism|09101 Carbohydrate metabolism|00640 Propanoate metabolism	1	0	1	1756.57	2363.54	2740.12	1253.52	2438.07	3283.6	1414.87	1894.42	686.28	1997.47	2317.36	904.15	1730.34	941	2140.96	2363.99	1454.13	2194.59	1259.82	2768.36	4824.43	587.33	2683.25
K01035	atoA; acetate CoA/acetoacetate CoA-transferase beta subunit [EC:2.8.3.8 2.8.3.9]	09100 Metabolism|09101 Carbohydrate metabolism|00640 Propanoate metabolism	1	0	1	1805.57	2534.54	2881.12	1304.52	2493.07	3352.6	1421.87	1912.42	751.28	2101.47	2489.36	941.15	1782.34	1132	2264.96	2575.99	1536.13	2431.59	1354.82	2906.36	4991.43	661.33	2746.25
K01039	gctA; glutaconate CoA-transferase, subunit A [EC:2.8.3.12]	09100 Metabolism|09101 Carbohydrate metabolism|00650 Butanoate metabolism	1	0	0	28.5	147.84	158.5	58.17	248.67	283.5	42	85.5	190.75	347.5	422	231	341	858.92	1691.5	2390	615.5	1624.25	99.5	117.5	86	121	66.5
K01040	gctB; glutaconate CoA-transferase, subunit B [EC:2.8.3.12]	09100 Metabolism|09101 Carbohydrate metabolism|00650 Butanoate metabolism	1	0	0	28.5	147.84	158.5	58.17	248.67	283.5	42	85.5	190.75	347.5	422	231	341	858.92	1691.5	2390	615.5	1624.25	99.5	117.5	86	121	66.5
K01042	selA; L-seryl-tRNA(Ser) seleniumtransferase [EC:2.9.1.1]	09100 Metabolism|09106 Metabolism of other amino acids|00450 Selenocompound metabolism	1	0	1	335.86	1334.56	1250.19	547.03	1093.56	954.03	1418.73	1215.52	269.2	1013.29	1022.56	1234.93	1518.25	437.72	1041.66	888.5	2459.3	1905.97	421.68	598.25	1076.08	577.81	1287
K01046	lip, TGL2; triacylglycerol lipase [EC:3.1.1.3]	09100 Metabolism|09103 Lipid metabolism|00561 Glycerolipid metabolism	1	0	0	1039	730.44	566.84	1202	836.5	497	675	417.5	535.75	332	238.5	372.65	417	197.43	379	306.5	198.04	308.16	412.83	253.17	230.5	299.5	332.5
K01048	pldB; lysophospholipase [EC:3.1.1.5]	09100 Metabolism|09103 Lipid metabolism|00564 Glycerophospholipid metabolism	1	1	0	748.73	658.7	608.04	1313.69	730.98	604.35	1270.2	909.92	1583.03	961.47	661.17	1285.8	723.43	702.77	883.96	696	2190.92	1305.97	1473.65	638.81	500.74	293.93	924.39
K01051	E3.1.1.11; pectinesterase [EC:3.1.1.11]	09100 Metabolism|09101 Carbohydrate metabolism|00040 Pentose and glucuronate interconversions	1	0	0	9128.01	8234.83	8885.87	8858.04	7063.55	6657.28	8796.82	7971.57	11744	9819.24	9212.91	9348.95	9267.58	6496.07	5051.43	5452.08	7310.15	7708.65	15608.7	15119.5	17018.6	26417.3	18225.5
K01053	E3.1.1.17, gnl, RGN; gluconolactonase [EC:3.1.1.17]	09100 Metabolism|09101 Carbohydrate metabolism|00030 Pentose phosphate pathway	1	0	0	5.93	6.53	4.9	9	126	50	440	122	9	22.17	6.39	4	5	0.25	0	0	79.45	15.25	33.9	59	66.7	308.79	107.41
K01055	pcaD; 3-oxoadipate enol-lactonase [EC:3.1.1.24]	09100 Metabolism|09111 Xenobiotics biodegradation and metabolism|00362 Benzoate degradation	1	0	0	6.53	44.59	7.01	34.5	146	45	35	7	18	18.17	8.14	1	2	1	1	0	5.65	4.25	9.3	4.5	0.65	10.69	6.26
K01056	PTH1, pth, spoVC; peptidyl-tRNA hydrolase, PTH1 family [EC:3.1.1.29]	09180 Brite Hierarchies|09182 Protein families: genetic information processing|03012 Translation factors	1	1	0	14362	15220.4	14931.4	11886.7	12656.6	12847.5	9838.48	11160.9	16054.4	14922.4	13591.8	14492.4	13537.2	13760.8	14267.2	13669.1	11310.8	11883	16379.1	16412.3	15811.9	15206.7	13692.7
K01057	PGLS, pgl, devB; 6-phosphogluconolactonase [EC:3.1.1.31]	09100 Metabolism|09101 Carbohydrate metabolism|00030 Pentose phosphate pathway	1	0	0	3528.09	3228.12	3135.07	3179.43	3099.52	2956.42	3252.71	3070.5	2091.32	2456.76	2530.82	3109.49	3411.43	3254.37	2015.14	2513.45	2659	2811.71	5225.68	5531.85	5329.53	7241.85	4966.52
K01058	pldA; phospholipase A1/A2 [EC:3.1.1.32 3.1.1.4]	09100 Metabolism|09103 Lipid metabolism|00564 Glycerophospholipid metabolism	1	0	1	1062.1	1049.71	839.23	767.57	888.4	878.55	2228.72	1451.02	387.58	529.19	680.05	879.1	1114.19	708.13	676.51	791.49	1409.67	1253.95	721.4	1222.4	1096.77	819.21	1397.16
K01060	cah; cephalosporin-C deacetylase [EC:3.1.1.41]	09100 Metabolism|09110 Biosynthesis of other secondary metabolites|00311 Penicillin and cephalosporin biosynthesis	1	1	0	1764.03	2339	2105.2	938.8	543.93	501.7	589	405.8	2280.53	1605.7	1211.1	2386.35	1619.6	2278.18	3108.6	1674.4	2021	1569.17	3538.03	1658.03	665.7	1894.6	847.7
K01061	E3.1.1.45; carboxymethylenebutenolidase [EC:3.1.1.45]	09100 Metabolism|09111 Xenobiotics biodegradation and metabolism|00364 Fluorobenzoate degradation	1	0	1	1013.86	951.86	791.34	418.54	1050.71	896.11	3146.24	1900.84	281.4	262.94	409.34	887.3	1164.86	31.75	829.26	643.41	2140.52	1688.1	65.33	150.71	511.14	599.52	1767.45
K01066	aes; acetyl esterase [EC:3.1.1.-]	09190 Not Included in Pathway or Brite|09191 Unclassified: metabolism|99980 Enzymes with EC numbers	1	0	1	536.43	666.5	575.77	321.04	686.88	685.03	2317.57	1503.92	174.4	200.27	355.12	750.05	995.53	97.75	765.26	601.75	1829.27	1462.7	67.58	142.96	449.44	583.71	1542.56
K01067	E3.1.2.1, ACH1; acetyl-CoA hydrolase [EC:3.1.2.1]	09100 Metabolism|09101 Carbohydrate metabolism|00620 Pyruvate metabolism	0	0	0	0	0	0	4	3	2	5	2	0	0	0	0	0	0	0	0	1.2	0	0.4	0	0	0.4	0.6
K01069	gloB, HAGH; hydroxyacylglutathione hydrolase [EC:3.1.2.6]	09100 Metabolism|09101 Carbohydrate metabolism|00620 Pyruvate metabolism	1	0	1	527.33	528.17	407.4	227.77	599.48	474.18	1590.37	958.17	154.45	145.47	214.17	461.15	621.93	43.17	459.88	357.08	1061.1	882.45	185.65	106.56	259.94	237.35	875.89
K01070	frmB, ESD, fghA; S-formylglutathione hydrolase [EC:3.1.2.12]	09100 Metabolism|09102 Energy metabolism|00680 Methane metabolism	1	0	1	552.73	806.79	666.35	402.37	938.71	850.11	2725.24	1779.84	147.4	225.77	389.95	886.8	1181.86	29.5	829.26	644.41	2085.42	1677.9	34.13	104.59	460.79	383.18	1694.47
K01071	MCH; medium-chain acyl-[acyl-carrier-protein] hydrolase [EC:3.1.2.21]	09100 Metabolism|09103 Lipid metabolism|00061 Fatty acid biosynthesis	1	1	0	540.82	276.74	236.03	323.67	131.05	109.65	35.2	19.2	265.71	102.21	44.54	37.47	15.57	97.53	42.74	22.87	285.51	132.17	435.7	137.71	52.14	51.2	9.04
K01073	E3.1.2.20; acyl-CoA hydrolase [EC:3.1.2.20]	09190 Not Included in Pathway or Brite|09191 Unclassified: metabolism|99980 Enzymes with EC numbers	0	0	0	3	16	22	0	2	4	0.5	4.5	3.5	6.5	14.5	2	3	3	14	17	2.7	13	1.9	0	0	0.4	2.1
K01075	E3.1.2.23; 4-hydroxybenzoyl-CoA thioesterase [EC:3.1.2.23]	09100 Metabolism|09108 Metabolism of cofactors and vitamins|00130 Ubiquinone and other terpenoid-quinone biosynthesis	0	0	0	473.6	1755.2	1657.4	563	1204	981	1664	1556	341	492	640	2078	1433	0	0	0	27.2	7	13.4	20	23.2	104.4	37.1
K01077	E3.1.3.1, phoA, phoB; alkaline phosphatase [EC:3.1.3.1]	09100 Metabolism|09108 Metabolism of cofactors and vitamins|00730 Thiamine metabolism	1	0	1	6262.54	6457.98	6058.55	5739.65	6268.89	6521.87	7834.64	7123.89	6858.64	6963.22	7329.69	10567	9092.18	10342	7239.47	8577.85	7833.01	8035.13	6972.16	8379.94	7699.92	9414.31	7231.52
K01078	PHO; acid phosphatase [EC:3.1.3.2]	09100 Metabolism|09108 Metabolism of cofactors and vitamins|00730 Thiamine metabolism	0	0	1	0.6	0.2	0.4	0	0	0	10	4	8	8	1	19	51	1	1	0	27	8	12	20	22.2	103	35
K01079	serB, PSPH; phosphoserine phosphatase [EC:3.1.3.3]	09100 Metabolism|09102 Energy metabolism|00680 Methane metabolism	1	0	0	4996.27	5192.58	4894.68	5313.25	5735.42	5277.88	7644.62	6283.42	5319.1	4433.87	4165.7	6559.98	5722.7	7569.22	4384.48	4960.99	4774.99	4531.58	6173.46	8157.07	7352.28	10312.8	7217.68
K01081	E3.1.3.5; 5'-nucleotidase [EC:3.1.3.5]	09100 Metabolism|09104 Nucleotide metabolism|00230 Purine metabolism	1	0	0	5663.3	5804.67	5822.79	5034.43	5366	4745.8	5674.32	4846.65	8365.32	6307.45	5639.2	6525.3	5608.41	7370.08	4155.43	4720.87	3998.91	3950.13	7708.45	9293.71	9289.62	13504.6	8452.16
K01082	cysQ, MET22, BPNT1; 3'(2'), 5'-bisphosphate nucleotidase [EC:3.1.3.7]	09100 Metabolism|09102 Energy metabolism|00920 Sulfur metabolism	1	1	0	4293.47	3287.31	3033.25	3725.7	3575.67	3544.18	4420	3747.17	4767.19	3722.98	3438.74	4267.89	4241.61	6765.87	3687.27	4021.78	4041.45	3834.41	5344.11	6064.74	5918.82	7601.23	5976.46
K01083	E3.1.3.8; 3-phytase [EC:3.1.3.8]	09100 Metabolism|09101 Carbohydrate metabolism|00562 Inositol phosphate metabolism	1	0	0	5	6	4	4	3	3	15	6	3	6	1	21	51	1	1	0	1	4	6	1	0	1	0
K01085	agp; glucose-1-phosphatase [EC:3.1.3.10]	09100 Metabolism|09101 Carbohydrate metabolism|00010 Glycolysis / Gluconeogenesis	1	0	1	45.23	287.86	267.54	186.27	344.23	381.93	1141.87	831.92	4.2	90.47	182.17	441.65	595.93	18.42	415.13	321.83	1012.15	830.2	27.75	42.81	213.24	95.2	824.29
K01086	fbp-SEBP; fructose-1,6-bisphosphatase I / sedoheptulose-1,7-bisphosphatase [EC:3.1.3.11 3.1.3.37]	09100 Metabolism|09101 Carbohydrate metabolism|00010 Glycolysis / Gluconeogenesis	0	0	0	0	0	0	0	0	0	0	0	0	0	0	0	0	0	0	0	0	1	0	0	1	1	0
K01087	otsB; trehalose 6-phosphate phosphatase [EC:3.1.3.12]	09100 Metabolism|09101 Carbohydrate metabolism|00500 Starch and sucrose metabolism	1	0	1	502.83	513.59	397.48	209.02	458.48	432.18	1563.37	947.92	138.2	127.47	201.17	452.65	606.93	17.25	416.13	321.83	1048.35	839.7	19.05	59.07	233.3	214.79	857.61
K01089	hisB; imidazoleglycerol-phosphate dehydratase / histidinol-phosphatase [EC:4.2.1.19 3.1.3.15]	09100 Metabolism|09105 Amino acid metabolism|00340 Histidine metabolism	1	0	1	4340.22	4764.62	4573.37	4790.5	4530.57	4309.43	6215.45	5317.42	4700.89	3892.23	3852.99	6319.14	5668.36	6392.05	3500.77	3815.78	4015.45	3822.41	4831.19	5158.52	5418.27	7294.31	5715.71
K01090	E3.1.3.16; protein phosphatase [EC:3.1.3.16]	09190 Not Included in Pathway or Brite|09191 Unclassified: metabolism|99980 Enzymes with EC numbers	1	0	1	9526.7	10552.3	10440.2	7401.4	7926.75	8753.46	4401.31	6495.49	11581.6	11589	10594	8938.72	8774.56	7578.95	11430.6	10384.4	7882.24	9169.9	11401.2	9687.25	9480.8	6118.5	7162.75
K01091	gph; phosphoglycolate phosphatase [EC:3.1.3.18]	09100 Metabolism|09101 Carbohydrate metabolism|00630 Glyoxylate and dicarboxylate metabolism	1	1	0	34405.4	38939.3	38190.3	28283.8	29852.6	29561.8	22187.2	26267.6	39352.4	36900.7	33837.1	39219.5	34945.7	33286.1	37731.9	33386.2	25904.2	28271	42664.7	41415.1	37667.7	40283.5	33677.1
K01092	E3.1.3.25, IMPA, suhB; myo-inositol-1(or 4)-monophosphatase [EC:3.1.3.25]	09100 Metabolism|09101 Carbohydrate metabolism|00562 Inositol phosphate metabolism	1	0	0	7774.34	8844.31	8623.91	6762.84	8041.92	7867.95	7501.38	8482.22	6592.43	7445.06	7190.91	9863.64	10045.4	9282.37	7768.21	8210.15	6373.96	7836.98	7744.96	12197.4	11377.1	14580.2	11619.8
K01093	appA; 4-phytase / acid phosphatase [EC:3.1.3.26 3.1.3.2]	09100 Metabolism|09101 Carbohydrate metabolism|00562 Inositol phosphate metabolism	1	0	1	163.23	852.53	790.37	437.1	846.48	799.18	1279.37	1132.92	64.2	218.47	370.17	563.65	780.93	532.5	1061.13	1218.58	1553.57	1447.2	632.65	2122.95	1779.6	2653.39	2141.14
K01095	pgpA; phosphatidylglycerophosphatase A [EC:3.1.3.27]	09100 Metabolism|09103 Lipid metabolism|00564 Glycerophospholipid metabolism	1	0	0	2782.78	4298.28	4085.4	3595.37	3922.4	3337.79	5272.85	4325.08	1317.16	1715.84	1940.95	4071.69	3565.93	2468	2355.98	2736.29	3243.79	3181.16	4231.43	5547.19	5473.81	8441.31	5927.23
K01096	pgpB; phosphatidylglycerophosphatase B [EC:3.1.3.27 3.1.3.81 3.1.3.4 3.6.1.27]	09100 Metabolism|09103 Lipid metabolism|00564 Glycerophospholipid metabolism	1	0	1	53.23	290.86	269.54	186.52	344.48	382.18	1132.37	827.92	1.2	84.47	181.17	422.65	544.93	21.42	415.13	321.83	1012.15	830.2	163.75	75.81	228.24	100.2	826.29
K01101	E3.1.3.41; 4-nitrophenyl phosphatase [EC:3.1.3.41]	09100 Metabolism|09111 Xenobiotics biodegradation and metabolism|00627 Aminobenzoate degradation	1	0	0	57.62	54.74	58.03	119	89.19	76.65	34.34	32.2	52.96	51.81	42.54	51.34	21.5	100.58	50.54	47.37	441.51	141.92	163.37	87.04	51.14	228.2	12.04
K01104	E3.1.3.48; protein-tyrosine phosphatase [EC:3.1.3.48]	09130 Environmental Information Processing|09132 Signal transduction|02020 Two-component system	1	1	0	26023.4	26571.1	25384	20284.6	18745.2	18712.7	15690.4	17513.2	25177.8	23270.6	20406.4	25143.4	23137.7	23054	25832.7	21905.7	21881.2	21431.7	31165.8	25946.2	22749.6	25060.8	22015.5
K01113	phoD; alkaline phosphatase D [EC:3.1.3.1]	09100 Metabolism|09108 Metabolism of cofactors and vitamins|00790 Folate biosynthesis	1	0	0	10	9	6	41.25	243	90	471	133	27	48	14	36	84	1	1	0	1.2	4	6.4	1	1	3.4	2.1
K01114	plc; phospholipase C [EC:3.1.4.3]	09100 Metabolism|09101 Carbohydrate metabolism|00562 Inositol phosphate metabolism	1	0	0	126.1	109.2	95.15	171.5	106	76.5	65.5	30.5	10.5	11.5	5	27	69.75	15.5	12.5	8.25	1293.24	366.39	92.7	164.25	183.45	876.45	299.8
K01115	PLD1_2; phospholipase D1/2 [EC:3.1.4.4]	09100 Metabolism|09103 Lipid metabolism|00564 Glycerophospholipid metabolism	0	0	0	0	0	0	0	0	0	0	0	0	0	0	0	0	0	0	0	0.2	0	0.4	0	0	0.4	0.6
K01118	acpD, azoR; FMN-dependent NADH-azoreductase [EC:1.7.1.17]	09190 Not Included in Pathway or Brite|09191 Unclassified: metabolism|99980 Enzymes with EC numbers	1	0	1	1312.88	2149.68	2553.59	1230.69	2840.34	3563.88	1933.23	2147.12	708.45	2118.37	2344.67	1159.58	2113	930.23	2850.91	2874.5	1892.41	2951.38	1154.48	2691.13	4745.78	1126.72	2764.27
K01119	cpdB; 2',3'-cyclic-nucleotide 2'-phosphodiesterase / 3'-nucleotidase [EC:3.1.4.16 3.1.3.6]	09100 Metabolism|09104 Nucleotide metabolism|00230 Purine metabolism	1	0	0	2802.72	3052.27	3014.66	3949.09	3338.05	3217.08	4766.56	3757.62	7575.84	5521.53	5086.44	5222.17	4599.43	6219.19	3631.42	4071.48	5466.24	4575.07	4771.48	5270.89	5443.57	7288.1	5698.91
K01121	CNP; 2',3'-cyclic-nucleotide 3'-phosphodiesterase [EC:3.1.4.37]	09180 Brite Hierarchies|09183 Protein families: signaling and cellular processes|04147 Exosome	0	1	0	0	0	0	0	0	0	0	0	0.25	0	0	0	0	0.25	0	0.5	0	0.75	0	0	0	0	0
K01126	E3.1.4.46, glpQ, ugpQ; glycerophosphoryl diester phosphodiesterase [EC:3.1.4.46]	09100 Metabolism|09103 Lipid metabolism|00564 Glycerophospholipid metabolism	1	1	0	18556.5	15042.2	14299.2	13931.5	11997.6	11496.5	13179.2	12377.7	13482.3	11968.6	10132.5	15377	14141.2	20609.5	15745.9	14306.7	16810.7	14651.8	21295.4	18303.4	17887	24573.9	18781.7
K01129	dgt; dGTPase [EC:3.1.5.1]	09100 Metabolism|09104 Nucleotide metabolism|00230 Purine metabolism	1	1	0	12336.1	12479.2	11770.2	9040.25	8223.24	7848.66	6742.45	7521.65	15116.6	13433	12121	12563	11723.9	12012.1	12178.8	10356.6	9378.73	10614.4	14484.3	12603.5	11433	13791.5	11151.1
K01130	E3.1.6.1, aslA; arylsulfatase [EC:3.1.6.1]	09100 Metabolism|09103 Lipid metabolism|00600 Sphingolipid metabolism	1	0	1	3653.04	3947.35	3579.25	3624.33	2966.88	3155.8	6279.52	5334.01	2117.1	3048.97	3460.53	4294.33	4465.47	4710.29	2898.89	3653.51	5259.08	5142.05	6044.53	7544.99	6947.92	9950.95	7573.38
K01133	betC; choline-sulfatase [EC:3.1.6.6]	09190 Not Included in Pathway or Brite|09191 Unclassified: metabolism|99980 Enzymes with EC numbers	1	0	1	761.13	455.81	409.32	725.11	794.41	781.25	932.21	965.46	888.46	1116.04	908.97	1434.74	1308.84	2063.28	1716.37	1809.03	1919.13	2057.82	868.95	890.75	938.42	1884.26	1293.45
K01134	ARSA; arylsulfatase A [EC:3.1.6.8]	09100 Metabolism|09103 Lipid metabolism|00600 Sphingolipid metabolism	1	0	0	169.62	321.39	247.98	187.55	94.25	134.7	461.35	336.35	205.1	457.8	788.79	366.53	457.92	329.8	118.8	245	233.6	264	316.4	707.27	445.28	450.1	346.62
K01135	ARSB; arylsulfatase B [EC:3.1.6.12]	09100 Metabolism|09107 Glycan biosynthesis and metabolism|00531 Glycosaminoglycan degradation	1	0	0	25.92	25.99	26.93	14.75	10.4	7.8	25.25	27.6	45.4	259.6	536.09	38.98	76.82	23.65	18.6	11.8	19.45	17.6	65.65	51.87	46.18	99.7	49.77
K01136	IDS; iduronate 2-sulfatase [EC:3.1.6.13]	09100 Metabolism|09107 Glycan biosynthesis and metabolism|00531 Glycosaminoglycan degradation	0	0	0	0	0	0	0	0	0	0	0	4	1	1	0	0	0	0	0	0	0	0	0	0	0	0
K01138	K01138; uncharacterized sulfatase [EC:3.1.6.-]	09190 Not Included in Pathway or Brite|09191 Unclassified: metabolism|99980 Enzymes with EC numbers	1	0	1	816.33	1005.34	905.07	1357.52	1296.75	1329.32	2675.17	2073.2	219.26	683.31	1108.18	1181.95	1507.85	641.53	1355.26	1203.72	2534.56	2159.18	564.66	552.07	916.09	855.39	2034.86
K01139	spoT; GTP diphosphokinase / guanosine-3',5'-bis(diphosphate) 3'-diphosphatase [EC:2.7.6.5 3.1.7.2]	09100 Metabolism|09104 Nucleotide metabolism|00230 Purine metabolism	1	0	1	53.23	330.72	273.25	202.52	481.48	420.18	1162.37	833.92	12.45	104.47	190.17	442.65	595.93	22.67	415.13	322.33	1018.82	832.45	165.75	79.81	231.24	129.2	832.29
K01141	sbcB, exoI; exodeoxyribonuclease I [EC:3.1.11.1]	09120 Genetic Information Processing|09124 Replication and repair|03430 Mismatch repair	1	0	1	545.23	2074.86	1955.54	768.52	1732.48	1485.18	3248.37	2531.92	367.2	642.47	875.17	2597.65	2103.93	603.42	1026.13	1168.83	1527.15	1390.7	720.75	1984.81	1658.24	2614.2	2080.79
K01142	E3.1.11.2, xthA; exodeoxyribonuclease III [EC:3.1.11.2]	09120 Genetic Information Processing|09124 Replication and repair|03410 Base excision repair	1	0	0	14308.1	16929.1	16562.3	11899.9	13597.6	13436	11820.5	12729.9	15785.9	14959.9	13880.3	16495.9	15040.2	13129.8	14278.7	13878.6	11907.5	12414	15692	17095.8	16430.1	17189.6	14574.8
K01144	E3.1.11.5; exodeoxyribonuclease V [EC:3.1.11.5]	09190 Not Included in Pathway or Brite|09191 Unclassified: metabolism|99980 Enzymes with EC numbers	1	0	0	4290.99	2943.09	2820	3581.18	3166.69	3195.25	3295.88	2941.5	4787.49	3766.76	3393.82	4003.49	3868.43	6871.2	3338.64	3792.95	3100.3	3103.71	5468.11	6537.68	6064.83	7839.78	5428.42
K01146	xni; protein Xni	09190 Not Included in Pathway or Brite|09192 Unclassified: genetic information processing|99976 Replication and repair	1	0	1	43.23	287.53	266.37	186.52	344.48	382.18	1132.37	827.92	1.2	84.47	181.17	422.65	544.93	16.25	415.13	321.83	1012.15	830.2	3.08	37.64	210.24	87.53	821.29
K01147	rnb; exoribonuclease II [EC:3.1.13.1]	09180 Brite Hierarchies|09182 Protein families: genetic information processing|03016 Transfer RNA biogenesis	1	0	1	660.83	2623.06	2460.94	1013.52	2047.48	1806.18	3344.37	2805.92	405.2	717.47	1007.17	2645.15	2215.93	722.42	1090.13	1269.83	1590.35	1466.7	807.15	2187.31	1823.94	2740.1	2200.39
K01150	endA; deoxyribonuclease I [EC:3.1.21.1]	09190 Not Included in Pathway or Brite|09191 Unclassified: metabolism|99980 Enzymes with EC numbers	1	0	1	636.23	2607.53	2447.37	1028.52	2208.48	1831.18	2979.37	2705.92	408.2	722.47	1018.17	2642.65	2215.93	717.25	1090.13	1268.83	1562.15	1456.2	633.08	2128.64	1781.24	2620.53	2155.79
K01151	nfo; deoxyribonuclease IV [EC:3.1.21.2]	09120 Genetic Information Processing|09124 Replication and repair|03410 Base excision repair	1	1	0	12335.2	10734.8	10416.1	9758.87	8884.7	9336.36	7064.61	7000.85	9111.41	9492.1	8794.75	8000.08	7673.17	9632.49	11077.2	10230.2	9467.11	8996.13	15399.7	13149.9	12854.8	11330.4	10060.5
K01153	hsdR; type I restriction enzyme, R subunit [EC:3.1.21.3]	09180 Brite Hierarchies|09183 Protein families: signaling and cellular processes|02048 Prokaryotic defense system	1	1	0	18730.5	16473.1	15994.3	14736.4	13964.2	14613.5	10567.2	9793.74	18157.5	17062.9	14996.6	15198.8	13131.9	19892.6	20020.6	18125.2	16134.3	13899	22805.1	23329.5	22076.6	19680.9	15997.9
K01154	hsdS; type I restriction enzyme, S subunit [EC:3.1.21.3]	09180 Brite Hierarchies|09183 Protein families: signaling and cellular processes|02048 Prokaryotic defense system	1	1	0	27765.7	25829.6	25514.8	20571.2	20096.8	21540	17321.7	18315.2	24785.4	25500.9	23466	26018.7	25389.2	27312.9	27658.4	24596.2	20999.1	22741.8	32245.6	28408	27866	28858	23561.8
K01155	E3.1.21.4; type II restriction enzyme [EC:3.1.21.4]	09180 Brite Hierarchies|09183 Protein families: signaling and cellular processes|02048 Prokaryotic defense system	1	1	0	2889.2	2222.29	2350.31	2877.65	2433.4	2531.18	2631.38	2490.94	4658.69	3272.51	2715.4	3442.86	3198.4	5517.84	2711.13	2928.73	2657.14	2631.97	4109.66	3804.44	4100.32	6349.24	4136.71
K01156	res; type III restriction enzyme [EC:3.1.21.5]	09180 Brite Hierarchies|09183 Protein families: signaling and cellular processes|02048 Prokaryotic defense system	1	1	0	3482.67	3737.5	3761	3356.72	2118.26	1848.5	2271.06	1618	4327.45	2714.98	1983.34	3196.3	2539.9	4054.9	5380.53	4410.92	3105.52	3581.75	7428.33	4570.37	3949.95	6028.58	3514
K01159	ruvC; crossover junction endodeoxyribonuclease RuvC [EC:3.1.22.4]	09120 Genetic Information Processing|09124 Replication and repair|03440 Homologous recombination	1	1	0	10975.6	11569.3	11136.4	9071.08	9950.7	10061.8	9100.28	8465.65	13201.6	11767.5	11216	10617.8	9551.6	11907	11159.1	11098.7	8636.82	8606.57	12928.1	13875.5	13104.7	13075.5	10660.1
K01160	rusA; crossover junction endodeoxyribonuclease RusA [EC:3.1.22.4]	09180 Brite Hierarchies|09182 Protein families: genetic information processing|03400 DNA repair and recombination proteins	1	0	1	132.3	893.4	831.41	633.7	1246.54	1349.19	3605.16	2744.26	304.4	690.1	1133.64	3195.05	2929.19	37.25	1278.59	953.24	3013.31	2505.8	4.05	71.65	603.45	167.75	2274.24
K01163	K01163; uncharacterized protein	09190 Not Included in Pathway or Brite|09194 Poorly characterized|99997 Function unknown	1	0	0	11051.6	11445.8	11679.4	9048.68	10102.6	10827.1	6125.88	8432.83	13222.7	12997.2	11651.6	11328	11322.9	12515.3	13423.4	12970.9	10433.8	10714.3	13037.4	15203.3	15039.8	14249.4	12688.1
K01166	E3.1.27.1; ribonuclease T2 [EC:3.1.27.1]	09180 Brite Hierarchies|09182 Protein families: genetic information processing|03016 Transfer RNA biogenesis	0	0	0	15	50.19	10.88	5	3	2	5	2	0	0	0	0	0	5.17	0	0	1	0	165.67	39.17	18	13.67	5
K01167	E3.1.27.3; ribonuclease T1 [EC:3.1.27.3]	09180 Brite Hierarchies|09182 Protein families: genetic information processing|03019 Messenger RNA biogenesis	0	0	0	5.6	3.2	2.4	17	111	47	416	114	13	23	5	4	4	0	0	0	27.2	7	13.4	20	23.2	105.4	36.6
K01169	rna; ribonuclease I (enterobacter ribonuclease) [EC:3.1.27.6]	09180 Brite Hierarchies|09182 Protein families: genetic information processing|03016 Transfer RNA biogenesis	1	0	1	43.23	287.53	266.37	186.52	344.48	382.18	1132.37	827.92	1.2	84.47	180.92	422.65	544.93	16	415.13	321.83	1010.9	829.95	2.58	35.64	209.74	86.78	820.79
K01173	ENDOG; endonuclease G, mitochondrial	09140 Cellular Processes|09143 Cell growth and death|04210 Apoptosis	1	0	0	5425.82	3599.7	3404.37	7240.93	5685.31	5144.66	6590.01	5075.66	15252.4	10367.1	8553.34	8589.03	7317.28	12742.1	6407.89	7011.41	6134.22	6014.57	6761.32	7661.98	7348.79	10264	7180.75
K01174	nuc; micrococcal nuclease [EC:3.1.31.1]	09190 Not Included in Pathway or Brite|09191 Unclassified: metabolism|99980 Enzymes with EC numbers	0	0	0	13	11.5	5	1.5	0	0.2	5	1.2	10	7	3	11	4	36.5	6	8	50.75	16	0	1	1	7	1.5
K01175	ybfF; esterase [EC:3.1.-.-]	09190 Not Included in Pathway or Brite|09191 Unclassified: metabolism|99980 Enzymes with EC numbers	1	0	1	53.23	331.72	273.25	186.52	345.48	383.18	1133.37	827.92	1.2	84.47	181.17	422.65	544.93	21.42	415.13	321.83	1012.15	830.2	163.75	75.81	228.24	100.2	826.29
K01176	AMY, amyA, malS; alpha-amylase [EC:3.2.1.1]	09100 Metabolism|09101 Carbohydrate metabolism|00500 Starch and sucrose metabolism	1	0	0	881.9	1478.2	1310.59	2325.8	1594.91	1399.42	3688.16	2812.19	4590.44	3042.62	2709.09	2917.81	2276.69	950.51	1171.3	1210.86	3782.74	2421.48	901.26	1561.11	1369.26	1266.6	2530.07
K01178	SGA1; glucoamylase [EC:3.2.1.3]	09100 Metabolism|09101 Carbohydrate metabolism|00500 Starch and sucrose metabolism	0	0	0	0	0	0	0	0	1	0	0	0	0	0	0	0	0	0	0	0	0	0	0	0	0	0
K01179	E3.2.1.4; endoglucanase [EC:3.2.1.4]	09100 Metabolism|09101 Carbohydrate metabolism|00500 Starch and sucrose metabolism	1	0	0	8657.92	9304.59	9029.83	7810.27	8049.65	7801.93	5849.35	6870.01	6575.92	7992.68	9441.07	7852.87	8323.52	5722.66	9218.62	8701.72	4774.6	8620.87	6899.18	6298.57	6018.15	6406.08	6172.93
K01181	E3.2.1.8, xynA; endo-1,4-beta-xylanase [EC:3.2.1.8]	09190 Not Included in Pathway or Brite|09191 Unclassified: metabolism|99980 Enzymes with EC numbers	1	0	0	2012.29	1788.61	1916.93	3037.71	2250.62	2012.99	1838.55	1567.1	1289.11	1569.12	1652.5	1862.84	2010.83	1498.46	1058.99	1229.72	1402.17	1716.85	3144.29	3016.38	3432.84	5051.69	3238.22
K01182	IMA, malL; oligo-1,6-glucosidase [EC:3.2.1.10]	09100 Metabolism|09101 Carbohydrate metabolism|00052 Galactose metabolism	1	1	0	5843.86	6712.59	6310.73	4545.89	3460.95	3379.29	2188.27	3629.6	6554.74	5542.03	3832.67	7159.54	5752.76	4790.3	6296.37	4266.33	6207.73	4826.57	8174.91	5299.94	3709.87	4563.93	4178.21
K01183	E3.2.1.14; chitinase [EC:3.2.1.14]	09100 Metabolism|09101 Carbohydrate metabolism|00520 Amino sugar and nucleotide sugar metabolism	1	0	0	1954.2	2071.31	2124.85	1686.61	1806.43	2130.77	2081.54	2097.47	1057.26	1418.6	1567.49	2142.33	2571.81	1921.9	1472.11	1888.66	1701.08	1890.78	3276.49	3672.01	3681.86	5283.03	3476.55
K01184	E3.2.1.15; polygalacturonase [EC:3.2.1.15]	09100 Metabolism|09101 Carbohydrate metabolism|00040 Pentose and glucuronate interconversions	0	0	0	0	0	0	0	0	0	0	0	0	0	0	0	0	0	0	0	18	3	2	6	6	56	14
K01185	E3.2.1.17; lysozyme [EC:3.2.1.17]	09190 Not Included in Pathway or Brite|09191 Unclassified: metabolism|99980 Enzymes with EC numbers	1	0	1	768.88	3107.88	2875.7	1319.97	2366.17	2447.92	5760.28	4616.03	746.95	1404.17	2104.3	5926.6	5137.37	829.57	2398.07	2251.12	4705.61	4030.7	848.46	2281.55	2485.52	3180.72	4581.43
K01186	NEU1; sialidase-1 [EC:3.2.1.18]	09100 Metabolism|09103 Lipid metabolism|00600 Sphingolipid metabolism	1	0	0	5670.14	4483.31	4584.61	3623.01	3322.03	3447.75	4052.48	3729.84	5380.17	5000.26	5078.93	4967.25	4875.53	7805.85	4341.37	4760.92	5803.59	5084.12	7591.38	7802.99	8016.25	11916.8	7799.12
K01187	malZ; alpha-glucosidase [EC:3.2.1.20]	09100 Metabolism|09101 Carbohydrate metabolism|00052 Galactose metabolism	1	0	1	21492.3	18159.1	18145.7	15799.3	14780.8	15807.6	15690.9	17020.3	19173	17963	16223.1	20694.1	20284.3	27175.2	17358.5	18601.3	20747.7	19325.7	28626.9	28558.1	29207.5	41619.5	30114.2
K01188	E3.2.1.21; beta-glucosidase [EC:3.2.1.21]	09100 Metabolism|09101 Carbohydrate metabolism|00500 Starch and sucrose metabolism	0	0	0	3	1	0	0	1	0	0	0	0	2	1	0	0	2	6	3	2	2	0	0	0	0	0
K01190	lacZ; beta-galactosidase [EC:3.2.1.23]	09100 Metabolism|09101 Carbohydrate metabolism|00052 Galactose metabolism	1	0	0	38744.7	32090.1	32341	38540.1	33139.6	32955.3	31657	32185.1	54301.2	44273.8	39737.5	44040.6	42235.7	53131	32613.4	33795.1	30539.7	33517.6	54573.3	53594.7	54259.7	72976.1	53396.5
K01191	MAN2C1; alpha-mannosidase [EC:3.2.1.24]	09100 Metabolism|09107 Glycan biosynthesis and metabolism|00511 Other glycan degradation	1	0	0	2002.63	1544.68	1271.65	2802.16	2002.07	1963.27	2441.82	2152.87	1412.55	1772.09	1671.11	2143.71	2220.87	2949.24	1962.2	2234.42	2150.42	2201.33	2406.35	3097.98	2526.17	2996.7	2300.79
K01192	E3.2.1.25, MANBA, manB; beta-mannosidase [EC:3.2.1.25]	09100 Metabolism|09107 Glycan biosynthesis and metabolism|00511 Other glycan degradation	1	1	0	4731.79	2814.98	2674.1	4862.25	3403.29	3107.32	3326.51	2987.15	5284.92	4367.81	3609.22	5040.04	4238.53	6312.82	3399.14	3460.7	4970.3	3939.76	5372.81	5233.88	5553.18	8193.43	5314.67
K01193	INV, sacA; beta-fructofuranosidase [EC:3.2.1.26]	09100 Metabolism|09101 Carbohydrate metabolism|00052 Galactose metabolism	1	0	0	6694.38	7655.54	7304.65	4516.74	4075.85	4331.03	3059.51	4615.11	4833.9	5993.57	4632.85	9504.31	7352.67	5346.21	8404.74	5821.08	10688.8	7460.7	8135.43	5614.62	4433.08	5428.53	5856.08
K01194	TREH, treA, treF; alpha,alpha-trehalase [EC:3.2.1.28]	09100 Metabolism|09101 Carbohydrate metabolism|00500 Starch and sucrose metabolism	1	0	1	536.96	638.56	575.24	523.04	824.46	932.86	2352.24	1730.84	124.9	283.94	473.84	910.3	1134.86	519.5	1107.76	938.16	2134.8	1724.9	276.48	271.71	662.84	433.92	1752.8
K01195	uidA, GUSB; beta-glucuronidase [EC:3.2.1.31]	09100 Metabolism|09101 Carbohydrate metabolism|00040 Pentose and glucuronate interconversions	1	0	1	1071.85	770.26	738.57	818.94	1105.51	1309.1	1801.23	1545.99	524.62	786.14	767.69	1202.23	1360.33	1110.9	1345.33	1368.75	2286.46	2056.87	710.72	637.3	813.92	927.9	1307.77
K01197	hya; hyaluronoglucosaminidase [EC:3.2.1.35]	09100 Metabolism|09107 Glycan biosynthesis and metabolism|00531 Glycosaminoglycan degradation	1	0	0	2954.87	2430.16	2464.45	1565.64	1572.61	1778.42	2192.11	2147.8	4058.96	2969.96	2949.57	3269.12	3221.58	4381.74	1993.18	2340.36	2125.74	2067.25	3820.58	4488.79	4331.19	6451.56	4385.45
K01198	xynB; xylan 1,4-beta-xylosidase [EC:3.2.1.37]	09100 Metabolism|09101 Carbohydrate metabolism|00520 Amino sugar and nucleotide sugar metabolism	1	1	0	1076.66	587.25	506.75	674.59	324.33	244.01	122.99	84.25	488.99	344.59	158.03	524	108.5	584.84	420.25	226.25	1238.58	298	1007.75	445.87	167.25	205.28	85.99
K01200	pulA; pullulanase [EC:3.2.1.41]	09100 Metabolism|09101 Carbohydrate metabolism|00500 Starch and sucrose metabolism	1	1	0	3212.99	2803.41	2762.33	3782.18	2803.92	2666.42	3380.83	2922.45	8906.28	5624.2	4508.93	5927.73	3929.17	6106.52	2842.25	3138.26	6014.28	2926.95	5651.11	5533.56	4893.64	7212.55	4784.59
K01201	GBA, srfJ; glucosylceramidase [EC:3.2.1.45]	09100 Metabolism|09103 Lipid metabolism|00600 Sphingolipid metabolism	1	0	0	3998.27	3068.32	2919.75	2345.58	1852.85	1929.6	2807.71	2685.65	1442.94	1817.74	1793.19	2214.39	2389.87	2420.27	1536.11	1973.69	2300.73	2491.36	4345.24	5133.07	4797.55	7180.25	4915.3
K01202	GALC; galactosylceramidase [EC:3.2.1.46]	09100 Metabolism|09103 Lipid metabolism|00600 Sphingolipid metabolism	0	0	0	82	6	4	1	1	0	3	1	22	6	5	15	12	1	3	2	1	0	0	0	0	0	0
K01205	NAGLU; alpha-N-acetylglucosaminidase [EC:3.2.1.50]	09100 Metabolism|09107 Glycan biosynthesis and metabolism|00531 Glycosaminoglycan degradation	1	0	0	4243.91	3489.39	3624.16	1926.18	1789.7	1912.42	2738.25	2873.84	4414.1	3950.82	3949.84	4326.56	4035.01	5184.34	2610.11	2853.38	3463.71	3484.55	6756.48	6534.41	7298.55	12569	8437.17
K01206	FUCA; alpha-L-fucosidase [EC:3.2.1.51]	09100 Metabolism|09107 Glycan biosynthesis and metabolism|00511 Other glycan degradation	1	0	0	17260.6	14387.9	15154	13355.8	11846.2	12162.4	13344.4	12852.1	30969.2	22498.5	20829.4	23162.1	21920.8	28154.3	13113.3	13968	12898.7	13218.5	27030.2	26860.7	29276.9	43212	28705.6
K01207	nagZ; beta-N-acetylhexosaminidase [EC:3.2.1.52]	09100 Metabolism|09101 Carbohydrate metabolism|00520 Amino sugar and nucleotide sugar metabolism	1	0	1	7437.37	9193.24	9266.06	5908.94	7710.68	8119.85	5133.9	6972.92	5035.63	7253.87	7946.65	6939.76	7616.72	4228.57	7341.33	6934.08	5074.99	6655.86	6374.98	8231.07	9007.35	5358.35	7001.73
K01209	abfA; alpha-N-arabinofuranosidase [EC:3.2.1.55]	09100 Metabolism|09101 Carbohydrate metabolism|00520 Amino sugar and nucleotide sugar metabolism	1	0	0	9191.56	7490.62	7675.6	9164	6660.01	6129.52	7005.52	5839.65	10176.8	6858.55	5584.76	8607.28	6823.7	9056.91	5108.35	5215.99	8400.88	5932.47	17512.5	14453.5	14779.8	21319.8	13657.5
K01210	E3.2.1.58; glucan 1,3-beta-glucosidase [EC:3.2.1.58]	09100 Metabolism|09101 Carbohydrate metabolism|00500 Starch and sucrose metabolism	1	0	0	16.5	19.5	16	13	8.33	11.67	35.83	6	162.33	176.5	112	125	34.5	246	84.5	101	155	60.5	200.5	242.5	137.5	158	28
K01212	sacC, levB; levanase [EC:3.2.1.65]	09100 Metabolism|09101 Carbohydrate metabolism|00500 Starch and sucrose metabolism	1	1	0	97.45	149.5	132.7	864.85	390.25	186.7	390.2	247.55	35.9	71.95	75.85	199.7	186.1	222.6	114.1	150.4	313.35	272.15	146.7	220.65	199.65	369.85	358.95
K01215	dexB; glucan 1,6-alpha-glucosidase [EC:3.2.1.70]	09190 Not Included in Pathway or Brite|09191 Unclassified: metabolism|99980 Enzymes with EC numbers	1	0	0	423.82	111.08	75.03	769.84	308.62	161.65	92.2	50.2	54.91	20.26	7.94	786.47	15.57	113.7	86.54	43.87	2197.91	153.97	111.37	350.54	52.14	44.2	4.04
K01216	E3.2.1.73; licheninase [EC:3.2.1.73]	09190 Not Included in Pathway or Brite|09191 Unclassified: metabolism|99980 Enzymes with EC numbers	1	0	0	1083.5	1044	1135	39	62	59	56	50	64	109	98	80	122	248.5	189	181	233.5	270	2142	1984	2314	3672	2271
K01218	gmuG; mannan endo-1,4-beta-mannosidase [EC:3.2.1.78]	09100 Metabolism|09101 Carbohydrate metabolism|00051 Fructose and mannose metabolism	1	0	0	2500.95	1492.87	1302.75	2694.5	2137.04	2184.47	2437.71	2026.72	6597.02	3699.89	2729.51	3642.73	2557.15	6904.41	2897.85	3152.07	3197.29	2118.72	2526.66	2625.71	2181.17	2714.6	1836.29
K01220	E3.2.1.85, lacG; 6-phospho-beta-galactosidase [EC:3.2.1.85]	09100 Metabolism|09101 Carbohydrate metabolism|00052 Galactose metabolism	1	0	0	18.03	11.5	11	97.67	68.19	61	23.86	13	7.83	4.4	1	15.13	6.57	66.2	36.2	14	581	263	41.83	32.83	13.5	6	0.5
K01222	E3.2.1.86A, celF; 6-phospho-beta-glucosidase [EC:3.2.1.86]	09100 Metabolism|09101 Carbohydrate metabolism|00010 Glycolysis / Gluconeogenesis	1	0	1	258.09	543.38	418.37	451.53	422.68	444.38	1201.23	899.12	215.2	196.21	247.45	993.78	612	434.54	500.33	394.83	4213.62	1254.84	86.51	289.71	294.63	220.95	879.94
K01223	E3.2.1.86B, bglA; 6-phospho-beta-glucosidase [EC:3.2.1.86]	09100 Metabolism|09101 Carbohydrate metabolism|00010 Glycolysis / Gluconeogenesis	1	0	0	4940.23	3480.98	3115.53	7447.48	3977.58	3069.74	5230.41	3961.96	3126.05	1908.8	1546.52	5772.53	3275.02	2700.08	3266.95	2368.32	12709.4	4945.19	1990.95	2065.25	1704.34	1585.5	3761.29
K01224	E3.2.1.89; arabinogalactan endo-1,4-beta-galactosidase [EC:3.2.1.89]	09190 Not Included in Pathway or Brite|09191 Unclassified: metabolism|99980 Enzymes with EC numbers	1	1	0	2049.78	1702.44	1734.1	2150.35	1405.82	1241.91	1191.23	1016.01	4508.06	2101.14	1375.02	2934.44	2096.5	2808.48	1742.2	1861.26	2594.72	1606.81	5295.86	3177.65	3265.36	5018.69	3046.53
K01226	treC; trehalose-6-phosphate hydrolase [EC:3.2.1.93]	09100 Metabolism|09101 Carbohydrate metabolism|00500 Starch and sucrose metabolism	1	0	0	1182.72	908.11	864.4	1443.36	988.37	850.83	1384.57	1140.12	488.58	427.68	436.46	1178.27	1008.5	330.88	886.87	598.7	2453.81	1286.89	416.62	475.35	459.88	309.98	1119.83
K01227	E3.2.1.96; mannosyl-glycoprotein endo-beta-N-acetylglucosaminidase [EC:3.2.1.96]	09100 Metabolism|09107 Glycan biosynthesis and metabolism|00511 Other glycan degradation	1	0	0	11.33	4	3	5.67	1.99	1	2.66	1	0.33	0	0	20.33	3.67	2	0	0	0	0	0.33	0.33	0	0	0
K01232	glvA; maltose-6'-phosphate glucosidase [EC:3.2.1.122]	09100 Metabolism|09101 Carbohydrate metabolism|00500 Starch and sucrose metabolism	1	0	1	131.26	393.04	374.87	242.19	403.59	451.43	1225.23	898.92	97.7	201.54	291.06	630.28	671.5	207.95	588.83	442.58	1404.62	1063.84	29.58	96.26	242.99	226.17	853.22
K01233	csn; chitosanase [EC:3.2.1.132]	09100 Metabolism|09101 Carbohydrate metabolism|00520 Amino sugar and nucleotide sugar metabolism	0	0	0	0	0.17	0	0	0	0	0	0	0	0	0	0	1	1	0	0	0	0	0.43	2.57	2.14	6.14	7.28
K01235	aguA; alpha-glucuronidase [EC:3.2.1.139]	09190 Not Included in Pathway or Brite|09191 Unclassified: metabolism|99980 Enzymes with EC numbers	1	0	0	1901.04	1663.86	1809.18	3140.54	2371.45	2158.49	2469.3	2113.85	1387.11	1570.12	1598	2216.59	2310.33	1438.54	1022.74	1152.47	1514.67	1645.35	3629.55	3570.12	3938.09	6051.44	3960.72
K01236	treZ, glgZ; maltooligosyltrehalose trehalohydrolase [EC:3.2.1.141]	09100 Metabolism|09101 Carbohydrate metabolism|00500 Starch and sucrose metabolism	0	0	1	0.6	0.2	0.4	17	241	78	443	125	21	37	13	24	57	0	0	0	27.2	6	13.4	20	22.2	103.4	37.1
K01239	iunH; purine nucleosidase [EC:3.2.2.1]	09100 Metabolism|09104 Nucleotide metabolism|00230 Purine metabolism	1	0	1	2306.5	3015.84	3209.25	1939.34	2633.89	2753.34	938.52	2892	1414.76	3126.55	2892.45	5127.78	5246.32	1136.05	2807.6	2437.25	2755.1	3518.92	1999.5	2261.25	2462.75	1894.25	2998.5
K01241	amn; AMP nucleosidase [EC:3.2.2.4]	09100 Metabolism|09104 Nucleotide metabolism|00230 Purine metabolism	1	0	1	3882.32	3144.32	3006.27	3305.7	3211.67	3116.93	4711.75	3750.42	4338.19	3329.23	3106.49	4186.14	4204.36	5883.45	3215.27	3514.28	3940.15	3766.41	4439.09	4947.32	5184.77	7156.71	5638.81
K01243	mtnN, mtn, pfs; adenosylhomocysteine nucleosidase [EC:3.2.2.9]	09100 Metabolism|09105 Amino acid metabolism|00270 Cysteine and methionine metabolism	1	0	0	9763.94	10993.5	11193.2	8624.54	8099.79	7840.66	7429.66	8189.78	13162.8	10908.5	8977.21	11411.9	10351.7	11862.5	12195.9	11158.9	13637.8	10706.8	12149.1	10666	9904.92	13217.5	10413.2
K01246	tag; DNA-3-methyladenine glycosylase I [EC:3.2.2.20]	09120 Genetic Information Processing|09124 Replication and repair|03410 Base excision repair	1	0	0	5454.53	4338.94	3942.24	5465.23	5004.17	4651.5	5365.75	4523.13	5529.36	4976.54	5253.21	3032.33	3277.96	4884.05	4067.77	5742.81	4359.39	4969.18	6589.9	6922.1	6120.74	7597.5	6399.46
K01247	alkA; DNA-3-methyladenine glycosylase II [EC:3.2.2.21]	09120 Genetic Information Processing|09124 Replication and repair|03410 Base excision repair	1	0	0	629.43	1021.27	862.17	1556.69	2168.65	1761.18	2750.37	2136.92	185.2	204.47	275.92	544.65	675.93	647.67	1153.46	1542.5	1642.27	1571.95	962.98	2534.64	1901.14	2974.51	2845.89
K01250	rihA; pyrimidine-specific ribonucleoside hydrolase [EC:3.2.-.-]	09190 Not Included in Pathway or Brite|09191 Unclassified: metabolism|99980 Enzymes with EC numbers	1	0	1	387.23	465.53	544.37	946.77	714.73	684.43	1254.87	1105.92	68.7	195.47	301.92	482.65	911.43	194.5	815.13	773.83	1127.4	1351.95	118.65	198.07	660.1	129.64	961.01
K01251	E3.3.1.1, ahcY; adenosylhomocysteinase [EC:3.3.1.1]	09100 Metabolism|09105 Amino acid metabolism|00270 Cysteine and methionine metabolism	1	0	0	5452.58	5735.43	4840.65	3569.93	4126.8	3725.18	3914.35	3530.98	3142.77	3823.84	4845.69	4009.54	3564.26	3155.94	2319.32	2990.62	1842.02	2590.41	4494.33	4478.83	2974.17	3353.66	2918.45
K01252	entB, dhbB, vibB, mxcF; bifunctional isochorismate lyase / aryl carrier protein [EC:3.3.2.1 6.3.2.14]	09100 Metabolism|09109 Metabolism of terpenoids and polyketides|01053 Biosynthesis of siderophore group nonribosomal peptides	1	0	1	43.56	287.86	266.87	186.77	344.48	382.18	1142.37	831.92	4.2	90.64	182.31	444.65	595.93	16.25	415.13	321.83	1012.15	830.2	3.65	35.07	208.1	82.03	814.32
K01255	CARP, pepA; leucyl aminopeptidase [EC:3.4.11.1]	09100 Metabolism|09106 Metabolism of other amino acids|00480 Glutathione metabolism	1	0	0	2278.66	3493.25	3054.65	2237.52	3216.68	2748.18	4256.87	3513.92	914.05	854.04	1284.01	1331.3	1137.93	828.35	1194.53	1654.33	2830.28	1647.37	1305.58	2980.38	2089.08	3248.88	2940.48
K01256	pepN; aminopeptidase N [EC:3.4.11.2]	09100 Metabolism|09106 Metabolism of other amino acids|00480 Glutathione metabolism	1	0	1	3123.34	4375.34	4156.58	2073.4	2886.92	2722.44	4718.64	3894.26	1642.97	2020.42	2402.5	4295.19	4014.61	2186.72	1860.21	2269.19	2980.89	2740.12	4149.92	5823.03	5423.55	7712.23	5401.23
K01258	pepT; tripeptide aminopeptidase [EC:3.4.11.4]	09180 Brite Hierarchies|09181 Protein families: metabolism|01002 Peptidases and inhibitors	1	0	0	12467.1	13815.8	13249.2	13053.8	13324.4	12510.6	13475.6	13824.2	15042	12597.2	11209.2	15725.6	13349.2	14125.7	13476.8	14924.4	14673.2	13058.7	15051.7	13997.2	11681.1	14703.9	12618.6
K01259	pip; proline iminopeptidase [EC:3.4.11.5]	09100 Metabolism|09105 Amino acid metabolism|00330 Arginine and proline metabolism	1	0	1	975	2151	1931.75	1454.55	1722.23	1265.17	1997.03	1698	631.78	1234.75	1143.25	2719	2138.75	855.1	957	1018	4220.65	1677.5	575.3	1993.45	1808.95	2588.55	1427.45
K01261	pepA; glutamyl aminopeptidase [EC:3.4.11.7]	09180 Brite Hierarchies|09181 Protein families: metabolism|01002 Peptidases and inhibitors	1	1	0	27.82	12.24	12.03	78.67	56.05	53.65	20.2	20.2	24.71	19.21	14.54	17.47	13.57	48.53	12.74	17.87	13.51	5.17	79.37	54.04	28.14	10.2	3.04
K01262	pepP; Xaa-Pro aminopeptidase [EC:3.4.11.9]	09180 Brite Hierarchies|09181 Protein families: metabolism|01002 Peptidases and inhibitors	1	0	0	18597.2	19383.5	19209.7	16757.9	16687.4	16844.2	14301.3	15248.1	24338.5	21535.8	19500.6	21083.8	19561.7	20685	18023.9	17720.5	21221	16996.9	23572.3	24262.3	24222.3	26835.6	21538.6
K01263	E3.4.11.14; cytosol alanyl aminopeptidase [EC:3.4.11.14]	09190 Not Included in Pathway or Brite|09191 Unclassified: metabolism|99980 Enzymes with EC numbers	0	0	0	1	0	3	0	0	0	0	0	0	0	0	0	0	16	14	6	278	127.5	1	4	3	29	7
K01264	APE3; aminopeptidase Y [EC:3.4.11.15]	09180 Brite Hierarchies|09181 Protein families: metabolism|01002 Peptidases and inhibitors	0	0	0	0	0	0	0	0	0	0	0	0	0	0	0	0	0	0	0	0	0	0	0	0	0	0.5
K01265	map; methionyl aminopeptidase [EC:3.4.11.18]	09180 Brite Hierarchies|09181 Protein families: metabolism|01002 Peptidases and inhibitors	1	1	0	20532.6	21310.7	20986.8	18474.1	18270.9	18266	13984.8	16701.1	26576.1	23135.3	20400.5	22646.8	21493.6	21282.5	19989.2	19345.4	17479.8	18136.9	24885	24553.2	23824.3	24617.9	21763.9
K01266	dmpA, dap; D-aminopeptidase [EC:3.4.11.19]	09180 Brite Hierarchies|09181 Protein families: metabolism|01002 Peptidases and inhibitors	1	0	1	16.6	24.37	31.4	122	250	239	265.5	316.5	334.5	483.5	631.5	1943	1340	45	62	56	1049.7	207	32.9	50	54.2	210.4	73.1
K01267	DNPEP; aspartyl aminopeptidase [EC:3.4.11.21]	09180 Brite Hierarchies|09181 Protein families: metabolism|01002 Peptidases and inhibitors	1	0	0	5542.33	6554.17	6406.93	4639.05	4058.44	3673.5	1627.2	3338.33	5013.7	5182.14	4456.6	6286.48	5724.58	4365.02	6463.22	5409.41	5195.16	5214.47	7227.84	4439.61	3554.95	4051.08	3935.34
K01269	E3.4.11.-; aminopeptidase [EC:3.4.11.-]	09190 Not Included in Pathway or Brite|09191 Unclassified: metabolism|99980 Enzymes with EC numbers	0	1	0	0	0	0	0	0	0	0	0	0.25	0	0	0	0	0.25	0	0.5	0	0.75	0	0	0	0	0
K01270	pepD; dipeptidase D [EC:3.4.13.-]	09100 Metabolism|09106 Metabolism of other amino acids|00480 Glutathione metabolism	1	0	0	13183.7	11828.2	12474.8	12521.5	12121.4	12960	9129.53	10660.8	20347	17468.8	15773.9	14203.8	14355.2	17953.2	14651.8	16711.3	12259.5	14187.8	15768.1	18152.3	19551.2	18245	16394.3
K01271	pepQ; Xaa-Pro dipeptidase [EC:3.4.13.9]	09180 Brite Hierarchies|09181 Protein families: metabolism|01002 Peptidases and inhibitors	1	0	0	1842.05	1984.77	1603.15	706.19	832.33	863.73	1413.07	1097.52	993.49	1576.68	1934.21	1781.77	1580.75	1067.87	1283.36	1268.62	3734.49	2324.11	2091.42	1392.86	1412.49	593.57	1226.15
K01273	DPEP; membrane dipeptidase [EC:3.4.13.19]	09180 Brite Hierarchies|09181 Protein families: metabolism|01002 Peptidases and inhibitors	1	0	1	6688.8	6960.11	6822.55	5455.72	5322.42	5668.35	3019.6	3436	4178.4	5491.95	4760.5	4980.85	4701.35	4548.9	7232.53	5512.92	5605.04	4803.81	7417.3	6761.35	6881.9	3998.08	4375.55
K01274	E3.4.13.-; D-alanyl-D-alanine dipeptidase [EC:3.4.13.-]	09190 Not Included in Pathway or Brite|09191 Unclassified: metabolism|99980 Enzymes with EC numbers	1	1	0	13.83	5.5	4	5.25	1.33	1	0	0	1.83	0	0	0	0.5	4	0	0	1	0	8.83	5.83	2.5	1	0.5
K01277	DPP3; dipeptidyl-peptidase III [EC:3.4.14.4]	09180 Brite Hierarchies|09181 Protein families: metabolism|01002 Peptidases and inhibitors	1	1	0	4289.99	2939.09	2817	4376.98	3512.09	3328.25	3508.08	3005.5	8050.69	5657.76	4830.82	4488.49	3966.43	6866.8	3335.64	3786.95	3098.3	3100.71	5271.11	6040.88	5747.03	7530.78	5179.42
K01278	DPP4, CD26; dipeptidyl-peptidase 4 [EC:3.4.14.5]	09150 Organismal Systems|09154 Digestive system|04974 Protein digestion and absorption	1	0	0	9817.85	8291.99	8239	9269.34	7433.76	7178.89	8311.34	7207.09	16681.1	12193.7	10779.4	10687.4	10030.6	14343	7065.49	8138.23	7255.96	7392.17	15155.7	16947	16762.2	23229.4	15596.7
K01281	pepX; X-Pro dipeptidyl-peptidase [EC:3.4.14.11]	09180 Brite Hierarchies|09181 Protein families: metabolism|01002 Peptidases and inhibitors	1	0	0	64.62	159.74	155.03	100	107.19	127.45	21.84	36.5	78.21	147.31	241.04	61.34	92.5	229.33	177.54	273.87	361.01	422.17	167.87	186.04	203.14	36.2	59.04
K01283	ACE, CD143; peptidyl-dipeptidase A [EC:3.4.15.1]	09150 Organismal Systems|09152 Endocrine system|04924 Renin secretion	1	0	0	5	6	4	4	3	3	15	6	3	6	1	19	51	1	1	0	0	2	2	0	0	0	0
K01284	dcp; peptidyl-dipeptidase Dcp [EC:3.4.15.5]	09180 Brite Hierarchies|09181 Protein families: metabolism|01002 Peptidases and inhibitors	1	0	0	11066.1	8887.77	8784.12	10019.9	8443.16	8245.9	9708.63	8323.01	13726.7	10597.5	9608.27	10472.3	10264.1	15100	7951.87	8938.56	8405.36	8408.62	15691	17461.2	17431.5	23778.7	16725
K01286	E3.4.16.4; D-alanyl-D-alanine carboxypeptidase [EC:3.4.16.4]	09190 Not Included in Pathway or Brite|09191 Unclassified: metabolism|99980 Enzymes with EC numbers	1	0	0	8186.58	8457.75	9206.56	6155.76	7495.63	8397.6	1802.18	6426.45	3437.96	6739.67	6141.98	7669.63	8599.75	3115.21	7788.63	6820.24	5591.79	6600.87	3866.41	6689.59	8519.53	4054.4	7544.58
K01295	cpg; glutamate carboxypeptidase [EC:3.4.17.11]	09180 Brite Hierarchies|09181 Protein families: metabolism|01002 Peptidases and inhibitors	1	0	1	1004	3666	3503	3497	4817	4227	5941	5250	758	1114	1487	4348	3113	3082	4069	7374	3152.4	4204	1950.23	4965.57	3343.14	5381.94	3910.98
K01297	ldcA; muramoyltetrapeptide carboxypeptidase [EC:3.4.17.13]	09180 Brite Hierarchies|09181 Protein families: metabolism|01002 Peptidases and inhibitors	1	0	1	2865.2	3327.01	3018.02	2774.57	3312.42	3008.46	4894.15	3991.58	2523.79	2814.26	3580.78	4212.09	3629.59	2742.99	2486.56	2863.7	4182.33	3305.32	2437.36	3723.05	3323.58	4843.36	3728.18
K01299	E3.4.17.19; carboxypeptidase Taq [EC:3.4.17.19]	09180 Brite Hierarchies|09181 Protein families: metabolism|01002 Peptidases and inhibitors	1	0	1	1751.33	2412.67	2689	1400.26	2161.08	2361.95	573.16	2510.2	829.25	1739.67	1781.89	2915.33	3200.67	737.17	2152.5	2184	1907.83	2505.25	774.43	1836.69	1916.39	1821.78	2742.46
K01303	APEH; acylaminoacyl-peptidase [EC:3.4.19.1]	09180 Brite Hierarchies|09181 Protein families: metabolism|01002 Peptidases and inhibitors	1	0	0	1	23	21	37	27	19	14	8	4.25	0	1	3	2	2.25	2	0.5	3	0.75	1	2	1	2	1
K01304	pcp; pyroglutamyl-peptidase [EC:3.4.19.3]	09180 Brite Hierarchies|09181 Protein families: metabolism|01002 Peptidases and inhibitors	1	0	0	216.11	150.33	134.75	141.59	65.02	61.37	74.44	64.7	302.91	296.07	187.64	564.53	93.32	1020.63	993.2	1750.25	2953.1	1347.77	624.48	604.7	274.75	398.29	104.78
K01305	iadA; beta-aspartyl-dipeptidase (metallo-type) [EC:3.4.19.-]	09180 Brite Hierarchies|09181 Protein families: metabolism|01002 Peptidases and inhibitors	1	0	1	1274.65	4283.7	4044.12	1591.69	2693.64	2514.43	4364.28	3831.17	618.2	1101.3	1412.78	3538.13	2702.1	1639.18	2148.63	2662.83	4275.19	2776.11	1497.9	4305.57	3488.6	5305.25	3489.2
K01308	yqgT; g-D-glutamyl-meso-diaminopimelate peptidase [EC:3.4.19.11]	09180 Brite Hierarchies|09181 Protein families: metabolism|01002 Peptidases and inhibitors	1	0	1	1680.5	2469.67	2807	2000.5	2596.5	2599	706.5	2583.5	2156.5	2438.5	2134	2777.5	3255	683	2491.5	2116.5	934	2273.5	1620.5	1735.5	1911	1607	2720
K01318	sspA; glutamyl endopeptidase [EC:3.4.21.19]	09140 Cellular Processes|09145 Cellular community - prokaryotes|02024 Quorum sensing	0	0	0	0	1.5	0	0	0	0	0	0	0	0	0	14	0	0	0	0	0	0	0	0	0	0	0
K01322	PREP; prolyl oligopeptidase [EC:3.4.21.26]	09150 Organismal Systems|09152 Endocrine system|04614 Renin-angiotensin system	1	1	0	1297.3	480.45	388.95	1564.35	1101.9	884	782.95	600.65	882.5	932.05	713.95	726.85	617.6	1507	870.7	984.2	931.05	877	1420.53	1688.42	1394.09	2065.94	1313.33
K01338	lon; ATP-dependent Lon protease [EC:3.4.21.53]	09140 Cellular Processes|09143 Cell growth and death|04112 Cell cycle - Caulobacter	1	0	0	16642.5	18662.4	18498.7	13814.2	15671.5	15795.4	11412.2	14591.6	18950.4	18325.3	16414.6	18614.8	17959.5	14841.6	16793.4	15875.8	13145.9	14506.2	17433.7	18677.4	18359.8	17555.1	17160.7
K01342	aprE; subtilisin [EC:3.4.21.62]	09180 Brite Hierarchies|09181 Protein families: metabolism|01002 Peptidases and inhibitors	0	0	0	0	0	0	0	0	0	0	0	0	0	0	26	0	0	0	0	0	0	0	0	0	0	0
K01347	iga; IgA-specific serine endopeptidase [EC:3.4.21.72]	09180 Brite Hierarchies|09181 Protein families: metabolism|01002 Peptidases and inhibitors	0	0	0	10	3	4	0	0	0	0	0	0	0	0	0	0	5	0	0	0	0	140	33	15	8	5
K01354	ptrB; oligopeptidase B [EC:3.4.21.83]	09160 Human Diseases|09174 Infectious disease: parasitic|05142 Chagas disease	1	0	1	105.23	328.53	302.37	220.77	491.81	435.85	1178.7	843.92	187.53	307.47	322.67	486.65	620.93	237.25	489.13	409.83	1096.65	871.7	202.51	260.21	322.38	118.67	838.07
K01355	ompT; omptin [EC:3.4.23.49]	09180 Brite Hierarchies|09181 Protein families: metabolism|01002 Peptidases and inhibitors	1	0	1	27.4	180.2	166.87	124.6	232.73	255.93	761.87	553.67	1.2	55.8	118.53	284.4	368.93	8	262.13	218.33	677.07	546.2	0.4	16.2	135.6	45	565.33
K01356	lexA; repressor LexA [EC:3.4.21.88]	09180 Brite Hierarchies|09181 Protein families: metabolism|01002 Peptidases and inhibitors	1	0	0	11876.2	12681.7	12554.9	8117.44	8374.64	8898.18	5242.06	6865.25	9287.7	10251.3	9395.94	10062.1	9620.92	8408.87	13471	10633.2	9133	9804.35	14461.5	10019.9	9348.36	6933.18	8058.56
K01358	clpP, CLPP; ATP-dependent Clp protease, protease subunit [EC:3.4.21.92]	09140 Cellular Processes|09143 Cell growth and death|04112 Cell cycle - Caulobacter	1	1	0	17401.1	17156.1	16517.6	13653.8	13583.1	13512.1	10248.3	11526.9	16984.2	16225.7	14467.5	16392.9	14599.9	14496.8	15128.2	14190.3	14176.1	12700.8	17300.6	17437.8	16624	15790.8	14256.6
K01361	E3.4.21.96; lactocepin [EC:3.4.21.96]	09180 Brite Hierarchies|09181 Protein families: metabolism|01002 Peptidases and inhibitors	1	1	0	18.5	5.5	5	61	41	43	6	4	10.5	7	1	7.15	1.5	5.18	1	0	9.4	6.77	13.5	15.5	4.5	1	0.5
K01372	BLMH, pepC; bleomycin hydrolase [EC:3.4.22.40]	09180 Brite Hierarchies|09181 Protein families: metabolism|01002 Peptidases and inhibitors	1	0	0	7347.38	5271.64	5109.01	6935.46	5373.29	5027.38	5524.49	4702.27	14118.4	10639.4	9551.5	7729.34	7023.11	10076.4	5565.44	7138.67	5575.06	5952.79	9278.9	10505.5	10116.2	13042.5	8803.4
K01387	colA; microbial collagenase [EC:3.4.24.3]	09180 Brite Hierarchies|09181 Protein families: metabolism|01002 Peptidases and inhibitors	0	0	0	0	1	0	0	0	0	0	1	0	0	0	0.15	0	0.18	1	0	984.65	173.02	0	0	0	0	0
K01392	THOP1; thimet oligopeptidase [EC:3.4.24.15]	09150 Organismal Systems|09152 Endocrine system|04614 Renin-angiotensin system	0	0	0	0	34	3	0	0	0	0	0	0	0	0	0	0	0	0	0	0	0	0	0	0	0	0
K01399	lasB; pseudolysin [EC:3.4.24.26]	09140 Cellular Processes|09145 Cellular community - prokaryotes|02024 Quorum sensing	0	0	0	0	0	0	0	0	0	0	0	0	0	0	0	0	0	0	0	18	3	2	7	6	57	14.5
K01400	nprE; bacillolysin [EC:3.4.24.28]	09180 Brite Hierarchies|09181 Protein families: metabolism|01002 Peptidases and inhibitors	0	0	0	0	0	0	0	0	0	0	0	0	0	0	0	0	0	1	0	0	5	0	0	0	0	0
K01401	aur; aureolysin [EC:3.4.24.29]	09160 Human Diseases|09171 Infectious disease: bacterial|05150 Staphylococcus aureus infection	0	0	0	0	2.5	0	0	0	0	0	1	0	0	0	0	0	0	1	0	979.25	171.25	0	0	0	0	0
K01406	prtC; serralysin [EC:3.4.24.40]	09160 Human Diseases|09175 Drug resistance: antimicrobial|01503 Cationic antimicrobial peptide (CAMP) resistance	0	0	0	0	0	0	0	0	0	0	0	0	0	0	0	0	0	0	0	0	0	0	0	0	0	0.5
K01407	ptrA; protease III [EC:3.4.24.55]	09180 Brite Hierarchies|09181 Protein families: metabolism|01002 Peptidases and inhibitors	1	0	1	51.23	290.53	268.37	186.52	344.48	382.18	1132.37	827.92	1.2	84.47	181.17	422.65	544.93	20.25	415.13	321.83	1012.15	830.2	140.08	70.64	225.24	95.53	824.29
K01409	KAE1, tsaD, QRI7; N6-L-threonylcarbamoyladenine synthase [EC:2.3.1.234]	09180 Brite Hierarchies|09182 Protein families: genetic information processing|03016 Transfer RNA biogenesis	1	1	0	17991.6	19091.7	18501.9	14590.8	15116.1	15150.8	11714.5	12815.7	20125.5	18564.7	17293.9	17553.8	15936.1	17659.1	19837.2	18543.8	15012.8	15544.2	21802	19386.9	17261.3	17373.4	15310.4
K01414	prlC; oligopeptidase A [EC:3.4.24.70]	09180 Brite Hierarchies|09181 Protein families: metabolism|01002 Peptidases and inhibitors	1	0	1	560.17	2165.9	2009.31	785.52	1739.48	1492.18	3249.37	2531.92	419.8	1096.47	1893.15	2616.81	2204.57	603.42	1026.13	1169.83	1554.35	1397.2	748.15	2013.65	1686.6	2720.1	2122.23
K01419	hslV, clpQ; ATP-dependent HslUV protease, peptidase subunit HslV [EC:3.4.25.2]	09180 Brite Hierarchies|09181 Protein families: metabolism|01002 Peptidases and inhibitors	1	0	0	1407.69	1638.72	1448.12	691.52	1205.14	1010.11	1825.23	1344.85	1202.02	1158.69	1446.99	786.61	1031.67	355.61	525.32	494.83	1383.05	1052.86	936.55	574.98	514.61	360.5	973.16
K01420	fnr; CRP/FNR family transcriptional regulator, anaerobic regulatory protein	09180 Brite Hierarchies|09182 Protein families: genetic information processing|03000 Transcription factors	1	0	1	8585.63	11786.1	11640.6	6482.61	9004.12	9357.68	6164.87	8214.42	4870.05	7410.62	7024.12	9331.6	9323.18	5858.55	10797	9930.58	8338.04	9203.55	8883.95	9809.06	9921.89	7382.15	8532.09
K01421	yhgE; putative membrane protein	09190 Not Included in Pathway or Brite|09194 Poorly characterized|99996 General function prediction only	1	1	0	6949.32	7105.09	6492.53	4935.76	2372.31	1942.33	1671.02	1116.7	11312.8	7579.66	4525.64	7997.77	4566.57	7956.73	8540.76	4282.55	9335.23	4677.8	13677.9	5684.04	2868.14	4754.52	2064.04
K01424	E3.5.1.1, ansA, ansB; L-asparaginase [EC:3.5.1.1]	09100 Metabolism|09105 Amino acid metabolism|00250 Alanine, aspartate and glutamate metabolism	1	0	1	17308	21724	21362.1	15869.5	18209.1	18221.7	18745.5	19195.2	17322	18048.9	17393.6	24570.1	21777.7	19332.7	19784	20758.7	17879.8	18671.7	21843.2	29650.8	27486.2	35147.2	25892.8
K01425	glsA, GLS; glutaminase [EC:3.5.1.2]	09100 Metabolism|09105 Amino acid metabolism|00250 Alanine, aspartate and glutamate metabolism	1	0	0	5935.06	5113.14	5074.73	4637.15	4860.44	5145.01	6438.05	5642.04	2951.38	3951.36	4634.27	5054.41	5349.59	5610.01	5566.69	6731.46	9245.27	7523.16	7973.45	8915.12	9173.28	11927.8	9573.69
K01426	E3.5.1.4, amiE; amidase [EC:3.5.1.4]	09100 Metabolism|09105 Amino acid metabolism|00330 Arginine and proline metabolism	1	0	1	556.66	385.26	288.66	204.01	874.73	479.15	1576.36	697.2	549.7	636.89	718.48	2069.63	1552.82	164.87	222.56	203.79	1259.79	565.5	144.1	175.78	210.55	595.79	254.42
K01427	URE; urease [EC:3.5.1.5]	09100 Metabolism|09104 Nucleotide metabolism|00230 Purine metabolism	0	0	0	0	0	0	0.25	0	0	0	0	0	0	0	0	0	0	0	0	0	0	0	0	0	0	0
K01428	ureC; urease subunit alpha [EC:3.5.1.5]	09100 Metabolism|09104 Nucleotide metabolism|00230 Purine metabolism	1	0	0	852.59	432.9	297.94	359.42	506.33	362.42	881.84	471.25	244.01	238.5	247.56	577.59	258.66	165.91	221.67	193.08	2316.71	471.17	220.49	361.88	339.37	209.37	380.54
K01429	ureB; urease subunit beta [EC:3.5.1.5]	09100 Metabolism|09104 Nucleotide metabolism|00230 Purine metabolism	1	0	0	843.59	410.9	285.94	319.17	493.33	351.42	875.84	470.25	217.01	201.5	239.56	572.59	258.66	150.91	203.67	190.08	2304.71	470.17	165.16	355.21	334.37	204.37	379.54
K01430	ureA; urease subunit gamma [EC:3.5.1.5]	09100 Metabolism|09104 Nucleotide metabolism|00230 Purine metabolism	1	0	0	855.59	422.9	296.94	359.17	506.33	362.42	881.84	471.25	242.01	236.5	245.56	577.59	258.66	165.91	221.67	193.08	2315.71	471.17	219.16	361.21	338.37	209.37	380.54
K01432	AFMID; arylformamidase [EC:3.5.1.9]	09100 Metabolism|09101 Carbohydrate metabolism|00630 Glyoxylate and dicarboxylate metabolism	0	0	0	5	3	2	0	103	41	407	114	8	21	5	4	4	0	0	0	51.2	11	22.4	38	45	205.4	71.6
K01433	purU; formyltetrahydrofolate deformylase [EC:3.5.1.10]	09100 Metabolism|09101 Carbohydrate metabolism|00630 Glyoxylate and dicarboxylate metabolism	1	0	1	2848.4	2437.09	2458.3	2552.15	2814.75	2632.31	4044.65	3240.57	1592.31	1849.26	1961.11	3001.44	3262.1	2211.49	2025.64	2173.12	3177.58	3097.41	3909.59	3847.98	4363.64	6652.1	5145.54
K01434	E3.5.1.11; penicillin amidase [EC:3.5.1.11]	09100 Metabolism|09110 Biosynthesis of other secondary metabolites|00311 Penicillin and cephalosporin biosynthesis	1	0	0	454	182	125	38	252	87	457	127	145	57	28	31	64	1	1	0	13.4	5.5	7.8	5	4	32.8	11.2
K01436	K01436; amidohydrolase [EC:3.5.1.-]	09180 Brite Hierarchies|09181 Protein families: metabolism|01002 Peptidases and inhibitors	1	0	0	1221.66	2587.01	2378.08	726.5	1333.66	1240.34	1713.67	1663.5	1837.84	2186.33	3071.67	2574.84	2107.41	1391.16	1532.17	2600.58	2718.22	2230.06	865.31	744.59	824.42	268.38	302.21
K01438	argE; acetylornithine deacetylase [EC:3.5.1.16]	09100 Metabolism|09105 Amino acid metabolism|00220 Arginine biosynthesis	1	0	1	4734.75	3409.52	3228.67	4719.5	4488.57	4076.43	5379.45	4279.42	5213.89	4300.4	4136.38	6307.14	5692.36	6923.55	3829.77	4160.78	4180.35	3997.41	5445.67	6164.09	6052.31	7871.89	6114
K01439	dapE; succinyl-diaminopimelate desuccinylase [EC:3.5.1.18]	09100 Metabolism|09105 Amino acid metabolism|00300 Lysine biosynthesis	1	0	1	9250.57	11637.4	12060.7	7257.28	8942.36	9570.65	4103.54	8003.82	5612.87	8591.76	7740.14	9625.31	10751.6	6874.6	12740.5	11656.2	9354.19	10965.6	9600.89	12595.2	12604	11040	11625
K01442	E3.5.1.24; choloylglycine hydrolase [EC:3.5.1.24]	09100 Metabolism|09103 Lipid metabolism|00120 Primary bile acid biosynthesis	1	0	0	9171.21	8531.75	8078.95	6448.82	5404.98	5673.75	6309.56	5710.9	9904.23	8043.4	7152.81	9502.54	7820.04	12777.5	9203.15	8385.79	11260.8	8368.57	15293.3	13442	11337.6	16850.6	10738.2
K01443	nagA, AMDHD2; N-acetylglucosamine-6-phosphate deacetylase [EC:3.5.1.25]	09100 Metabolism|09101 Carbohydrate metabolism|00520 Amino sugar and nucleotide sugar metabolism	1	1	0	12538.1	13194.9	12629.4	12504.3	10254.7	9864.14	10132.4	10532.6	14898.8	13252.7	12466.6	15084.9	14259.3	16197.9	14230.9	13426.4	13475.7	13933.8	16768.6	15459	13773.9	17575.4	14531.4
K01444	AGA, aspG; N4-(beta-N-acetylglucosaminyl)-L-asparaginase [EC:3.5.1.26]	09100 Metabolism|09107 Glycan biosynthesis and metabolism|00511 Other glycan degradation	1	0	0	52	96.17	97	104	45	42	42	37	77	52	38.25	101	121	159	85	66	1108	270.75	28	36	48	52	38
K01446	PGRP; peptidoglycan recognition protein	09150 Organismal Systems|09151 Immune system|04624 Toll and Imd signaling pathway	0	1	0	0	0	0	1	0	0	0	0	0	0	0	0	0	1	0	0	0	0	0	0	0	0	0
K01447	xlyAB; N-acetylmuramoyl-L-alanine amidase [EC:3.5.1.28]	09190 Not Included in Pathway or Brite|09191 Unclassified: metabolism|99980 Enzymes with EC numbers	1	0	0	4087.78	4198.18	4576.41	4710.75	4943.31	5753.99	4546.81	4755.81	2703.07	4429.04	4968.64	4302.56	5125.99	3799.4	3582.31	4089.35	3527.6	4176.49	5614.9	7794.36	9415.97	8119.3	6947.96
K01448	amiABC; N-acetylmuramoyl-L-alanine amidase [EC:3.5.1.28]	09160 Human Diseases|09175 Drug resistance: antimicrobial|01503 Cationic antimicrobial peptide (CAMP) resistance	1	1	0	26799.5	25373.1	24811.7	23605	22462.1	22858.2	17925.3	19139.4	27107.8	25192.8	22802.2	24888.8	22980.3	24632.6	23644.7	24325.5	28679.6	23896.7	29803.9	29408.8	31079.4	27814.1	26413.7
K01449	cwlJ, sleB; N-acetylmuramoyl-L-alanine amidase [EC:3.5.1.28]	09190 Not Included in Pathway or Brite|09191 Unclassified: metabolism|99980 Enzymes with EC numbers	1	0	1	6871.5	6163.18	6515.75	3960.17	5180.27	6651.2	1043.5	2540.7	3373.1	5168.4	4888.45	2354.65	3085.75	3256.85	5565.4	5316.25	4194.99	3894.56	4838.83	6599.42	9447.75	1730.75	3977
K01451	hipO; hippurate hydrolase [EC:3.5.1.32]	09100 Metabolism|09105 Amino acid metabolism|00360 Phenylalanine metabolism	1	0	1	3734.76	6614.46	6468.6	2762.17	4512.03	4080.17	6315.86	5411.5	3309.83	4238.08	4959.25	14489.3	10355.2	4504.21	6308.36	6606.33	4111.27	4246.52	6638.57	9883.28	7104.63	12779.5	6217.32
K01453	nylB; 6-aminohexanoate-oligomer exohydrolase [EC:3.5.1.46]	09100 Metabolism|09111 Xenobiotics biodegradation and metabolism|00930 Caprolactam degradation	0	0	0	0	1	0	0	1	1	6	3	5	2	0	0	0	0	1	0	989.4	155.5	12.8	7	3	32.8	10.2
K01455	E3.5.1.49; formamidase [EC:3.5.1.49]	09100 Metabolism|09101 Carbohydrate metabolism|00630 Glyoxylate and dicarboxylate metabolism	0	0	0	3.6	9.2	4.4	0	2	1	8	0	4	3	5	1	1	1	2	1	27.2	7	11.4	19	23.2	104.4	36.6
K01457	atzF; allophanate hydrolase [EC:3.5.1.54]	09100 Metabolism|09105 Amino acid metabolism|00220 Arginine biosynthesis	1	0	0	0.6	7.06	1.11	17.25	140.25	40.25	32.5	9	8	14	8.25	1	2	0.25	0	0	52.5	10.5	24.93	43.57	46.84	211.89	77.78
K01458	hutG; N-formylglutamate deformylase [EC:3.5.1.68]	09100 Metabolism|09101 Carbohydrate metabolism|00630 Glyoxylate and dicarboxylate metabolism	0	0	0	5.6	3.2	2.4	0	208	80	830	228	17	44	10	10	9	3	1	1	103.8	24.5	27.6	42	48.2	237.6	82.4
K01460	gsp; glutathionylspermidine amidase/synthetase [EC:3.5.1.78 6.3.1.8]	09100 Metabolism|09106 Metabolism of other amino acids|00480 Glutathione metabolism	1	0	1	53.23	290.86	269.54	186.27	344.23	381.93	1131.87	827.92	1.2	84.47	180.92	422.65	544.93	21.17	415.13	321.83	1010.9	829.95	163.25	73.81	227.74	99.45	825.79
K01461	E3.5.1.82; N-acyl-D-glutamate deacylase [EC:3.5.1.82]	09190 Not Included in Pathway or Brite|09191 Unclassified: metabolism|99980 Enzymes with EC numbers	0	0	0	0.6	0.2	0.4	0	0	0	0	0	0	0	0	0	0	0	0	0	25	5	10	19	22.2	102	35
K01462	PDF, def; peptide deformylase [EC:3.5.1.88]	09190 Not Included in Pathway or Brite|09191 Unclassified: metabolism|99980 Enzymes with EC numbers	1	0	1	21061.5	22993.3	23409.3	17064.2	19328.8	20300.1	13247.1	16880.5	19431.7	20861	19396.5	21180.9	20189.5	17843.8	20730.6	19609.4	16758.7	16941.2	21714.8	22789	23412.5	18357.2	18696.2
K01464	DPYS, dht, hydA; dihydropyrimidinase [EC:3.5.2.2]	09100 Metabolism|09104 Nucleotide metabolism|00240 Pyrimidine metabolism	1	0	0	3757.93	3533.27	3831.92	2443.52	3140.6	3922.43	2006.87	2377.92	1481.3	2793.87	2814.62	2154.15	2699.18	1359.42	3626.03	3466.33	3989.11	3620.99	1824.98	3228.27	5103.14	1126.18	3091.77
K01465	URA4, pyrC; dihydroorotase [EC:3.5.2.3]	09100 Metabolism|09104 Nucleotide metabolism|00240 Pyrimidine metabolism	1	1	0	15208.8	14550.5	14591.2	11890.8	12212.7	12462.9	8714.84	9955.05	16474.7	15282	14232.2	12587.9	12648.6	14587.9	15492.4	15548.3	11432.9	12920.5	16756.3	15175	15221.8	13058.2	12759.7
K01466	allB; allantoinase [EC:3.5.2.5]	09100 Metabolism|09104 Nucleotide metabolism|00230 Purine metabolism	1	0	1	64.73	545.53	475.87	324.1	659.23	674.43	1438.87	1183.42	383.7	1007.97	1152.92	2727.65	2469.43	129.75	872.63	679.08	1136.82	1332.95	31.65	108.45	627.35	79.39	989.39
K01467	ampC; beta-lactamase class C [EC:3.5.2.6]	09130 Environmental Information Processing|09132 Signal transduction|02020 Two-component system	1	0	1	64.12	295.14	272.3	269.1	527.67	464.63	1174.71	839.92	22.91	111.11	192.57	459.99	599.43	35.83	417.67	323.45	1059.03	840.12	94.35	105.06	259.83	234.24	851.5
K01468	hutI, AMDHD1; imidazolonepropionase [EC:3.5.2.7]	09100 Metabolism|09105 Amino acid metabolism|00340 Histidine metabolism	1	0	0	3999.17	3113.12	3006.15	3536.85	3378.69	3410.5	3715.63	3121.75	5816.24	4888.18	4547.96	3942.74	3924.43	5251.7	4258.14	5523.45	4421.83	4871.96	5358.19	6150.87	5806.42	7675.46	5263.98
K01469	OPLAH, OXP1, oplAH; 5-oxoprolinase (ATP-hydrolysing) [EC:3.5.2.9]	09100 Metabolism|09106 Metabolism of other amino acids|00480 Glutathione metabolism	0	0	0	456	182	124	5	108	43	426	118	129	35	19	11	11	0	0	0	3	1	5	1	1	3	0
K01470	E3.5.2.10; creatinine amidohydrolase [EC:3.5.2.10]	09100 Metabolism|09105 Amino acid metabolism|00330 Arginine and proline metabolism	1	0	0	2647	2204.6	2298.05	1630.68	2070.4	2172.65	2754.26	2503.2	1392.54	1675.06	1654.63	1537.64	1719.82	2235.55	2266.19	2769.61	4269	3372.18	3807.27	5047.59	5006.39	7849.06	4785.69
K01471	nylA; 6-aminohexanoate-cyclic-dimer hydrolase [EC:3.5.2.12]	09100 Metabolism|09111 Xenobiotics biodegradation and metabolism|00930 Caprolactam degradation	0	0	0	0.6	0.2	0.4	0	0	0	0	0	0	0	0	0	0	0	0	0	25	5	10	19	22.2	102	35
K01473	hyuA; N-methylhydantoinase A [EC:3.5.2.14]	09100 Metabolism|09105 Amino acid metabolism|00330 Arginine and proline metabolism	1	0	0	452	211	168	5	11	13	11	11	135	29	35.25	39	56	21.25	82	116	20.65	127.25	11.3	6	22.5	2.55	20.7
K01474	hyuB; N-methylhydantoinase B [EC:3.5.2.14]	09100 Metabolism|09105 Amino acid metabolism|00330 Arginine and proline metabolism	1	0	0	452	211	168	5	11	13	11	11	135	29	35.25	39	56	21.25	82	116	20.45	127.25	10.9	6	22.5	2.15	20.1
K01476	E3.5.3.1, rocF, arg; arginase [EC:3.5.3.1]	09100 Metabolism|09105 Amino acid metabolism|00220 Arginine biosynthesis	1	0	0	1007.9	1367.8	1088.65	712.1	602.65	602.95	1643.45	1024.3	710.45	888.7	940.2	1489.05	1177.7	1361.25	694.7	1062.8	3084.35	1665.6	1316.1	2360.15	1564.25	1473.3	1075.85
K01477	alc, ALLC; allantoicase [EC:3.5.3.4]	09100 Metabolism|09104 Nucleotide metabolism|00230 Purine metabolism	0	0	0	1.2	0.4	0.8	0.25	0	0	0	0	5	2	0	0	0	0	0	0	51	11	21	39	44.4	205	70.5
K01478	arcA; arginine deiminase [EC:3.5.3.6]	09100 Metabolism|09105 Amino acid metabolism|00220 Arginine biosynthesis	1	0	1	1038.37	1284.17	1779	841.84	1878.78	2602.62	309.86	996.2	482.33	1527.07	1372.83	431.28	1009.23	544.46	1321.19	1416.75	2229.74	988.52	829.1	2486.35	4302.47	620.13	1829.32
K01479	hutG; formiminoglutamase [EC:3.5.3.8]	09100 Metabolism|09105 Amino acid metabolism|00340 Histidine metabolism	1	0	0	454.93	185.03	125.9	29.42	144	44	51	20	139.25	38.17	23.39	41	89	9.25	6	2.75	69.28	23.25	15.83	35.19	30.59	133.18	67.31
K01480	speB; agmatinase [EC:3.5.3.11]	09100 Metabolism|09105 Amino acid metabolism|00330 Arginine and proline metabolism	1	0	0	5346	5300.07	4664.02	3390.02	3716.65	3492.75	3308.87	2935.82	3824.13	3725.79	3627.95	3721.8	3398.84	5590.26	7522.86	6855.74	5836.42	5771.12	6448.08	5845.22	4156.02	5434.11	3731.96
K01482	DDAH, ddaH; dimethylargininase [EC:3.5.3.18]	09180 Brite Hierarchies|09183 Protein families: signaling and cellular processes|04147 Exosome	1	1	0	1671.33	2162.83	1952	729	375	333	524	350.5	2171	1444.17	951.64	2285	1468	1904	2783.33	1265.17	1730.42	1065.25	3335.5	1429.5	406	1703.47	690.31
K01483	allA; ureidoglycolate lyase [EC:4.3.2.3]	09100 Metabolism|09104 Nucleotide metabolism|00230 Purine metabolism	1	0	1	66.03	357.99	346.28	239.85	501.23	459.93	1160.87	845.92	64.2	190.47	319.92	462.15	621.93	77.75	531.13	377.58	1122.82	920.95	93.65	95.95	300.45	370.89	915.39
K01484	astB; succinylarginine dihydrolase [EC:3.5.3.23]	09100 Metabolism|09105 Amino acid metabolism|00330 Arginine and proline metabolism	1	0	1	48.83	292.73	270.77	206.52	485.48	423.18	1158.37	831.92	9.2	98.47	189.17	423.65	544.93	17.25	414.13	321.83	1037.15	833.2	18.58	59.14	232.69	195.78	857.54
K01485	codA; cytosine deaminase [EC:3.5.4.1]	09100 Metabolism|09104 Nucleotide metabolism|00240 Pyrimidine metabolism	1	0	1	585.41	505.64	420.44	352.02	648.81	524.05	1612.7	965.12	157.78	158.14	235.06	847.8	637.68	63.35	459.38	346.08	3956	1253.22	55.65	213.31	249.69	226.24	867.7
K01486	ade; adenine deaminase [EC:3.5.4.2]	09100 Metabolism|09104 Nucleotide metabolism|00230 Purine metabolism	1	0	0	6480.3	7163.62	6842.52	5305.16	5902.8	6175.9	4950.83	5041.62	3609.53	4693.39	3923.7	5017.13	4759.51	3553.1	6147.59	4425.16	6117.45	4113.66	6297.65	6409.53	6677.52	3818.29	5101.29
K01487	E3.5.4.3, guaD; guanine deaminase [EC:3.5.4.3]	09100 Metabolism|09104 Nucleotide metabolism|00230 Purine metabolism	1	0	1	1805.78	2775.08	2986.38	2354.57	3010.35	3564.13	2517.72	2428.27	1497.35	3317.42	3365.42	2392.85	2791.03	1598.97	2844.08	2704.33	4096.32	3208.6	2303.95	4031.55	5722.5	1471.14	3368.69
K01488	add, ADA; adenosine deaminase [EC:3.5.4.4]	09100 Metabolism|09104 Nucleotide metabolism|00230 Purine metabolism	1	0	1	1385.62	1297.67	1054.76	1472.94	1405.71	1075.83	2022.21	1384.62	2774.18	1939.43	1534.8	3326.64	2581.18	1023.93	1691.07	1473.45	4052.6	2571.93	2464.19	2392.93	2313.83	3074.52	2415.57
K01489	cdd, CDA; cytidine deaminase [EC:3.5.4.5]	09100 Metabolism|09104 Nucleotide metabolism|00240 Pyrimidine metabolism	1	1	0	13463.8	12682.7	12561.9	11414.9	10964.3	11419.8	7531.65	9148.35	15187	13957.9	12302.8	12515.1	11769.4	13228.6	13751.4	12988.4	11446	11345.3	15774.7	14541.6	14378	12570.4	12392.4
K01491	folD; methylenetetrahydrofolate dehydrogenase (NADP+) / methenyltetrahydrofolate cyclohydrolase [EC:1.5.1.5 3.5.4.9]	09100 Metabolism|09102 Energy metabolism|00720 Carbon fixation pathways in prokaryotes	1	1	0	14362	15221.4	14940.4	11887.4	12661.6	12860.5	9839.48	11163.9	16073.4	14962.4	13654.8	14515.4	13581.2	13788.3	14321.2	13787.1	11358.3	12010	16395.1	16435.3	15843.9	15309.7	13729.7
K01492	purNH; phosphoribosylglycinamide/phosphoribosylaminoimidazolecarboxamide formyltransferase [EC:2.1.2.2 2.1.2.3]	09100 Metabolism|09104 Nucleotide metabolism|00230 Purine metabolism	1	0	0	2160.37	2003.52	2141.6	2529.73	2180.12	2204.73	2543.93	2378.35	4698.66	3490.54	3441.74	3534.59	3290.17	4301.02	2074.41	2249.89	2244.83	2266.01	4019.29	3989.92	4293.55	6376.85	4265.8
K01493	comEB; dCMP deaminase [EC:3.5.4.12]	09100 Metabolism|09104 Nucleotide metabolism|00240 Pyrimidine metabolism	1	1	0	13643.5	14593.8	14412.1	11518.8	12003.8	12317.3	8226.78	10200.6	14811.5	13767.6	12277.8	13797.9	12729.6	13378.4	13817.1	13271.2	10184.5	11068.7	16001	16082.3	15454.2	14945.6	12813.1
K01494	dcd; dCTP deaminase [EC:3.5.4.13]	09100 Metabolism|09104 Nucleotide metabolism|00240 Pyrimidine metabolism	1	0	0	1060.99	864.25	728.83	490.6	741.31	612.68	1654.7	1020.75	1387.35	1310.29	1500.99	760.48	942.6	575.41	669.95	609	1219.02	1085.86	581.65	412.48	413.61	286.43	892.56
K01495	GCH1, folE; GTP cyclohydrolase IA [EC:3.5.4.16]	09100 Metabolism|09108 Metabolism of cofactors and vitamins|00790 Folate biosynthesis	1	1	0	8945.6	6833.41	6264.11	6835.58	5304.39	4757.98	6009.62	4570.85	10686	8391.86	7138.6	6731.46	5769.28	9255.97	5311.63	5281.07	7341.37	5569.15	10900.1	9936.65	9562.53	12224.7	8841.52
K01496	hisI; phosphoribosyl-AMP cyclohydrolase [EC:3.5.4.19]	09100 Metabolism|09105 Amino acid metabolism|00340 Histidine metabolism	1	0	0	1336.06	2726.1	2523.76	1046.75	1782.19	1392.62	2111.17	1744.5	945.01	910.81	1118.03	971.67	514.82	988.83	780.87	1072.54	1705.02	721.81	1417.27	2778.05	1886.67	2913.43	1457.81
K01497	ribA, RIB1; GTP cyclohydrolase II [EC:3.5.4.25]	09100 Metabolism|09108 Metabolism of cofactors and vitamins|00740 Riboflavin metabolism	1	0	1	512.83	517.92	400.65	208.52	486.48	423.18	1174.37	840.92	133.2	118.47	204.17	474.15	604.93	22.42	416.13	322.83	1050.85	839.2	182.15	99.31	253.94	232.1	873.89
K01499	mch; methenyltetrahydromethanopterin cyclohydrolase [EC:3.5.4.27]	09100 Metabolism|09102 Energy metabolism|00680 Methane metabolism	0	0	0	0	0	0	1	0	0	0	0	0	0	0	0	0	0	0	0	0	0	0	0	0	0	0
K01501	E3.5.5.1; nitrilase [EC:3.5.5.1]	09100 Metabolism|09102 Energy metabolism|00910 Nitrogen metabolism	1	0	0	498.6	1789.2	1691.4	467	1020	848	1823	1390	55	104	103.25	221	189	581	610	847	532.7	562	569.4	1936	1469.2	2588.4	1288.1
K01502	E3.5.5.7; aliphatic nitrilase [EC:3.5.5.7]	09100 Metabolism|09111 Xenobiotics biodegradation and metabolism|00643 Styrene degradation	0	0	0	1.2	0.4	0.8	0	0	0	0	0	0	0	0	0	0	0	0	0	53.2	10	20.4	38	44.4	204.4	70.6
K01505	E3.5.99.7; 1-aminocyclopropane-1-carboxylate deaminase [EC:3.5.99.7]	09100 Metabolism|09105 Amino acid metabolism|00270 Cysteine and methionine metabolism	1	0	1	0.6	2.2	1.4	18	242	80	434	123	31	43	36	11	31	21	92	183	47	184	12	21	25.2	103	37.5
K01507	ppa; inorganic pyrophosphatase [EC:3.6.1.1]	09100 Metabolism|09102 Energy metabolism|00190 Oxidative phosphorylation	1	0	1	2467.33	2554.92	2474.65	1750.44	2980.48	3494.02	2155.7	2151.92	2573.11	3079.81	2909.64	1467.65	1971.59	1987.5	3070.96	3068.49	2848.52	2761.7	2219.65	4969.26	6352.52	3823.82	4055.24
K01512	acyP; acylphosphatase [EC:3.6.1.7]	09100 Metabolism|09101 Carbohydrate metabolism|00620 Pyruvate metabolism	1	0	0	3772.15	4296.31	4189.97	2345.61	3317.7	3217.83	2397.07	3644.62	2923.41	3495.43	2909.21	4401.77	4433.5	1448.8	3425.37	2718.7	3651.65	3650.28	3157.02	2651.85	2806.58	2201.3	3824.93
K01515	nudF; ADP-ribose pyrophosphatase [EC:3.6.1.13]	09100 Metabolism|09104 Nucleotide metabolism|00230 Purine metabolism	1	0	1	10928.4	13865.4	14059.4	9187.34	11440.8	12244.3	7481.75	11118.5	9008.44	11451.5	10910.8	13566.2	13197.5	8522.9	13488.8	12470.9	11833.5	12339.9	13221.6	13009.6	12682.4	10666	11977.9
K01520	dut, DUT; dUTP pyrophosphatase [EC:3.6.1.23]	09100 Metabolism|09104 Nucleotide metabolism|00240 Pyrimidine metabolism	1	1	0	13542.8	14996.4	14790.6	11426.9	12163.1	12364	9679.98	11032.9	15608.6	14322.4	12778.3	14366.2	13427.9	12858	13860.7	13169.6	12171.7	12013.8	15528.6	15272.6	15023	14614.7	13297
K01521	cdh; CDP-diacylglycerol pyrophosphatase [EC:3.6.1.26]	09100 Metabolism|09103 Lipid metabolism|00564 Glycerophospholipid metabolism	1	0	1	43.83	287.73	266.77	186.52	344.48	382.18	1142.37	831.92	4.2	90.47	182.17	441.65	595.93	16.25	415.13	321.83	1037.15	835.2	14.51	60.21	234.58	195.67	863.57
K01523	hisE; phosphoribosyl-ATP pyrophosphohydrolase [EC:3.6.1.31]	09100 Metabolism|09105 Amino acid metabolism|00340 Histidine metabolism	1	0	0	731.39	407.11	357.43	360.75	509.19	330.62	625.17	253.5	853.71	575.81	461.04	761.84	233.5	932.83	793.87	1008.54	1704.02	749.31	1331.27	2581.88	1740.84	2863.93	1366.64
K01524	ppx-gppA; exopolyphosphatase / guanosine-5'-triphosphate,3'-diphosphate pyrophosphatase [EC:3.6.1.11 3.6.1.40]	09100 Metabolism|09104 Nucleotide metabolism|00230 Purine metabolism	1	0	0	8140.08	8341.18	7850.44	7426.5	8606.76	7909.01	8778.15	9237.13	9265.2	8234.37	8284.57	9282.87	8056.95	7429.97	7312.17	9248.36	8794.35	8370.54	7791.93	8058.26	6015.54	6736.56	8274.36
K01525	apaH; bis(5'-nucleosyl)-tetraphosphatase (symmetrical) [EC:3.6.1.41]	09100 Metabolism|09104 Nucleotide metabolism|00230 Purine metabolism	1	0	1	558.83	2146.92	2051.65	804.52	1777.48	1564.18	3263.37	2631.92	377.2	672.47	910.17	2615.15	2254.93	651.42	1148.13	1317.83	1588.35	1585.2	782.15	2081.31	1894.94	2738.1	2182.89
K01531	mgtA, mgtB; Mg2+-importing ATPase [EC:3.6.3.2]	09190 Not Included in Pathway or Brite|09191 Unclassified: metabolism|99980 Enzymes with EC numbers	1	0	0	460.63	1272.69	1111.25	661.11	1097.75	1046.13	1878.32	1772.72	3047.71	2144.5	2149.1	3810.92	2977.5	3134.78	1801.77	1802.75	2619.36	2345.04	431.68	658.45	863.62	864.36	1427.37
K01533	copB; Cu2+-exporting ATPase [EC:3.6.3.4]	09190 Not Included in Pathway or Brite|09191 Unclassified: metabolism|99980 Enzymes with EC numbers	1	0	0	10904.1	13153	12649.3	9422.48	9813.37	9217.59	8912.97	9814.54	13622.8	11639.6	10045.9	14905.4	12875.6	12889.6	11611.2	11433.5	7638.51	9619.48	13390	14045.8	11928.8	16545.8	11597.7
K01534	zntA; Cd2+/Zn2+-exporting ATPase [EC:3.6.3.3 3.6.3.5]	09190 Not Included in Pathway or Brite|09191 Unclassified: metabolism|99980 Enzymes with EC numbers	1	0	0	14831	17438	16949.9	12228.8	12603	12668.7	10191.8	11413.2	14581.7	15235.5	14193.7	16225.8	14981.5	11729.3	15805.5	13434.9	12208.2	12749.4	18766.2	16443.5	15640.3	16333.5	14139.2
K01535	PMA1, PMA2; H+-transporting ATPase [EC:3.6.3.6]	09100 Metabolism|09102 Energy metabolism|00190 Oxidative phosphorylation	0	0	0	0	0	0	0	0	0	0	0	0	0	0	0	0	0	0	0	0	0	0	0	0	1	0
K01537	E3.6.3.8; Ca2+-transporting ATPase [EC:3.6.3.8]	09190 Not Included in Pathway or Brite|09191 Unclassified: metabolism|99980 Enzymes with EC numbers	1	1	0	19578.2	16716.8	16058.4	14680.4	11528.9	11314.6	7431.17	7524.8	17896.5	15400.5	13333.8	14026.2	11713.3	16336.1	16873.2	13350.1	15747	12110.5	21770.6	17616.3	16552	17098.3	13012.6
K01545	kdpF; K+-transporting ATPase ATPase F chain	09130 Environmental Information Processing|09132 Signal transduction|02020 Two-component system	0	0	0	0	0	0	0	1	1	6	2	0	0	0	0	0	0	0	0	0	0	0	0	0	0	0
K01546	kdpA; K+-transporting ATPase ATPase A chain [EC:3.6.3.12]	09130 Environmental Information Processing|09132 Signal transduction|02020 Two-component system	1	0	0	5289.09	4761.18	4493.25	4907.87	4863.87	4481.26	5311.75	4431.42	4188.76	5002.79	5182.94	4787.79	5163.1	5127.47	4522.67	4540.54	6005.14	5232.47	5897.42	6976.58	7134.22	8131.96	6570.31
K01547	kdpB; K+-transporting ATPase ATPase B chain [EC:3.6.3.12]	09130 Environmental Information Processing|09132 Signal transduction|02020 Two-component system	1	0	0	5413.09	4719.18	4401.25	4922.87	4784.87	4401.26	5298.75	4399.42	4138.76	4870.79	5002.94	4766.79	5067.1	5068.47	4418.67	4441.54	5963.14	5167.47	5761.42	6778.58	6883.22	8067.96	6483.31
K01548	kdpC; K+-transporting ATPase ATPase C chain [EC:3.6.3.12]	09130 Environmental Information Processing|09132 Signal transduction|02020 Two-component system	1	0	0	5276.09	4704.18	4422.25	4889.87	4795.87	4417.26	5303.75	4415.42	4148.76	4947.79	5039.94	4812.79	5126.1	5100.47	4482.67	4471.54	6021.14	5255.47	5741.42	6772.58	6897.22	8056.96	6489.31
K01551	arsA, ASNA1, GET3; arsenite/tail-anchored protein-transporting ATPase [EC:3.6.3.16 3.6.3.-]	09180 Brite Hierarchies|09182 Protein families: genetic information processing|04131 Membrane trafficking	1	0	0	1114.45	1139.84	1209.7	224.12	214.92	240.1	355.6	380.35	161.9	237.95	213.55	305.9	332.1	953.47	698.2	723.8	817.19	807.49	2406.63	2321.52	2606.59	4116.49	2685.23
K01555	FAH, fahA; fumarylacetoacetase [EC:3.7.1.2]	09100 Metabolism|09105 Amino acid metabolism|00350 Tyrosine metabolism	0	0	0	5.6	3.2	2.4	37	135	44	37	9	13	15	7	1	1	0	0	0	28.2	7	16.4	21	23.2	106.4	37.1
K01556	KYNU, kynU; kynureninase [EC:3.7.1.3]	09100 Metabolism|09105 Amino acid metabolism|00380 Tryptophan metabolism	0	0	1	10.6	9.2	6.4	0	104	40	425	118	17	29	6	23	55	1	1	0	61.2	14.5	26.4	43	47.2	235.4	79.1
K01560	E3.8.1.2; 2-haloacid dehalogenase [EC:3.8.1.2]	09100 Metabolism|09111 Xenobiotics biodegradation and metabolism|00625 Chloroalkane and chloroalkene degradation	1	0	1	4802.3	4557.54	4669.5	2833.64	2882.53	3509.9	1450.96	1865.8	3546.3	3580.2	2960.55	3288.33	3332.67	3435.42	5000.5	3625.5	3439.25	2685	5112.2	5090.6	5765	3491.15	3340.4
K01561	dehH; haloacetate dehalogenase [EC:3.8.1.3]	09100 Metabolism|09111 Xenobiotics biodegradation and metabolism|00625 Chloroalkane and chloroalkene degradation	0	0	0	7.2	3.4	1.8	0	103	40	407	114	31	31	10	9	5	14	1	1	53.2	13	93.83	68.57	62.54	224.54	83.38
K01563	dhaA; haloalkane dehalogenase [EC:3.8.1.5]	09100 Metabolism|09111 Xenobiotics biodegradation and metabolism|00625 Chloroalkane and chloroalkene degradation	1	0	0	2	3	5	2	5	5	11	4	3	6	1	19	51	1	1	0	1	2	1	0	0	0	0
K01565	SGSH; N-sulfoglucosamine sulfohydrolase [EC:3.10.1.1]	09100 Metabolism|09107 Glycan biosynthesis and metabolism|00531 Glycosaminoglycan degradation	1	0	0	7.25	2	1	8.75	7	6	21.25	20	10.5	17	13.5	18.25	17.5	0.25	0	0	0.25	0	25.25	18	17.25	36.5	21.5
K01567	pdaA; peptidoglycan-N-acetylmuramic acid deacetylase [EC:3.5.1.-]	09190 Not Included in Pathway or Brite|09191 Unclassified: metabolism|99980 Enzymes with EC numbers	1	0	1	3491.5	3005.34	3363.75	2975.67	3066.17	3597.4	784.5	1549.9	2599.1	3587.15	2792.2	2124.65	2354.75	2063.85	3405.4	2696.25	3415.74	2210.56	1942.33	3226.42	5142.25	853.75	2316.5
K01569	oxdD; oxalate decarboxylase [EC:4.1.1.2]	09100 Metabolism|09101 Carbohydrate metabolism|00630 Glyoxylate and dicarboxylate metabolism	0	0	0	0	0	0	0	0	0	0	0	0	0	0.25	28	0	0.25	0	0	1.25	0.25	0.5	2	0.5	0.75	0.5
K01571	oadA; oxaloacetate decarboxylase, alpha subunit [EC:4.1.1.3]	09100 Metabolism|09101 Carbohydrate metabolism|00620 Pyruvate metabolism	1	0	1	7802.31	8473.47	8644.65	6483.97	6808.92	7434.55	3424.6	5599.45	6681.2	7573.46	6767.63	6724.53	7140.67	5726.39	8934.28	7854.17	5032.72	6427.4	9718.07	8274.19	8494.03	5117.49	6708.02
K01572	oadB; oxaloacetate decarboxylase, beta subunit [EC:4.1.1.3]	09100 Metabolism|09101 Carbohydrate metabolism|00620 Pyruvate metabolism	1	1	0	17218.4	15489.9	15398.8	16892.3	15515.1	16051.2	11686.9	13510.1	20000.4	17818.3	15800.9	17280.9	17291	20335.8	18839.3	19272.5	13892	16406.8	21451.1	20699.1	20116.7	21471.5	18801.2
K01573	oadG; oxaloacetate decarboxylase, gamma subunit [EC:4.1.1.3]	09100 Metabolism|09101 Carbohydrate metabolism|00620 Pyruvate metabolism	1	0	0	2250.73	2346.41	2347.67	2763.43	2351.02	2424.83	3011.13	2694.25	4011.16	2990.18	2689.3	3624.24	3457.02	5606.79	2687.31	3024.29	2807.13	2824.21	4232.36	4678.94	4677	6844.18	4648.15
K01574	adc; acetoacetate decarboxylase [EC:4.1.1.4]	09100 Metabolism|09101 Carbohydrate metabolism|00640 Propanoate metabolism	1	0	0	64.2	22.57	16.8	0.17	1.17	1	6	2	8	3	0	383	1	2.17	1	0	985	10.5	25	169	36.4	147	43
K01575	alsD, budA, aldC; acetolactate decarboxylase [EC:4.1.1.5]	09100 Metabolism|09101 Carbohydrate metabolism|00650 Butanoate metabolism	1	0	0	33.15	13.57	14.53	195.17	287.3	277.9	271.7	311.2	321.21	452.38	592.43	1964.47	1325.57	48.78	24.74	6.87	9.34	1.67	272.8	281.23	141.53	61.98	41
K01576	mdlC; benzoylformate decarboxylase [EC:4.1.1.7]	09100 Metabolism|09111 Xenobiotics biodegradation and metabolism|00627 Aminobenzoate degradation	0	0	0	0	0	0	0	1	1	6	2	0	0	0	0	0	0	0	0	26	5	15	26	23	117	55.5
K01577	oxc; oxalyl-CoA decarboxylase [EC:4.1.1.8]	09100 Metabolism|09101 Carbohydrate metabolism|00630 Glyoxylate and dicarboxylate metabolism	1	0	1	44.5	287.4	269.27	178.85	341.56	379.6	1129.2	822.92	1.53	84.3	180.78	422.65	544.93	28.25	426.13	327.58	1306.07	961.7	10.65	41.45	225.05	160.75	825.58
K01578	MLYCD; malonyl-CoA decarboxylase [EC:4.1.1.9]	09100 Metabolism|09101 Carbohydrate metabolism|00640 Propanoate metabolism	0	0	0	449	176	121	1	104	40	415	114	129	35	19	11	11	0	0	0	1.2	1	2.4	0	1	2.4	1.6
K01579	panD; aspartate 1-decarboxylase [EC:4.1.1.11]	09100 Metabolism|09106 Metabolism of other amino acids|00410 beta-Alanine metabolism	1	1	0	7433.49	5735.17	5165.31	7563.25	6164.07	5498.83	6488.45	5287.32	10443.8	7111.13	6102.68	5908.97	4856.18	8630.05	5408	6503.45	5727.52	5359.31	8927.09	7801.69	6669.3	8453.54	6926.98
K01580	E4.1.1.15, gadB, gadA, GAD; glutamate decarboxylase [EC:4.1.1.15]	09100 Metabolism|09101 Carbohydrate metabolism|00650 Butanoate metabolism	1	0	1	4045.96	3380.98	3244.07	3552.63	3549.15	3660.86	5370.12	4425.34	2254.19	2890.36	3425.37	3887.77	4317.61	3739.38	3136.23	3439.28	6553.76	4778.13	5185.41	6004.25	6043.36	7472.11	6644.75
K01581	E4.1.1.17, ODC1, speC, speF; ornithine decarboxylase [EC:4.1.1.17]	09100 Metabolism|09105 Amino acid metabolism|00330 Arginine and proline metabolism	1	0	1	2623.77	3195.7	2981.13	2238.36	3514.96	3144.35	5717.74	4633.83	3297.6	3028.39	3310.57	5878.29	4437.87	1965.29	2481.22	3666.82	4172.47	3336.76	1086.83	2726.96	2086.74	2896.09	3594.53
K01582	E4.1.1.18, ldcC, cadA; lysine decarboxylase [EC:4.1.1.18]	09100 Metabolism|09105 Amino acid metabolism|00310 Lysine degradation	1	0	1	226.79	866.56	802.74	556.62	1178.04	1317.61	2961.74	2152.84	683.73	1072.44	1532.09	3066.95	2771.86	419.43	1723.26	1526.66	2311.12	2567.42	227.56	256.42	620.84	192.67	1680.18
K01583	E4.1.1.19; arginine decarboxylase [EC:4.1.1.19]	09100 Metabolism|09105 Amino acid metabolism|00330 Arginine and proline metabolism	1	1	0	287.33	166.5	135.5	438.5	284.33	206	143	89	46.33	21	22	7	2	8	7	3	2	2	142.33	29.33	12	5	3
K01584	adiA; arginine decarboxylase [EC:4.1.1.19]	09100 Metabolism|09105 Amino acid metabolism|00330 Arginine and proline metabolism	1	0	1	48.5	290.4	268.27	220.1	593.23	466.93	1583.87	952.92	25.2	127.3	194.78	446.65	601.93	15	415.13	321.83	1037.52	836.7	15.05	45.45	229.05	166.15	828.43
K01585	speA; arginine decarboxylase [EC:4.1.1.19]	09100 Metabolism|09105 Amino acid metabolism|00330 Arginine and proline metabolism	1	0	0	4307.69	3380.71	3308.3	4810.7	4446.57	4044.73	4403.35	3835.82	8032.89	5934.43	5481.68	4780.02	4495.33	6661.25	3694.97	3948.28	5995.35	4293.41	4985.29	5433.84	5591.4	7193.46	5698.68
K01586	lysA; diaminopimelate decarboxylase [EC:4.1.1.20]	09100 Metabolism|09105 Amino acid metabolism|00300 Lysine biosynthesis	1	1	0	15741.2	16395.1	15999.7	13863.2	13820.8	13945	11110	12304.8	17373.5	15970.6	14449	15147.9	14162.8	15169.4	15234.2	14550.8	10997.5	12763.8	18655.9	17649	16718.5	16312.9	14421.7
K01588	purE; 5-(carboxyamino)imidazole ribonucleotide mutase [EC:5.4.99.18]	09100 Metabolism|09104 Nucleotide metabolism|00230 Purine metabolism	1	1	0	14359	15212.4	14926.4	11886.4	12656.6	12847.5	9838.48	11160.9	16053.4	14921.4	13590.8	14492.4	13537.2	13744.8	14253.2	13663.1	11041.3	11757	16378.1	16412.3	15811.9	15206.7	13692.7
K01589	purK; 5-(carboxyamino)imidazole ribonucleotide synthase [EC:6.3.4.18]	09100 Metabolism|09104 Nucleotide metabolism|00230 Purine metabolism	1	0	1	1956.15	2597.66	2321.18	1472.94	2367.36	2119.2	3446.4	2690.32	1167.74	1343.68	1392.71	2838.62	2239.5	1817.95	1627.37	1834.2	1979.86	1588.87	1933.02	3446.35	2633.58	3562.3	2543.93
K01590	hdc, HDC; histidine decarboxylase [EC:4.1.1.22]	09100 Metabolism|09105 Amino acid metabolism|00340 Histidine metabolism	0	0	0	96.5	90	81	2	5	3	4	5	0	0	0	0.15	0	26.18	52.33	94.67	1016.07	205.77	120	98	153	508.33	359
K01591	pyrF; orotidine-5'-phosphate decarboxylase [EC:4.1.1.23]	09100 Metabolism|09104 Nucleotide metabolism|00240 Pyrimidine metabolism	1	1	0	14376	15227.4	14947.4	11894.4	12661	12858.1	9838.81	11161.9	16224.7	15121.4	13720.3	14535.4	13559.2	13981.8	14344.2	13759.1	11396.3	11923.5	16569.1	16629.3	15921.9	15230.7	13701.7
K01595	ppc; phosphoenolpyruvate carboxylase [EC:4.1.1.31]	09100 Metabolism|09101 Carbohydrate metabolism|00620 Pyruvate metabolism	1	0	1	622.95	575.16	457.68	320.77	662	539.3	1640.54	970.92	371.74	378.78	363.21	975.64	648.93	294.43	509.5	427.37	2423.93	1037.14	476.02	539.85	427.58	394.63	898.93
K01596	E4.1.1.32, pckA, PCK; phosphoenolpyruvate carboxykinase (GTP) [EC:4.1.1.32]	09100 Metabolism|09101 Carbohydrate metabolism|00010 Glycolysis / Gluconeogenesis	1	0	1	1332.77	1872.72	1925.94	1102.75	2255.5	2854	827	1152.5	1765.3	2767	2948.49	753.33	1182.82	1280.5	1992.5	1955.5	972.7	1440	1117.9	2628.17	4430.53	629.4	1811.27
K01597	MVD, mvaD; diphosphomevalonate decarboxylase [EC:4.1.1.33]	09100 Metabolism|09109 Metabolism of terpenoids and polyketides|00900 Terpenoid backbone biosynthesis	1	0	0	63.82	29.24	22.03	75.92	51.05	49.65	13.2	8.2	13.71	7.21	3.54	13.47	6.57	44.53	17.74	9.87	274.51	128.17	78.37	52.04	27.14	11.2	2.04
K01598	PPCDC, coaC; phosphopantothenoylcysteine decarboxylase [EC:4.1.1.36]	09100 Metabolism|09108 Metabolism of cofactors and vitamins|00770 Pantothenate and CoA biosynthesis	1	0	1	35.99	33.4	33.36	87.17	54.55	52.95	12.2	7.5	56.51	251.71	525.53	23.8	55.89	35.03	10.24	6.37	7.01	0.67	118.87	82.21	43.47	14.2	3.71
K01599	hemE, UROD; uroporphyrinogen decarboxylase [EC:4.1.1.37]	09100 Metabolism|09108 Metabolism of cofactors and vitamins|00860 Porphyrin and chlorophyll metabolism	1	0	0	7942.51	9456.05	9004.6	5393.75	6352.14	6119.5	5936.07	6898.91	2662.71	5554.69	5423.33	8382.4	8878.65	3548.01	5736.99	5202.11	5972.56	7201.1	9701.79	9127.74	8922.63	10088.6	8974.77
K01601	rbcL; ribulose-bisphosphate carboxylase large chain [EC:4.1.1.39]	09100 Metabolism|09101 Carbohydrate metabolism|00630 Glyoxylate and dicarboxylate metabolism	1	0	0	164.26	71.86	94.08	18.33	10	9.33	7	2.33	474.32	388.32	244.32	138.33	122.67	196.99	28.99	57	62	23.66	380	210.67	130.87	293	118.67
K01602	rbcS; ribulose-bisphosphate carboxylase small chain [EC:4.1.1.39]	09100 Metabolism|09101 Carbohydrate metabolism|00630 Glyoxylate and dicarboxylate metabolism	0	0	0	7	6	3	0	0	0	0	0	0	0	0	0	0	0	0	0	0	0	0	0	0	0	0
K01607	pcaC; 4-carboxymuconolactone decarboxylase [EC:4.1.1.44]	09100 Metabolism|09111 Xenobiotics biodegradation and metabolism|00362 Benzoate degradation	1	1	0	10136.9	10234.2	9344.61	9434.62	8075.34	6914.32	7900.01	6553.8	10385.3	8535.65	7171.63	10671.9	8658.86	13175	10548.3	10447.6	8879.22	7847.46	12903.7	14121.7	11108.4	16097.3	10420.1
K01608	gcl; tartronate-semialdehyde synthase [EC:4.1.1.47]	09100 Metabolism|09101 Carbohydrate metabolism|00630 Glyoxylate and dicarboxylate metabolism	1	0	1	43.83	289.73	269.77	213.85	476.23	425.93	1158.87	835.92	29.2	107.47	197.92	431.65	571.93	46.25	499.13	383.58	1055.52	909.95	14.05	45.45	231.05	162.79	831.99
K01609	trpC; indole-3-glycerol phosphate synthase [EC:4.1.1.48]	09100 Metabolism|09105 Amino acid metabolism|00400 Phenylalanine, tyrosine and tryptophan biosynthesis	1	1	0	10059.5	9667.22	9516.47	9450.9	9723.95	9973.8	6107.92	7990.1	8552.8	8754.8	8371.64	8043.83	8552.83	9196.3	8844.83	9547.32	5976.21	8094.53	10308.8	10756.2	11648.1	9692.27	10034.8
K01610	E4.1.1.49, pckA; phosphoenolpyruvate carboxykinase (ATP) [EC:4.1.1.49]	09100 Metabolism|09101 Carbohydrate metabolism|00010 Glycolysis / Gluconeogenesis	1	0	0	8208.25	7204.12	7113.04	8983.67	8184.44	7941.83	6640.65	7596.32	11529.2	9458.95	7908.33	8817.94	8799.76	10256.8	9239.87	10089.8	7678.15	9354.56	10157.9	11081.7	10199	12405.4	10984.8
K01611	speD, AMD1; S-adenosylmethionine decarboxylase [EC:4.1.1.50]	09100 Metabolism|09105 Amino acid metabolism|00270 Cysteine and methionine metabolism	1	0	0	4015.05	4030.52	3594.48	2516.18	2669.28	2310.24	3429.37	2592.98	4541.84	3839.61	3761.06	3466.46	2906.52	3219.91	4817.11	4096.58	4481.94	3595.68	6147.41	3156.4	1602.83	2391.78	2442.63
K01613	psd, PISD; phosphatidylserine decarboxylase [EC:4.1.1.65]	09100 Metabolism|09103 Lipid metabolism|00564 Glycerophospholipid metabolism	1	1	0	8099.65	7677.66	7054.16	8139.33	7574.57	6785.66	8253.95	6966.65	10464.4	8758.45	8171.5	8706.45	7329.35	9655.64	6515.16	7689.28	6702.64	6381.63	8904.76	9950.53	8645.47	10948.9	8470.65
K01615	gcdA; glutaconyl-CoA decarboxylase [EC:4.1.1.70]	09100 Metabolism|09101 Carbohydrate metabolism|00650 Butanoate metabolism	1	0	0	1140.82	1642.82	2119.86	6537.66	7867.5	8089.5	5633	5895.5	2069.73	2941.82	3121.32	828	1484	3704.05	5991.48	10599.3	2017.84	5531.91	3725.5	5710.5	5464	1700	5333
K01616	kgd; 2-oxoglutarate decarboxylase [EC:4.1.1.71]	09190 Not Included in Pathway or Brite|09191 Unclassified: metabolism|99980 Enzymes with EC numbers	0	0	0	0	0	0	0.25	0	0	0	0	0	0	0	0	0	0	0	0	0	0	0	0	0	0	0
K01617	dmpH, xylI, nahK; 2-oxo-3-hexenedioate decarboxylase [EC:4.1.1.77]	09100 Metabolism|09111 Xenobiotics biodegradation and metabolism|00362 Benzoate degradation	0	0	0	0.6	0.2	0.4	0	0	0	0	0	0	0	0	0	0	0	0	0	27.2	5	14.4	20	22.2	103.4	35.6
K01619	deoC, DERA; deoxyribose-phosphate aldolase [EC:4.1.2.4]	09100 Metabolism|09101 Carbohydrate metabolism|00030 Pentose phosphate pathway	1	1	0	14294.1	12979.6	12787.4	11979.3	10473.7	10704	6827.9	8506.27	13833.4	13299.9	11986	11999	11970.4	12063.2	12867.4	10912.6	11198.9	10720.7	13656.1	13451.6	14005.4	12482.3	11964.8
K01620	ltaE; threonine aldolase [EC:4.1.2.48]	09100 Metabolism|09105 Amino acid metabolism|00260 Glycine, serine and threonine metabolism	1	0	1	11130.1	13186.7	13276.8	10027.8	11159.1	11614.7	9256.03	10649	10026.1	11165.5	10712.8	12732	12813.4	11524.2	13180.1	13057.7	8696.46	11522.5	14326.3	16344.4	16032.9	16916.5	14435.4
K01621	xfp, xpk; xylulose-5-phosphate/fructose-6-phosphate phosphoketolase [EC:4.1.2.9 4.1.2.22]	09100 Metabolism|09101 Carbohydrate metabolism|00030 Pentose phosphate pathway	1	0	1	845.3	1518.7	1956.4	695.67	1881.19	2862.67	233.69	1011	793.83	2112.9	2191.5	706.13	1314.57	1031.2	2298.7	2405	916	1735.5	994.5	2691.5	4377.7	716	1794
K01623	ALDO; fructose-bisphosphate aldolase, class I [EC:4.1.2.13]	09100 Metabolism|09101 Carbohydrate metabolism|00010 Glycolysis / Gluconeogenesis	1	0	0	40.6	84.7	74.4	21	21.5	31.5	23	34	61.25	59	45	61.5	124	120.75	134.5	84	119.7	99.25	38.4	48.5	63.2	143.9	65.6
K01624	FBA, fbaA; fructose-bisphosphate aldolase, class II [EC:4.1.2.13]	09100 Metabolism|09101 Carbohydrate metabolism|00010 Glycolysis / Gluconeogenesis	1	0	0	17487.7	19390.3	19161.4	15804.9	16054.5	16150.2	11222.7	14424.1	17660.2	18008.5	16314.5	18419.6	18213.3	15720.1	18129.6	16870.3	13437.9	15728.2	17743.4	18698.4	18614.1	17767.8	17338.7
K01625	eda; 2-dehydro-3-deoxyphosphogluconate aldolase / (4S)-4-hydroxy-2-oxoglutarate aldolase [EC:4.1.2.14 4.1.3.42]	09100 Metabolism|09101 Carbohydrate metabolism|00030 Pentose phosphate pathway	1	0	1	10811	11857.5	12338.8	9156.34	10500.8	11453	6599.51	10117.1	10692.7	11960.8	11115.1	11200.7	13016.4	10215	11933.5	12439.1	7279.47	12125.7	9765.92	11853.9	14004.9	11306.6	13035.4
K01626	E2.5.1.54, aroF, aroG, aroH; 3-deoxy-7-phosphoheptulonate synthase [EC:2.5.1.54]	09100 Metabolism|09105 Amino acid metabolism|00400 Phenylalanine, tyrosine and tryptophan biosynthesis	1	0	1	4076.25	4885.54	4777.17	4867.17	5948.98	5629.08	6361.8	6553.8	3449.67	4389.91	3951.22	5119.78	5927.34	3906.12	6563.25	7270.01	5987.06	7685.52	5709.59	7430.69	6536.75	7839.34	8789.19
K01627	kdsA; 2-dehydro-3-deoxyphosphooctonate aldolase (KDO 8-P synthase) [EC:2.5.1.55]	09100 Metabolism|09107 Glycan biosynthesis and metabolism|00540 Lipopolysaccharide biosynthesis	1	0	0	6022.15	5778.66	5436.66	6579.83	6682.57	6162.76	7964.45	6667.75	9601.76	7516.55	7414.3	7409.3	6526.35	8407.46	5369.76	7062.28	5115.15	5539.32	6825.26	8985.53	7880.97	10684.9	8159.65
K01628	fucA; L-fuculose-phosphate aldolase [EC:4.1.2.17]	09100 Metabolism|09101 Carbohydrate metabolism|00051 Fructose and mannose metabolism	1	0	1	4625.5	8175.9	8375.1	4315.61	7375.26	8183.33	4844.23	7092.82	2635.85	6141.27	6847.61	6400.76	7293.82	2773.3	6626.73	6282.83	4250.34	6175.01	4958.98	7535.31	8824.77	5126.18	7385.56
K01629	rhaD; rhamnulose-1-phosphate aldolase [EC:4.1.2.19]	09100 Metabolism|09101 Carbohydrate metabolism|00040 Pentose and glucuronate interconversions	1	1	0	3556	3242.29	3122.87	5075.59	3454.43	3203.21	4513.06	3691.37	8130.06	5626.71	4768.41	5348.02	4497.02	5943.84	3656.47	3723.79	5134.7	4124.41	5387.84	5265.04	5169.05	7102.92	5577.51
K01630	garL; 2-dehydro-3-deoxyglucarate aldolase [EC:4.1.2.20]	09100 Metabolism|09101 Carbohydrate metabolism|00053 Ascorbate and aldarate metabolism	1	0	1	450.43	1288.93	1510.17	569.27	1069.23	1109.93	1307.87	1235.92	301.2	617.47	1018.17	624.65	1041.93	567	1255.13	1334.83	1263.6	1450.95	409.55	638.07	863	439.04	1127.11
K01631	dgoA; 2-dehydro-3-deoxyphosphogalactonate aldolase [EC:4.1.2.21]	09100 Metabolism|09101 Carbohydrate metabolism|00052 Galactose metabolism	1	0	1	498.16	471.06	396.27	184.27	462.48	424.18	1544.37	938.92	138.2	122.64	207.31	434.65	562.93	20.5	420.13	324.58	1049.15	842.95	21.58	62.14	231.69	223.42	864.6
K01633	folB; 7,8-dihydroneopterin aldolase/epimerase/oxygenase [EC:4.1.2.25 5.1.99.8 1.13.11.81]	09100 Metabolism|09108 Metabolism of cofactors and vitamins|00790 Folate biosynthesis	1	0	0	6153.37	5861.11	5412.51	5608.58	5556.73	5107.81	6949.29	5662.35	9583.59	7249.86	6809.6	7461.31	6391.28	7712.54	4408.3	5036.9	5800.66	4847.49	7084.8	8581.82	7656.73	10629.3	7422.52
K01635	lacD; tagatose 1,6-diphosphate aldolase [EC:4.1.2.40]	09100 Metabolism|09101 Carbohydrate metabolism|00052 Galactose metabolism	1	0	0	34.73	11	13	72.34	49.05	48.6	20.72	8.6	21.33	11.8	5.25	27.26	13.14	80.65	24.4	16	328.25	141.25	77.83	60.33	23.5	17.75	2.5
K01637	E4.1.3.1, aceA; isocitrate lyase [EC:4.1.3.1]	09100 Metabolism|09101 Carbohydrate metabolism|00630 Glyoxylate and dicarboxylate metabolism	1	0	1	502.83	513.59	397.48	224.77	597.48	471.18	1590.37	954.92	146.2	141.47	209.17	455.65	608.93	17.25	416.13	321.83	1050.55	841.7	23.88	63.64	236.44	223.33	865.99
K01638	aceB, glcB; malate synthase [EC:2.3.3.9]	09100 Metabolism|09101 Carbohydrate metabolism|00620 Pyruvate metabolism	1	0	1	546.33	800.99	663.75	418.62	1062.71	885.11	2742.24	1784.84	154.4	238.77	396.95	879.3	1154.86	29.5	829.26	643.41	2109.42	1681.4	44.13	124.09	482.49	484.68	1725.97
K01639	E4.1.3.3, nanA, NPL; N-acetylneuraminate lyase [EC:4.1.3.3]	09100 Metabolism|09101 Carbohydrate metabolism|00520 Amino sugar and nucleotide sugar metabolism	1	0	0	6781.63	6770.02	6326.37	4271.62	3488.7	3598.26	4260	3839.92	7263.34	6597.88	6008.49	8031.12	7039.52	8532.64	8123.34	6382.62	8515.13	6923.58	8114.84	6439.51	5822.43	8672.65	6337.99
K01640	E4.1.3.4, HMGCL, hmgL; hydroxymethylglutaryl-CoA lyase [EC:4.1.3.4]	09100 Metabolism|09101 Carbohydrate metabolism|00650 Butanoate metabolism	1	0	0	541.4	538.8	449.6	104	820	414	1749.5	540.5	499.5	765.5	1013.5	234	428	409	399	637	311.5	742.5	244.5	354	468.8	499	286.5
K01641	E2.3.3.10; hydroxymethylglutaryl-CoA synthase [EC:2.3.3.10]	09100 Metabolism|09101 Carbohydrate metabolism|00650 Butanoate metabolism	1	0	0	23.82	9.24	10.03	75.92	51.05	49.65	13.2	8.2	11.71	7.21	2.54	13.47	6.57	39.53	17.74	7.87	273.51	126.17	78.37	52.04	27.14	11.2	2.04
K01643	citF; citrate lyase subunit alpha / citrate CoA-transferase [EC:2.8.3.10]	09130 Environmental Information Processing|09132 Signal transduction|02020 Two-component system	1	0	1	441.56	2310.37	2693.87	2020.11	3673.32	4046.68	2891.37	4588.92	981.45	2428.64	2831.06	4908.65	5317.93	1407.34	4146.63	5147.08	2273.54	4998.09	1299.58	2346.64	2329.74	1781.42	4233.85
K01644	citE; citrate lyase subunit beta / citryl-CoA lyase [EC:4.1.3.34]	09130 Environmental Information Processing|09132 Signal transduction|02020 Two-component system	1	0	1	459.76	2334.77	2706.67	2051.36	3896.32	4139.68	3731.37	4820.92	1003.45	2473.64	2842.06	4916.65	5325.93	1406.34	4145.63	5146.08	2352.34	5014.09	1339.18	2393.64	2382.14	2050.02	4323.25
K01646	citD; citrate lyase subunit gamma (acyl carrier protein)	09130 Environmental Information Processing|09132 Signal transduction|02020 Two-component system	1	0	1	396.56	2247.2	2631.87	2018.11	3665.32	4033.68	2890.37	4578.92	973.45	2413.64	2817.06	4892.65	5279.93	1401.34	4124.63	5133.08	2268.54	4973.09	1294.58	2344.64	2310.74	1781.42	4217.85
K01647	CS, gltA; citrate synthase [EC:2.3.3.1]	09100 Metabolism|09101 Carbohydrate metabolism|00020 Citrate cycle (TCA cycle)	1	1	0	15354.7	15387	14859.5	11147.8	9917.63	10078	7736.57	8524.07	14221.2	13021.3	11519.8	13207.9	12620.2	13107.3	14441.9	10784.7	9548.96	10439.7	17771.2	13662.6	13445.2	13579.8	11923.5
K01649	leuA, IMS; 2-isopropylmalate synthase [EC:2.3.3.13]	09100 Metabolism|09101 Carbohydrate metabolism|00620 Pyruvate metabolism	1	1	0	16241.2	16537.6	15853.1	12269.9	13258.3	13317.4	10476.8	11481.2	12513.6	12977.1	12577.9	14266.1	13375.7	13692.2	14352.1	13764	10904.6	11648.1	17696.5	17242.8	16088.6	15416.4	13832.8
K01652	E2.2.1.6L, ilvB, ilvG, ilvI; acetolactate synthase I/II/III large subunit [EC:2.2.1.6]	09100 Metabolism|09101 Carbohydrate metabolism|00650 Butanoate metabolism	1	0	0	18184.4	18906.2	17904.3	16428	16659.3	15681.9	13584.8	15162.3	20595.2	18671.2	17253.1	17432.4	17464	17017.5	20154.6	19686.3	14678.3	18674.8	21517.6	18629	16086.7	17738	17999.1
K01653	E2.2.1.6S, ilvH, ilvN; acetolactate synthase I/III small subunit [EC:2.2.1.6]	09100 Metabolism|09101 Carbohydrate metabolism|00650 Butanoate metabolism	1	1	0	15369.5	15702.8	15126.9	13048.7	12774.2	12525.8	9730.19	12045.6	17508.1	16002.2	14261.8	15909.3	15590.5	14652.9	16957.8	15518.6	11958	15213	18456.2	16322.5	14320.2	16485.7	15741.3
K01654	E2.5.1.56, neuB; N-acetylneuraminate synthase [EC:2.5.1.56]	09100 Metabolism|09101 Carbohydrate metabolism|00520 Amino sugar and nucleotide sugar metabolism	1	0	0	398.5	1351.33	1131.67	686.5	961.5	776.5	781.5	943.5	124	229	258	260.5	395.5	664.17	418.16	599.34	485.34	577.5	341.34	473.5	401.5	336.33	292
K01657	trpE; anthranilate synthase component I [EC:4.1.3.27]	09100 Metabolism|09105 Amino acid metabolism|00400 Phenylalanine, tyrosine and tryptophan biosynthesis	1	0	0	10048.6	10640.2	10231.5	9368.42	8960.76	8287.95	7826.12	8673.82	8700.83	8019.94	7793.47	10175.8	9678.93	9226.22	7752.96	8465.65	6706.36	7784.23	10535.1	9142.97	8312.83	9573.47	9330.05
K01658	trpG; anthranilate synthase component II [EC:4.1.3.27]	09100 Metabolism|09105 Amino acid metabolism|00400 Phenylalanine, tyrosine and tryptophan biosynthesis	1	1	0	10021.4	9544.22	9222.14	9427.65	8475.45	7897.1	6612.92	7627.9	12041.3	9720.97	8910.05	10180.7	9123	9801.22	7324.83	8377.82	5662.96	6954.78	10159	9490.26	8364.45	9721.05	8737.48
K01659	prpC; 2-methylcitrate synthase [EC:2.3.3.5]	09100 Metabolism|09101 Carbohydrate metabolism|00640 Propanoate metabolism	1	0	1	49.1	331.46	272.38	220.52	594.23	467.93	1584.87	952.92	25.2	127.3	194.78	446.65	601.93	16	416.13	321.83	1071.72	845.2	26.45	69.45	253.25	296.55	871.03
K01661	menB; naphthoate synthase [EC:4.1.3.36]	09100 Metabolism|09108 Metabolism of cofactors and vitamins|00130 Ubiquinone and other terpenoid-quinone biosynthesis	1	0	0	3838.39	4679.33	4497.92	4451.07	4201.86	3848.17	5942.18	5011.41	7861.43	5876.41	5666.6	6764.81	5735.45	6245.94	3566.3	4030.59	4196.6	4089.65	5352.75	6886.76	6553.34	9476.51	6809.31
K01662	dxs; 1-deoxy-D-xylulose-5-phosphate synthase [EC:2.2.1.7]	09100 Metabolism|09108 Metabolism of cofactors and vitamins|00730 Thiamine metabolism	1	1	0	17022.4	17410.5	17151.3	14396	14516.9	14680.2	11871.9	13159.5	21650.4	18449	16125.2	18138.3	16392.2	15945.3	15979.9	15404.3	15484.4	14441.9	20603.6	20160.1	19596.7	21121.6	17558.5
K01664	pabA; para-aminobenzoate synthetase component II [EC:2.6.1.85]	09100 Metabolism|09108 Metabolism of cofactors and vitamins|00790 Folate biosynthesis	1	0	1	183.23	378.53	339.62	304.27	382.81	417.85	1146.7	832.42	234.28	375.97	349.92	981.3	610.68	306.68	590.63	461.58	3317.69	1237.61	412.58	492.89	370.49	176.78	864.29
K01665	pabB; para-aminobenzoate synthetase component I [EC:2.6.1.85]	09100 Metabolism|09108 Metabolism of cofactors and vitamins|00790 Folate biosynthesis	1	0	0	3497.64	3210.47	2998.16	4674.25	3917.57	3597.18	4621.2	3774.67	8244.44	6025.48	5701.48	5392.37	4528.68	6474.73	3574.27	3845.03	6231.99	4227.82	5158.94	6087.19	5731.1	7450.81	5908.63
K01666	mhpE; 4-hydroxy 2-oxovalerate aldolase [EC:4.1.3.39]	09100 Metabolism|09105 Amino acid metabolism|00360 Phenylalanine metabolism	1	0	0	1463.17	1827.25	1758.9	2196.79	2060.86	2002.92	2428.97	2300.12	2554.31	1579.79	1421.22	1318.39	1293.66	1318.37	1527.67	1628.85	1744.64	2363.8	2622.67	1179.8	1195.89	1142.18	1536.91
K01667	tnaA; tryptophanase [EC:4.1.99.1]	09100 Metabolism|09105 Amino acid metabolism|00380 Tryptophan metabolism	1	0	0	2012.52	1087.31	906.37	1608.15	1700.67	1778.46	2164.4	1899.83	1121.04	1431.84	1484.87	1611.36	1673.42	2436.31	2051.56	2188.7	3504.01	2544.91	1653.28	2045.36	1957.49	2217.82	2406.93
K01668	E4.1.99.2; tyrosine phenol-lyase [EC:4.1.99.2]	09100 Metabolism|09105 Amino acid metabolism|00350 Tyrosine metabolism	1	0	0	1	0.5	0.17	8	3	3	3	5	0.25	0	0	0	1	3.42	0	0.5	0	0.75	22.67	8.17	7	5.67	1
K01669	phrB; deoxyribodipyrimidine photo-lyase [EC:4.1.99.3]	09180 Brite Hierarchies|09182 Protein families: genetic information processing|03400 DNA repair and recombination proteins	1	0	1	522.83	530.09	405.48	356.52	762.48	567.38	2015.37	1075.12	157.2	164.47	215.17	469.65	613.93	17.25	416.13	321.83	1049.35	841.7	24.48	64.64	236.44	222.93	865.39
K01671	yihT; sulfofructosephosphate aldolase [EC:4.1.2.57]	09190 Not Included in Pathway or Brite|09191 Unclassified: metabolism|99980 Enzymes with EC numbers	1	0	1	42.9	286.2	265.87	185.52	343.48	381.18	1126.37	822.92	1.2	84.3	180.78	422.65	542.93	15	414.13	321.83	1008.65	827.7	0.65	25.57	206.35	60.75	790.45
K01673	cynT, can; carbonic anhydrase [EC:4.2.1.1]	09100 Metabolism|09102 Energy metabolism|00910 Nitrogen metabolism	1	0	1	5172.3	6499.08	5983.96	6183.36	6705.29	6031.21	8918.99	7511.24	5379.3	4650.09	4916.62	7772.03	6629.63	6255.24	4368.94	5157.99	8657.8	5919.19	7166.19	8747.71	7562.62	10516	8629.07
K01674	cah; carbonic anhydrase [EC:4.2.1.1]	09100 Metabolism|09102 Energy metabolism|00910 Nitrogen metabolism	1	0	0	9.32	36.9	6.7	22.09	11.97	9.65	15.45	10.2	4.88	5.38	1.68	7.47	4.07	8.7	0.74	0.87	26.79	6.42	72.61	54.38	46.64	129.91	59.45
K01676	E4.2.1.2A, fumA, fumB; fumarate hydratase, class I [EC:4.2.1.2]	09100 Metabolism|09101 Carbohydrate metabolism|00020 Citrate cycle (TCA cycle)	1	0	0	5312.55	5640.03	5286.18	5304.02	5485.3	5115.36	8016.32	6334.59	8265.39	6226.37	5890.29	5736.37	5535.61	7496.3	4928.56	5383.2	6000.14	5613.31	5860.42	8076.08	7714.79	10356.5	8354.33
K01677	E4.2.1.2AA, fumA; fumarate hydratase subunit alpha [EC:4.2.1.2]	09100 Metabolism|09101 Carbohydrate metabolism|00020 Citrate cycle (TCA cycle)	1	0	0	7526.7	8266.41	7785.15	5944.47	5855.67	5613.1	3060.6	4883.5	6332.9	6445.95	5683.39	8799.2	7627.35	4879.97	7681.03	5579.92	5677.86	5699.79	9434.4	5780.35	4038.45	4399.82	4665.34
K01678	E4.2.1.2AB, fumB; fumarate hydratase subunit beta [EC:4.2.1.2]	09100 Metabolism|09101 Carbohydrate metabolism|00020 Citrate cycle (TCA cycle)	1	0	0	7522.7	8250.41	7781.15	5944.47	5855.67	5613.1	3060.6	4883.5	6330.9	6445.95	5683.39	8799.2	7628.35	4880.97	7698.03	5580.92	5679.86	5701.79	9434.4	5780.35	4038.45	4399.82	4665.34
K01679	E4.2.1.2B, fumC, FH; fumarate hydratase, class II [EC:4.2.1.2]	09100 Metabolism|09101 Carbohydrate metabolism|00020 Citrate cycle (TCA cycle)	1	0	1	1886.69	3851.48	3886.73	1107.9	1876.48	1862.21	2946.47	2387.35	1972.32	2475.09	3341.79	3433.68	3350.2	3088.21	3744.92	5453.83	3335.15	4516.86	2570.95	5745.08	4866.81	5971.1	4187.36
K01681	ACO, acnA; aconitate hydratase [EC:4.2.1.3]	09100 Metabolism|09101 Carbohydrate metabolism|00020 Citrate cycle (TCA cycle)	1	0	0	11963	14629.8	14475.9	9999.19	11144.9	11400	10015.9	10871	11686.4	12066	11518.6	13926	13585.9	12701.6	15114.5	15333.5	10963	13398.1	13891.3	12451.2	13306.7	11826	12063.2
K01682	acnB; aconitate hydratase 2 / 2-methylisocitrate dehydratase [EC:4.2.1.3 4.2.1.99]	09100 Metabolism|09101 Carbohydrate metabolism|00020 Citrate cycle (TCA cycle)	1	0	1	55.56	337.72	275.58	223.52	596.48	469.18	1584.37	949.92	25.2	127.64	195.31	446.65	599.93	17.25	415.13	321.83	1022.1	832.95	8.48	42.64	214.24	119.57	829.7
K01683	araD; D-arabinonate dehydratase [EC:4.2.1.5]	09190 Not Included in Pathway or Brite|09191 Unclassified: metabolism|99980 Enzymes with EC numbers	1	0	0	4	39	55	4	10	17	1	14	26	24	33	26	71	46	111	79	25	102	5	4	25	0	20
K01684	dgoD; galactonate dehydratase [EC:4.2.1.6]	09100 Metabolism|09101 Carbohydrate metabolism|00052 Galactose metabolism	1	0	1	543.53	602.23	567.27	211.1	486.18	482.68	1545.07	971.92	232.2	216.87	375.67	505.45	729.33	203.2	638.83	475.08	1106.9	1019.2	129.33	174.14	359.44	252.53	919.54
K01685	uxaA; altronate hydrolase [EC:4.2.1.7]	09100 Metabolism|09101 Carbohydrate metabolism|00040 Pentose and glucuronate interconversions	1	0	0	5525.71	5882.95	6188.27	5663.62	5645.77	5591.06	4554.35	5903.82	6147.36	6189.5	6025.45	6335.19	7138.6	4098.84	5046.29	5185.87	4413.03	6367.31	6421.92	6510.01	7175.39	8437.82	8155.02
K01686	uxuA; mannonate dehydratase [EC:4.2.1.8]	09100 Metabolism|09101 Carbohydrate metabolism|00040 Pentose and glucuronate interconversions	1	0	0	8398.95	8419.73	8680.97	9427.89	8081.36	7992.34	7475.43	8475.27	10440.9	9246.47	8727.89	9941.48	10554.5	9702.18	7944.95	8195.91	7177.95	9518.81	10187.3	10695.8	11283.5	14226.7	12184.6
K01687	ilvD; dihydroxy-acid dehydratase [EC:4.2.1.9]	09100 Metabolism|09105 Amino acid metabolism|00290 Valine, leucine and isoleucine biosynthesis	1	1	0	15004.1	16297.1	15755.7	13455.9	13611.7	13463.6	11301.8	11883.9	16163.1	15295.3	14174	14976.1	14215.9	15979.7	17015.5	18005.9	12542.7	14864.6	17180.8	17688.5	16900.5	16331.7	14462.7
K01689	ENO, eno; enolase [EC:4.2.1.11]	09100 Metabolism|09101 Carbohydrate metabolism|00010 Glycolysis / Gluconeogenesis	1	1	0	14558.1	15026.3	14115.5	12820.2	11984.6	11341.9	10687	11129.4	17320.8	14532	13123.8	15499.8	13451.2	14689.3	13976.5	13345.9	13968.4	12614.7	17315.6	15701.8	12821.1	15968.3	12765.2
K01690	edd; phosphogluconate dehydratase [EC:4.2.1.12]	09100 Metabolism|09101 Carbohydrate metabolism|00030 Pentose phosphate pathway	1	0	1	53.83	296.73	272.77	224.52	597.48	471.18	1589.37	954.92	25.2	127.47	194.92	446.65	601.93	17	416.13	321.83	1049.8	840.45	24.38	60.64	235.94	222.58	866.49
K01692	paaF, echA; enoyl-CoA hydratase [EC:4.2.1.17]	09100 Metabolism|09101 Carbohydrate metabolism|00640 Propanoate metabolism	1	0	1	963.63	726.33	526.97	292.52	1205.23	683.93	2896.87	1313.92	314.2	247.47	279.92	458.65	598.93	20.25	489.13	550.58	1195.05	1077.75	106.81	158.21	343.68	720.72	1047.02
K01693	hisB; imidazoleglycerol-phosphate dehydratase [EC:4.2.1.19]	09100 Metabolism|09105 Amino acid metabolism|00340 Histidine metabolism	1	0	1	9284.27	10053	9930.14	6756.42	7711.9	8163.02	3532.03	5752.4	7189.93	8276.2	7643.89	7317.63	7379.22	6618.37	10424.1	9385.37	5688.96	7429.04	10791.6	10207.2	9791.33	7325.43	7669.47
K01695	trpA; tryptophan synthase alpha chain [EC:4.2.1.20]	09100 Metabolism|09105 Amino acid metabolism|00260 Glycine, serine and threonine metabolism	1	0	0	11024.9	12160.2	12233.3	10327.6	11440.1	11688.8	8939.02	10493.8	9673.45	10146	9786.83	10814.4	10899.5	10415.6	10493.5	11392.1	7685.96	9696.29	11778.7	13336	13811.7	12445.9	12264.5
K01696	trpB; tryptophan synthase beta chain [EC:4.2.1.20]	09100 Metabolism|09105 Amino acid metabolism|00260 Glycine, serine and threonine metabolism	1	0	0	10409.8	11426.2	11016.5	9939.75	10094.3	9301.98	8903.82	9825.35	9354.53	8890.83	8886.42	10602.3	10263.3	10003.2	8572.15	9580.65	7330.86	8650.64	11437.8	11805.8	10258.1	12419.4	10975.3
K01697	CBS; cystathionine beta-synthase [EC:4.2.1.22]	09100 Metabolism|09105 Amino acid metabolism|00260 Glycine, serine and threonine metabolism	1	0	0	14.33	15.33	21.5	8.25	3.58	13.92	10.83	5	180.33	209.17	136.64	65	80	223	83	95	96.08	47.25	194.93	233.19	118.89	79.03	45.96
K01698	hemB, ALAD; porphobilinogen synthase [EC:4.2.1.24]	09100 Metabolism|09108 Metabolism of cofactors and vitamins|00860 Porphyrin and chlorophyll metabolism	1	0	0	4360.66	5169.91	4493.41	2953.27	3849.45	3381.08	4716.87	4012.82	2774.74	2112.13	2321.57	3658.63	2678	1550.17	1660.95	2073.41	4106.23	2406.44	3862.15	3954.73	2690.52	3453.18	3097.56
K01699	pduC; propanediol dehydratase large subunit [EC:4.2.1.28]	09100 Metabolism|09101 Carbohydrate metabolism|00640 Propanoate metabolism	1	0	0	51.33	163.33	158.5	34.25	65	96	16.5	37.5	108.5	190.67	298.64	82	130	229.75	189	305.25	99	343.25	217	200.5	222.25	61.89	75.81
K01702	LEU1; 3-isopropylmalate dehydratase [EC:4.2.1.33]	09100 Metabolism|09105 Amino acid metabolism|00290 Valine, leucine and isoleucine biosynthesis	0	0	0	0	0	0	8	6	4	10	4	0	0	0	0	0	0	0	0	0	0	0	0	0	0	0
K01703	leuC, IPMI-L; 3-isopropylmalate/(R)-2-methylmalate dehydratase large subunit [EC:4.2.1.33 4.2.1.35]	09100 Metabolism|09101 Carbohydrate metabolism|00660 C5-Branched dibasic acid metabolism	1	0	0	14380.5	16956.7	16548.3	12279.9	13714.5	13675.5	12018.8	12633.8	12450.3	12810.6	11980.5	14128.1	13606.1	14177.2	15070.2	14531.8	10454	12205.9	17152.2	18742	17529	18028.9	15254.2
K01704	leuD, IPMI-S; 3-isopropylmalate/(R)-2-methylmalate dehydratase small subunit [EC:4.2.1.33 4.2.1.35]	09100 Metabolism|09101 Carbohydrate metabolism|00660 C5-Branched dibasic acid metabolism	1	0	0	14383.9	16937.5	16534.9	12255.4	13616.5	13637.5	11620.8	12522.8	12437.3	12788.6	11963.5	14127.1	13563.1	14199.2	15035.2	14496.8	10458.8	12213.9	17081.8	18717	17483.8	17921.5	15206.6
K01706	gudD; glucarate dehydratase [EC:4.2.1.40]	09100 Metabolism|09101 Carbohydrate metabolism|00053 Ascorbate and aldarate metabolism	1	0	1	93.83	537.73	552.77	241.27	686.23	590.93	1592.87	1012.92	159.2	321.47	500.92	553.65	837.93	934	1696.13	2373.83	1560.1	2212.95	121.55	202.07	480.8	212.04	963.11
K01707	kdgD; 5-dehydro-4-deoxyglucarate dehydratase [EC:4.2.1.41]	09100 Metabolism|09101 Carbohydrate metabolism|00053 Ascorbate and aldarate metabolism	0	0	0	6.2	3.4	2.8	18	258	83	456	125	22	38	14	7	7	0	0	0	52.2	11	23.4	39	44.4	206.4	71.6
K01708	garD; galactarate dehydratase [EC:4.2.1.42]	09100 Metabolism|09101 Carbohydrate metabolism|00053 Ascorbate and aldarate metabolism	1	0	1	87.83	466.73	449.77	247.27	660.23	567.93	1592.87	985.92	123.2	309.47	487.92	525.65	725.93	849	1516.13	2264.83	1517.1	2064.95	111.55	195.07	441.8	211.04	927.11
K01709	rfbG; CDP-glucose 4,6-dehydratase [EC:4.2.1.45]	09100 Metabolism|09101 Carbohydrate metabolism|00520 Amino sugar and nucleotide sugar metabolism	1	0	1	2957.95	3734.74	3847.9	2459.47	3104.17	3120.7	1727.35	3411.1	2208.8	2610.8	2387.3	3074.95	3787.1	1742.97	2708.8	2667.25	1158.8	3016	2610.65	2879	2672.59	2306.64	3303.83
K01710	E4.2.1.46, rfbB, rffG; dTDP-glucose 4,6-dehydratase [EC:4.2.1.46]	09100 Metabolism|09109 Metabolism of terpenoids and polyketides|00523 Polyketide sugar unit biosynthesis	1	1	0	14933.9	14668.3	13589.8	13929.6	12589	11703.9	11675.1	11664.9	15609.2	13733.8	12228.9	15230.3	13450.9	15190.1	14150.4	13523.4	11757	12417.6	16833.7	15727.4	13028.7	16563	13240.9
K01711	gmd, GMDS; GDPmannose 4,6-dehydratase [EC:4.2.1.47]	09100 Metabolism|09101 Carbohydrate metabolism|00051 Fructose and mannose metabolism	1	0	0	5905.24	7584.99	7775.12	5510.59	6257.49	6407.67	6355.38	7543.56	8702.21	7854.48	7590.06	7940.62	8572.23	7914.36	5871.42	6353.77	5870.1	7221.22	8338.26	10130.8	10360.7	13941.1	11825.2
K01712	hutU, UROC1; urocanate hydratase [EC:4.2.1.49]	09100 Metabolism|09105 Amino acid metabolism|00340 Histidine metabolism	1	0	0	4009.17	3153.12	3016.15	3536.85	3378.69	3410.5	3715.63	3121.75	5829.24	4894.18	4561.96	3943.74	3930.43	5253.7	4283.14	5599.45	4431.03	4942.96	5358.59	6150.87	5806.42	7675.86	5264.58
K01713	pheC; cyclohexadienyl dehydratase [EC:4.2.1.51 4.2.1.91]	09100 Metabolism|09105 Amino acid metabolism|00400 Phenylalanine, tyrosine and tryptophan biosynthesis	1	0	1	487.93	1781.53	1684.9	566	1263	1067	2082	1693	356	539.17	686.39	2155	1507	582.25	610	847	532.5	561.5	566	1926.5	1449.95	2593.64	1285.06
K01714	dapA; 4-hydroxy-tetrahydrodipicolinate synthase [EC:4.3.3.7]	09100 Metabolism|09105 Amino acid metabolism|00300 Lysine biosynthesis	1	1	0	22513.8	23882.6	23631.6	16987.2	16642	16295.6	14450.1	14336.9	22652.7	21102	18962	22276.9	20296.4	20947.5	24436.6	21327.7	17525.8	18384.8	28770.1	24467.5	22101.5	25049.8	19744.7
K01715	crt; enoyl-CoA hydratase [EC:4.2.1.17]	09100 Metabolism|09101 Carbohydrate metabolism|00650 Butanoate metabolism	1	0	1	4367.67	5292.67	5967	2701	4398.97	5597.07	850.5	3669.4	3665.58	5139.67	5382.33	3941.8	4982.66	3190.44	6097.66	6746.33	2691.48	5398.93	3737.07	4968.16	6728.33	2384.06	4700.77
K01716	fabA; 3-hydroxyacyl-[acyl-carrier protein] dehydratase / trans-2-decenoyl-[acyl-carrier protein] isomerase [EC:4.2.1.59 5.3.3.14]	09100 Metabolism|09103 Lipid metabolism|00061 Fatty acid biosynthesis	1	0	1	53.23	290.86	269.54	204.52	587.48	462.18	1584.37	952.92	20.2	125.47	195.17	446.65	601.93	22.42	416.13	321.83	1012.15	833.2	165.75	76.81	228.24	101.2	826.79
K01719	hemD, UROS; uroporphyrinogen-III synthase [EC:4.2.1.75]	09100 Metabolism|09108 Metabolism of cofactors and vitamins|00860 Porphyrin and chlorophyll metabolism	1	0	0	4817.22	3484.31	3244.25	4753.25	4239.57	3936.43	5144.45	3999.42	8207.89	5837.23	5087.99	5045.64	4646.36	7470.22	4362.77	4956.78	4636.95	4495.41	5996.86	8030.19	7409.77	10174.5	7270.71
K01720	prpD; 2-methylcitrate dehydratase [EC:4.2.1.79]	09100 Metabolism|09101 Carbohydrate metabolism|00640 Propanoate metabolism	1	0	1	43.5	287.4	266.27	202.52	468.23	416.93	1164.87	838.92	16.2	105.3	188.78	456.65	596.93	15	415.13	321.83	1047.52	839.2	15.05	49.45	231.05	193.15	835.43
K01721	nthA; nitrile hydratase subunit alpha [EC:4.2.1.84]	09100 Metabolism|09105 Amino acid metabolism|00380 Tryptophan metabolism	0	0	0	0	0	0	0	0	0	0	0	0	0	0	0	0	0	0	0	4.5	0.5	0	0	0	0	0
K01724	PCBD, phhB; 4a-hydroxytetrahydrobiopterin dehydratase [EC:4.2.1.96]	09100 Metabolism|09108 Metabolism of cofactors and vitamins|00790 Folate biosynthesis	1	0	0	466.6	191.2	130.4	39.25	253	89	458	127	146	57	28	31	64	1	1	0	38.2	11.5	20.4	26	26.2	135.4	44.1
K01725	cynS; cyanate lyase [EC:4.2.1.104]	09100 Metabolism|09102 Energy metabolism|00910 Nitrogen metabolism	1	0	1	50.5	327.4	271.27	209.85	574.23	460.93	1560.87	943.92	21.2	120.3	192.78	427.65	549.93	12.25	413.13	321.58	1039.27	835.7	14.05	41.45	225.05	162.15	827.68
K01727	hysA, hylA, hylB; hyaluronate lyase [EC:4.2.2.1]	09190 Not Included in Pathway or Brite|09191 Unclassified: metabolism|99980 Enzymes with EC numbers	1	1	0	112	26.17	14	31.67	14.66	8	18.66	7	38	28	19	30.48	23.67	61.08	59	35	40.3	30.77	5	11	4	11	2
K01728	pel; pectate lyase [EC:4.2.2.2]	09100 Metabolism|09101 Carbohydrate metabolism|00040 Pentose and glucuronate interconversions	0	0	0	0.33	0.33	0.5	2	5	3	4	4	3324	1974.17	1535.14	626	273	0	0	0	0.25	0.25	0	0	0	0.64	0.31
K01729	algL; poly(beta-D-mannuronate) lyase [EC:4.2.2.3]	09100 Metabolism|09101 Carbohydrate metabolism|00051 Fructose and mannose metabolism	1	0	0	71	107.25	113.25	33.75	149.5	56	50.5	26.75	42	63	49	77	103	2.5	0.75	1.75	0.75	0.5	74.75	99.25	87.5	48.25	40
K01730	ogl; oligogalacturonide lyase [EC:4.2.2.6]	09100 Metabolism|09101 Carbohydrate metabolism|00040 Pentose and glucuronate interconversions	1	0	0	1417.08	1390.32	1563.6	804.17	853	935.02	937.75	987.24	783.35	892.01	1005.94	1316.5	1512.67	762.34	541.66	595.83	692.09	797.25	2604.83	2513.79	2881.49	4368.03	2810.92
K01732	E4.2.2.10; pectin lyase [EC:4.2.2.10]	09190 Not Included in Pathway or Brite|09191 Unclassified: metabolism|99980 Enzymes with EC numbers	0	1	0	43	27	22	13	7	5	0	0	12	23	22	8	7	0	0	0	0	0	9	8	1	1	0
K01733	thrC; threonine synthase [EC:4.2.3.1]	09100 Metabolism|09105 Amino acid metabolism|00260 Glycine, serine and threonine metabolism	1	0	1	15482.6	18555.8	18559.1	13158.8	16179.8	17088	13395.3	15178	13088.7	14278.6	13430.3	16241.3	15550.9	14580.7	16169.4	16095.1	11108.7	13446	17774	20108.3	21049.5	17847.3	16384.7
K01734	mgsA; methylglyoxal synthase [EC:4.2.3.3]	09100 Metabolism|09101 Carbohydrate metabolism|00640 Propanoate metabolism	1	0	0	15043.4	13926.3	13590.4	10526.4	9937.8	10680.7	6892.91	8713.23	9561.65	11026.4	9598.28	11695.6	12088.8	10280.7	13018.5	10875.9	10519.8	11018.4	16120.8	14627.7	14953.8	13034.4	12472
K01735	aroB; 3-dehydroquinate synthase [EC:4.2.3.4]	09100 Metabolism|09105 Amino acid metabolism|00400 Phenylalanine, tyrosine and tryptophan biosynthesis	1	1	0	14338.6	14749.8	14496	12071.6	12991.9	13301.6	10804	11866.9	15917.2	15014.5	13960.1	14551.1	13510.2	13552.5	14245.6	13630.4	11092	11773.5	16183.5	16077.5	15607.2	15300.8	13652
K01736	aroC; chorismate synthase [EC:4.2.3.5]	09100 Metabolism|09105 Amino acid metabolism|00400 Phenylalanine, tyrosine and tryptophan biosynthesis	1	1	0	14361	15220.9	14928.9	11607.4	12083.1	12313	8936.98	10362.4	16053.4	14922.2	13591.8	14492.4	13537.2	13745.3	14253.2	13663.1	11042.3	11757	16379.1	16411.8	15812.4	15206.7	13692.7
K01737	queD, ptpS, PTS; 6-pyruvoyltetrahydropterin/6-carboxytetrahydropterin synthase [EC:4.2.3.12 4.1.2.50]	09100 Metabolism|09108 Metabolism of cofactors and vitamins|00790 Folate biosynthesis	1	1	0	9992.77	9261.57	8413.02	8248.33	6947.56	6344.11	8402.79	6731.65	11986.7	8921.86	8015.34	7840.64	6848.35	12858.4	9998.13	11146.8	8210.33	8606.74	14063.9	13343	11094.8	16400.4	11333
K01738	cysK; cysteine synthase A [EC:2.5.1.47]	09100 Metabolism|09102 Energy metabolism|00920 Sulfur metabolism	1	0	1	18716.5	20556.3	20233.4	15438	16402.3	17235	12652.5	14016	19324.9	18614.1	17046.8	18917.9	17366.4	17067.6	20386.2	18108.1	15550	15788.5	22122.1	20880.1	21057.9	18848.1	17165.5
K01739	metB; cystathionine gamma-synthase [EC:2.5.1.48]	09100 Metabolism|09102 Energy metabolism|00920 Sulfur metabolism	1	0	0	1014.35	849.94	711.57	1693.94	1722.67	1590.3	2307.04	1843.42	266.49	351.28	345.71	529.99	633.93	971.67	1444.17	2368.7	1562.66	1849.62	1250.62	1108.35	669.38	494.4	1589.33
K01740	metY; O-acetylhomoserine (thiol)-lyase [EC:2.5.1.49]	09100 Metabolism|09105 Amino acid metabolism|00270 Cysteine and methionine metabolism	1	1	0	22637.9	22967.3	22440.3	19102.6	18125.9	17970	12620.9	15064.9	25615	23222	20563.5	21907.7	20997.6	23338	23573.6	20547.4	14909.3	18238.6	27886.6	23986.2	22498.8	23410.6	20287.7
K01744	aspA; aspartate ammonia-lyase [EC:4.3.1.1]	09100 Metabolism|09105 Amino acid metabolism|00250 Alanine, aspartate and glutamate metabolism	1	0	0	5298.88	8969.75	8567.02	7284.48	8555.75	7879.2	10313.3	9175.44	6995.7	6641.98	6663.43	9267.73	7903.63	9258.93	9787.71	13375.4	8942.07	10230.5	11679.5	26040.3	20671.7	32450.2	19131.8
K01745	hutH, HAL; histidine ammonia-lyase [EC:4.3.1.3]	09100 Metabolism|09105 Amino acid metabolism|00340 Histidine metabolism	1	0	0	5567.74	4701.29	4687.56	4684.23	4981.44	5068.52	5718.88	5091.64	6664.39	5943.4	5798.57	5647.59	5835.7	7947.19	7575.25	10515.7	7201.59	8598.21	9697.45	14482.1	13052.2	19836.3	11988.2
K01746	E4.3.1.4; formiminotetrahydrofolate cyclodeaminase [EC:4.3.1.4]	09100 Metabolism|09108 Metabolism of cofactors and vitamins|00670 One carbon pool by folate	1	0	0	61	215	270	37	112	259	20	83	744.25	873	1251	352	466	871.25	1687	2394.5	598	1656.75	432	256	137	103	78
K01749	hemC, HMBS; hydroxymethylbilane synthase [EC:2.5.1.61]	09100 Metabolism|09108 Metabolism of cofactors and vitamins|00860 Porphyrin and chlorophyll metabolism	1	0	0	6221.66	6489.41	5702.91	4946.77	4803.65	4083.08	5043.87	4367.32	3591.84	3348.28	3247.77	4630.63	3750.5	2973.17	3564.35	4478.41	4797.43	4292.84	5583.65	4755.73	3637.02	3788.68	3665.56
K01750	E4.3.1.12, ocd; ornithine cyclodeaminase [EC:4.3.1.12]	09100 Metabolism|09105 Amino acid metabolism|00330 Arginine and proline metabolism	1	0	0	1436.29	1201.48	1026.9	646.25	914.28	794.64	1517.36	1099.19	768.93	1202.99	1118.99	1010.63	1282.4	742.37	772.94	966.49	1656.98	1571.75	672.03	1234.15	1254.36	970.07	939.53
K01751	E4.3.1.15; diaminopropionate ammonia-lyase [EC:4.3.1.15]	09190 Not Included in Pathway or Brite|09191 Unclassified: metabolism|99980 Enzymes with EC numbers	1	0	1	1479.23	3358.37	3641.62	2952.52	4282.1	4350.93	2827.87	4658.42	990.8	2435.37	2817.37	3607.65	4404.18	2147.92	5266.53	6267.83	4238.11	6138.49	2080.98	4564.77	4077.99	4318.93	5579.02
K01752	E4.3.1.17, sdaA, sdaB, tdcG; L-serine dehydratase [EC:4.3.1.17]	09100 Metabolism|09105 Amino acid metabolism|00260 Glycine, serine and threonine metabolism	1	0	1	21329.5	24121.6	24040.1	17747.5	19880.3	20888.7	14659.9	17917.8	20117.9	22217	20816.2	21895	21775.3	19594.2	24985.1	23068.8	19066.8	20748.4	23744.2	23903.2	24283	19858.5	21695.7
K01753	dsdA; D-serine dehydratase [EC:4.3.1.18]	09100 Metabolism|09105 Amino acid metabolism|00260 Glycine, serine and threonine metabolism	1	0	1	74.83	430.23	543.77	250.27	651.23	584.93	1599.87	1079.92	72.45	227.72	316.92	478.65	797.93	114.25	633.13	538.33	1105.3	1111.2	95.88	173.64	488.19	253.83	967.24
K01754	E4.3.1.19, ilvA, tdcB; threonine dehydratase [EC:4.3.1.19]	09100 Metabolism|09105 Amino acid metabolism|00260 Glycine, serine and threonine metabolism	1	0	1	11884.4	12552	12316.6	8516.64	9841	9874.85	8852.91	8970.83	11748.9	11463.1	10676.9	10351.4	10573.4	7631.29	11909.9	10925.6	9819.26	10505.6	13376.6	13274.7	13344	12503.5	12393.4
K01755	argH, ASL; argininosuccinate lyase [EC:4.3.2.1]	09100 Metabolism|09105 Amino acid metabolism|00250 Alanine, aspartate and glutamate metabolism	1	0	0	15779.6	20707.4	20040.4	13252.8	15634.1	15506.6	13768.8	14844.5	14130	15073.8	14945.1	22575.8	19395.8	17625.2	19102.7	20366.7	13883.1	16175.7	20797.1	31731.8	27374.2	34886.5	23718.7
K01756	purB, ADSL; adenylosuccinate lyase [EC:4.3.2.2]	09100 Metabolism|09104 Nucleotide metabolism|00230 Purine metabolism	1	1	0	14353	15181.6	14912.4	11865.4	12652.1	12843	9854.48	11166.9	16098.4	14995.4	13697.8	14613.4	13721.2	13753.8	14268.7	13676.6	11306.8	11892	16568.1	16904.3	16128.9	15466.7	13933.7
K01758	CTH; cystathionine gamma-lyase [EC:4.4.1.1]	09100 Metabolism|09105 Amino acid metabolism|00260 Glycine, serine and threonine metabolism	1	0	0	12.66	8.66	10	3.25	3.25	8.25	10.5	8	18	21.34	16.28	27.5	77	34.5	77	53	34.08	57.75	3.93	19.69	13.89	58.17	39.27
K01759	GLO1, gloA; lactoylglutathione lyase [EC:4.4.1.5]	09100 Metabolism|09101 Carbohydrate metabolism|00620 Pyruvate metabolism	1	1	0	14349.7	13029.3	12887.3	9912.79	11078.2	11555.1	8355.93	9489.95	11871.5	12218.3	11288	11688.1	11867.4	12867.6	13806.1	12934.6	10689.3	11650.4	15181.9	14338.9	14556.6	13171.1	12840.5
K01760	metC; cystathionine beta-lyase [EC:4.4.1.8]	09100 Metabolism|09105 Amino acid metabolism|00270 Cysteine and methionine metabolism	1	0	1	1087.53	2344.26	2143.65	2533.36	3261.34	2907.05	4691.06	3877.62	1215.03	1398.37	1669.67	4650.93	3429	1464.47	2020.83	3210.33	2022.09	2388.61	1670.81	2971.05	2105.08	3019.64	2870.27
K01761	E4.4.1.11; methionine-gamma-lyase [EC:4.4.1.11]	09100 Metabolism|09105 Amino acid metabolism|00270 Cysteine and methionine metabolism	1	0	0	134	115.5	168.25	37.75	59	94	26	120.5	561.75	548.5	865.5	135.5	319.75	97.25	144.5	168	2060	661.25	154	139.25	251.75	45	86.25
K01766	csdA; cysteine sulfinate desulfinase [EC:4.4.1.-]	09190 Not Included in Pathway or Brite|09191 Unclassified: metabolism|99980 Enzymes with EC numbers	1	0	1	53.23	290.86	269.54	203.52	482.48	420.18	1158.37	834.92	9.2	98.47	189.17	423.65	546.93	21.42	415.13	321.83	1012.15	830.2	163.75	75.81	228.24	100.2	826.79
K01768	E4.6.1.1; adenylate cyclase [EC:4.6.1.1]	09100 Metabolism|09104 Nucleotide metabolism|00230 Purine metabolism	1	0	0	814.6	812.2	697.4	825.75	1405	1138	1962	1389	246	253	280	136	320	234	125	180	106.6	126.5	153.87	322.33	322.2	217.2	221.8
K01770	ispF; 2-C-methyl-D-erythritol 2,4-cyclodiphosphate synthase [EC:4.6.1.12]	09100 Metabolism|09109 Metabolism of terpenoids and polyketides|00900 Terpenoid backbone biosynthesis	1	1	0	11441.5	10471.5	10581.7	8985.17	9473.57	10062.7	6427.28	7980.52	12366.4	12005.9	10805.9	9807.62	10228.9	10868.3	10461.5	10290.2	8871.81	9661.22	12136.8	14007.6	14949	13171.5	12186
K01771	plc; 1-phosphatidylinositol phosphodiesterase [EC:4.6.1.13]	09100 Metabolism|09101 Carbohydrate metabolism|00562 Inositol phosphate metabolism	1	0	0	108.75	78.86	77.95	188.25	262.02	343.86	212.28	257.51	51.46	119.82	121.33	161.19	207.9	701.33	621.15	709.51	491.72	502.71	114.86	114.85	104.51	116.8	75.32
K01772	hemH, FECH; protoporphyrin/coproporphyrin ferrochelatase [EC:4.99.1.1 4.99.1.9]	09100 Metabolism|09108 Metabolism of cofactors and vitamins|00860 Porphyrin and chlorophyll metabolism	1	0	1	1060.46	2340.82	2109.35	946.27	1815.01	1568.83	3287.37	2545.62	542.23	704.12	909.87	2641.15	2122.43	637.42	1029.66	1172.2	1562.52	1403.2	1124.68	2216.17	1788.24	2822.13	2179.09
K01775	alr; alanine racemase [EC:5.1.1.1]	09100 Metabolism|09106 Metabolism of other amino acids|00473 D-Alanine metabolism	1	1	0	16755.5	18534.7	17838.5	13068.4	13842.1	14027.7	11616.4	12524.8	18772.2	17367.9	16216.2	17603.5	16116.2	16189.8	18608.9	16424.7	15465.1	15201.8	20509.7	18357.4	16796.4	17215.2	15328.6
K01776	murI; glutamate racemase [EC:5.1.1.3]	09100 Metabolism|09106 Metabolism of other amino acids|00471 D-Glutamine and D-glutamate metabolism	1	1	0	14265.3	15108.4	14815.1	11867.4	12635.6	12822.5	9826.48	11143.9	15992.4	14647.2	13032.8	14437.1	13366.9	14338.1	15057.2	15231.6	11693.8	12669.3	16352.1	16389.2	15782.5	15175.7	13667
K01777	prdF; proline racemase [EC:5.1.1.4]	09100 Metabolism|09105 Amino acid metabolism|00330 Arginine and proline metabolism	1	0	0	61	207.5	136.25	102.5	83	57	63	39.5	75.5	544.75	349.25	494	511.75	148.5	266	84.25	1066.75	450.5	29.5	76.25	361.25	52.75	168
K01778	dapF; diaminopimelate epimerase [EC:5.1.1.7]	09100 Metabolism|09105 Amino acid metabolism|00300 Lysine biosynthesis	1	1	0	15134.9	15887	15498.4	13031.1	13239.3	13236.5	10025.6	11429.4	16029.5	15594.5	13928	15215.1	14423.2	13972.4	14998.3	14069.5	11408.8	12324	16551.8	16563.8	16256.7	15326.6	14103.6
K01779	racD; aspartate racemase [EC:5.1.1.13]	09100 Metabolism|09105 Amino acid metabolism|00250 Alanine, aspartate and glutamate metabolism	1	0	1	3774.65	6375.1	6383.76	4368.51	5531.53	5739	4521.11	4409	3353	4196.65	3952.25	5270.38	4468.32	3601.87	6039.7	5068	4219.45	4141.75	5770.25	6590.65	6474.04	5300.79	4559.13
K01781	mdlA; mandelate racemase [EC:5.1.2.2]	09100 Metabolism|09111 Xenobiotics biodegradation and metabolism|00627 Aminobenzoate degradation	0	0	0	0	0	0	0	0	0	0	0	0	0	0	0	0	0	0	0	1	0	0	0	0	0	0
K01782	fadJ; 3-hydroxyacyl-CoA dehydrogenase / enoyl-CoA hydratase / 3-hydroxybutyryl-CoA epimerase [EC:1.1.1.35 4.2.1.17 5.1.2.3]	09100 Metabolism|09101 Carbohydrate metabolism|00640 Propanoate metabolism	1	0	1	51.23	330.39	272.08	210.77	577.48	462.18	1576.37	951.92	19.2	124.47	194.17	446.65	598.93	20.25	415.13	321.83	1019.15	831.7	143.08	74.64	228.24	121.53	829.79
K01783	rpe, RPE; ribulose-phosphate 3-epimerase [EC:5.1.3.1]	09100 Metabolism|09101 Carbohydrate metabolism|00030 Pentose phosphate pathway	1	0	1	15534.3	17319.7	17397.6	13362.2	14790.1	15150.1	10380.1	13652.5	16901	16625	15257.3	16880.4	16706.5	14301.6	16318.5	15622.6	12119.4	14141.7	17021.1	17930.3	17518.9	16703.2	16343.9
K01784	galE, GALE; UDP-glucose 4-epimerase [EC:5.1.3.2]	09100 Metabolism|09101 Carbohydrate metabolism|00052 Galactose metabolism	1	1	0	18873.2	19804.9	19173.8	16416.6	17397.2	17150.6	14460.2	15513.5	19877	18170.3	16990.1	16973.3	16007.3	17731.6	17204	18071.2	14603.8	15483.5	22951.8	22129.9	20782	22137.4	18576.7
K01785	galM, GALM; aldose 1-epimerase [EC:5.1.3.3]	09100 Metabolism|09101 Carbohydrate metabolism|00010 Glycolysis / Gluconeogenesis	1	0	0	18638.9	17097.4	17375.2	18037.8	16674.3	17272.1	15503.9	16050	24186.3	21063.7	18725.4	20326.4	19689.7	22415.5	18695.3	17413.8	17488.9	17061.6	23218.6	23278.2	24398.4	28105.7	23172.9
K01787	RENBP; N-acylglucosamine 2-epimerase [EC:5.1.3.8]	09100 Metabolism|09101 Carbohydrate metabolism|00520 Amino sugar and nucleotide sugar metabolism	1	0	0	5853.94	5863.91	5436.48	4469.23	3447.42	3465.38	4235.38	3841.5	6938.36	5719.24	5517.53	7059.57	6197.69	8568.42	7030.61	5946.29	5711.63	5710.56	8386.69	7227.54	6164.48	10018.2	6910.32
K01788	nanE; N-acylglucosamine-6-phosphate 2-epimerase [EC:5.1.3.9]	09100 Metabolism|09101 Carbohydrate metabolism|00520 Amino sugar and nucleotide sugar metabolism	1	0	0	2831.46	2526.1	2121.69	2405.16	1395.54	1220.08	2011.83	1550.72	1163.18	1425.57	1125.67	2257.63	2023.85	1333.27	1662.36	1303.75	4364.02	2287.12	2095.55	2012.42	1795.55	1897.99	2143.71
K01790	rfbC, rmlC; dTDP-4-dehydrorhamnose 3,5-epimerase [EC:5.1.3.13]	09100 Metabolism|09109 Metabolism of terpenoids and polyketides|00523 Polyketide sugar unit biosynthesis	1	1	0	14344.2	14790	13805.8	11128	10301.5	9629.27	9754.04	10536.9	15005.7	12680	10571.8	13193.7	11862.1	14782.6	12627.6	12179.9	10780.8	11188.6	15476.8	15093.1	12762.3	17263.3	12776.4
K01791	wecB; UDP-N-acetylglucosamine 2-epimerase (non-hydrolysing) [EC:5.1.3.14]	09100 Metabolism|09101 Carbohydrate metabolism|00520 Amino sugar and nucleotide sugar metabolism	1	0	0	11155.9	12067	11149.4	11823.9	10624.8	10689.8	11623.1	10482.4	11203.4	11846.2	11414.8	12410.2	12089.1	11881.5	12148.8	12600.9	13480.1	12158.1	15003.9	15198.5	15020.7	16645.5	14094.8
K01792	E5.1.3.15; glucose-6-phosphate 1-epimerase [EC:5.1.3.15]	09100 Metabolism|09101 Carbohydrate metabolism|00010 Glycolysis / Gluconeogenesis	1	0	1	87.23	340.18	322.37	213.02	491.81	435.85	1183.7	841.92	92.33	393.64	740.66	469.98	680.25	45.42	437.13	326.83	1015.15	832.2	365.75	299.48	341.57	124.7	836.13
K01795	algG; mannuronan 5-epimerase [EC:5.1.3.37]	09100 Metabolism|09101 Carbohydrate metabolism|00051 Fructose and mannose metabolism	0	0	0	0	0	0	17	138	38	26	7	8	14	8	1	2	0	0	0	0	0	0	0	0	0	0.5
K01796	E5.1.99.4, AMACR, mcr; alpha-methylacyl-CoA racemase [EC:5.1.99.4]	09100 Metabolism|09103 Lipid metabolism|00120 Primary bile acid biosynthesis	0	0	0	5	6	4	0	0	1	0	0	0	0	0	0	0	0	0	0	4.4	0	6.8	1	0	1.8	2.2
K01799	nicE, maiA; maleate isomerase [EC:5.2.1.1]	09100 Metabolism|09101 Carbohydrate metabolism|00650 Butanoate metabolism	1	0	1	3.8	7.6	10.2	16	231	83	424	120	26	54	77	13	26	9	31	80	85.6	92	39.2	62	69.6	309.2	107.8
K01800	maiA, GSTZ1; maleylacetoacetate isomerase [EC:5.2.1.2]	09100 Metabolism|09105 Amino acid metabolism|00350 Tyrosine metabolism	1	0	0	10	9	6	17	242	78	451	125	19	41	14	24	57	1	1	0	10.2	4.5	4.4	4	4	31.4	8.1
K01801	nagL; maleylpyruvate isomerase [EC:5.2.1.4]	09100 Metabolism|09105 Amino acid metabolism|00350 Tyrosine metabolism	1	0	0	475.43	325.53	229.9	81.67	327.5	214.75	1192	499.25	142	86.67	86.39	153.25	189	7	152	103.5	368.45	291	20.65	34.37	97.95	152.79	269.53
K01802	E5.2.1.8; peptidylprolyl isomerase [EC:5.2.1.8]	09190 Not Included in Pathway or Brite|09191 Unclassified: metabolism|99980 Enzymes with EC numbers	1	0	0	5788.39	7251.21	6547.56	5546.63	5590.87	5507.8	7532.87	6832.96	6092.56	5639.53	5478.5	8272.63	7735.48	9963.08	5355.89	6781.41	6163.82	6307.42	7762.67	11132.5	9434.19	13046.1	8664.24
K01803	TPI, tpiA; triosephosphate isomerase (TIM) [EC:5.3.1.1]	09100 Metabolism|09101 Carbohydrate metabolism|00010 Glycolysis / Gluconeogenesis	1	1	0	14724	15747.4	15520.6	12913.2	13285.9	13315.8	10129	11344.7	20144.4	17854	16124	15523.9	14332.9	14578.9	15048.9	14530.1	11768.8	12731.2	16797.1	16982.7	16506.2	15379	13953.2
K01804	araA; L-arabinose isomerase [EC:5.3.1.4]	09100 Metabolism|09101 Carbohydrate metabolism|00040 Pentose and glucuronate interconversions	1	0	1	4229.8	5246.64	5573.17	5910.77	5421.6	5497.28	5103.08	6271.82	7462.09	6781.21	5983.26	7381.19	7384.45	4086.54	4890.89	4839.37	5510.58	6432.86	7142.89	7489.76	7398.55	9264.09	8724.13
K01805	xylA; xylose isomerase [EC:5.3.1.5]	09100 Metabolism|09101 Carbohydrate metabolism|00040 Pentose and glucuronate interconversions	1	0	1	2972.07	2911.82	2865.77	3361.45	2988.5	3077.35	4268.83	3617.17	4511.02	3449.23	3184.99	4231.39	4196.11	6011.95	3317.77	3596.78	4028.7	3851.16	4532.44	4863.57	5075.77	7090.06	5559.21
K01807	rpiA; ribose 5-phosphate isomerase A [EC:5.3.1.6]	09100 Metabolism|09101 Carbohydrate metabolism|00030 Pentose phosphate pathway	1	0	1	1515.47	3176.84	2827.08	1618.89	2431.9	2300.33	4492.43	3728.83	1179.43	1718.52	1821.92	4311.16	3412.26	2260.76	1986.5	2397.92	4506.7	3118.63	2147.55	4099.36	3220.42	4918.33	3825.67
K01808	rpiB; ribose 5-phosphate isomerase B [EC:5.3.1.6]	09100 Metabolism|09101 Carbohydrate metabolism|00030 Pentose phosphate pathway	1	1	0	14510.5	14043.5	13802.8	11654.5	11389	11802.4	7434.95	9276.1	16002.1	14943.8	12970.1	12846.4	12548.3	13488.6	14360.5	13151.2	10327.3	11679.4	16397.4	14617.1	14797.7	12772.5	12460.5
K01809	manA, MPI; mannose-6-phosphate isomerase [EC:5.3.1.8]	09100 Metabolism|09101 Carbohydrate metabolism|00051 Fructose and mannose metabolism	1	0	0	8009.6	7208.63	7115.83	7319.84	6912.4	6804.78	5673.49	6708.62	10840.8	9162.75	8413.81	8874.93	8277.75	9250.93	7246.05	7151.02	8244.21	7160.16	8299.17	9169.61	8607.58	9925.78	8952.06
K01810	GPI, pgi; glucose-6-phosphate isomerase [EC:5.3.1.9]	09100 Metabolism|09101 Carbohydrate metabolism|00010 Glycolysis / Gluconeogenesis	1	1	0	14489	15350.4	14982.4	11995.4	12737.1	12916	9869.48	11194.9	16164.4	15053.4	13788.8	14951.4	13627.2	14091.8	14459.2	13939.1	12439.3	12208	16485.5	16713.3	16019.9	15273.1	13764.3
K01811	xylS, yicI; alpha-D-xyloside xylohydrolase [EC:3.2.1.177]	09190 Not Included in Pathway or Brite|09191 Unclassified: metabolism|99980 Enzymes with EC numbers	1	0	0	7190.04	7220.72	7352.27	7889.4	6651.25	6868.81	8521.1	7889.54	10297.3	8617.08	8185.5	10444.3	10215.3	9456.41	6000.31	6747.37	8688.96	7897.8	11951.4	12051.9	12774.9	18825	13523.2
K01812	uxaC; glucuronate isomerase [EC:5.3.1.12]	09100 Metabolism|09101 Carbohydrate metabolism|00040 Pentose and glucuronate interconversions	1	0	0	6244.8	6488.95	6674.95	6370.92	5740.72	5766.76	5086.2	6263.67	9022.56	7709.53	7161.46	7567.8	8047.44	7420.49	6073.99	6043.62	5092.25	6875.85	7100.52	7519.53	7587.27	8996.73	8622.71
K01813	rhaA; L-rhamnose isomerase [EC:5.3.1.14]	09100 Metabolism|09101 Carbohydrate metabolism|00051 Fructose and mannose metabolism	1	0	0	3365.5	3052.79	2957.87	4647.09	3379.63	3161.71	4476.56	3677.37	7814.66	5345.61	4602.61	5155.52	4369.52	5770.34	3435.54	3577.62	4962.23	3837.81	4785.34	5056.04	5020.05	7004.59	5476.01
K01814	hisA; phosphoribosylformimino-5-aminoimidazole carboxamide ribotide isomerase [EC:5.3.1.16]	09100 Metabolism|09105 Amino acid metabolism|00340 Histidine metabolism	1	1	0	14014.5	14981.6	14623.5	11862.2	12632.5	12814.5	9820.48	11137.8	12238.3	12515.4	11746.4	13710.8	13097.6	13469.4	14150.9	13479.1	9795.41	11336	16016.8	16106.7	15658.6	14981.7	13678.2
K01815	kduI; 4-deoxy-L-threo-5-hexosulose-uronate ketol-isomerase [EC:5.3.1.17]	09100 Metabolism|09101 Carbohydrate metabolism|00040 Pentose and glucuronate interconversions	1	0	0	6495.49	6447.78	6961.72	6959.67	6765.45	6891.94	6172.79	7583.72	9529.47	8313.53	7510.86	9109.96	9564.69	8400.24	6718.3	6813.16	6236.96	7634.29	8852.73	8817.86	9629.35	13389.7	11269
K01816	hyi, gip; hydroxypyruvate isomerase [EC:5.3.1.22]	09100 Metabolism|09101 Carbohydrate metabolism|00630 Glyoxylate and dicarboxylate metabolism	1	0	1	404.61	1232.72	995.15	732.25	1398.21	1191.31	3739.84	2352.94	194.95	447.74	637.64	1120.5	1439.71	603.05	1097.56	1043.16	2491.64	2158.2	381.25	582	768.3	665.18	1865.93
K01817	trpF; phosphoribosylanthranilate isomerase [EC:5.3.1.24]	09100 Metabolism|09105 Amino acid metabolism|00400 Phenylalanine, tyrosine and tryptophan biosynthesis	1	1	0	10323.2	9028.65	8732.75	9230.43	8237.94	7594.27	5986.98	7127.83	12342.8	9831.99	8709.32	8302.29	7883.07	9235.49	7379.02	8173.32	5745.75	7026.83	10374.8	8974.49	8018.92	9381.53	8463.45
K01818	fucI; L-fucose/D-arabinose isomerase [EC:5.3.1.25 5.3.1.3]	09100 Metabolism|09101 Carbohydrate metabolism|00051 Fructose and mannose metabolism	1	0	1	2838.1	2647.68	2599.02	1574.39	1601.67	1741.44	2636.45	2421.06	3830.25	3142.76	2994.71	3554.48	3456.36	4507.67	2817.06	2669.03	4344.47	3224.03	4037.75	3485.13	3889.02	5938.49	4670.52
K01819	E5.3.1.26, lacA, lacB; galactose-6-phosphate isomerase [EC:5.3.1.26]	09100 Metabolism|09101 Carbohydrate metabolism|00052 Galactose metabolism	1	0	0	32.72	11	10	122.67	86.38	87.4	19.06	9.4	14.32	4.8	2	19.93	7.47	62.6	32.4	14	544.2	252	82.32	62.32	23	10	1
K01820	rhaA; L-rhamnose isomerase / sugar isomerase [EC:5.3.1.14 5.3.1.-]	09100 Metabolism|09101 Carbohydrate metabolism|00040 Pentose and glucuronate interconversions	0	1	0	0	0	0	0	0	0	0	0	0	0	0	0.5	0	0.5	0	0	1.5	0	4	1.5	0	1.5	0
K01821	praC, xylH; 4-oxalocrotonate tautomerase [EC:5.3.2.6]	09100 Metabolism|09111 Xenobiotics biodegradation and metabolism|00362 Benzoate degradation	1	0	1	659.95	614.4	521.27	357.24	824.33	655.43	2035.17	1105.12	278.21	332.98	390.01	713.32	802.1	552	1139.17	1260.45	1887.36	1659.12	1046.15	2227.02	1806.12	2833.34	2184.86
K01822	E5.3.3.1; steroid Delta-isomerase [EC:5.3.3.1]	09100 Metabolism|09111 Xenobiotics biodegradation and metabolism|00984 Steroid degradation	0	0	0	0	0	0	0	0	0	0	0	0	0	0	0	0	0	0	0	26	5	10	19	22	102	35
K01823	idi, IDI; isopentenyl-diphosphate Delta-isomerase [EC:5.3.3.2]	09100 Metabolism|09109 Metabolism of terpenoids and polyketides|00900 Terpenoid backbone biosynthesis	1	0	0	283.05	890.94	811.4	1680.11	2055.2	1837.33	2374.57	2111.12	83.91	201.68	345.71	905.62	731.5	838.45	1428.37	2401.2	2669.16	1992.37	535.02	967.61	585.24	353.09	1593.05
K01825	fadB; 3-hydroxyacyl-CoA dehydrogenase / enoyl-CoA hydratase / 3-hydroxybutyryl-CoA epimerase / enoyl-CoA isomerase [EC:1.1.1.35 4.2.1.17 5.1.2.3 5.3.3.8]	09100 Metabolism|09101 Carbohydrate metabolism|00640 Propanoate metabolism	1	0	1	43.23	327.39	270.08	202.52	482.48	420.18	1153.37	829.92	9.2	98.47	189.17	423.65	544.93	16.25	414.13	321.83	1010.15	828.2	3.08	37.64	210.24	87.53	820.79
K01826	hpaF, hpcD; 5-carboxymethyl-2-hydroxymuconate isomerase [EC:5.3.3.10]	09100 Metabolism|09105 Amino acid metabolism|00350 Tyrosine metabolism	1	0	1	28.33	221.59	170.48	126.02	363.73	301.93	1183.87	667.67	16.2	80.97	125.67	288.4	374.93	10.75	264.13	218.58	706.3	552.45	15.7	42.82	160.55	172.69	626.46
K01829	E5.3.4.1; protein disulfide-isomerase [EC:5.3.4.1]	09190 Not Included in Pathway or Brite|09191 Unclassified: metabolism|99980 Enzymes with EC numbers	0	0	0	0	0	0	0	0	0	10	4	3	6	1	19	51	1	1	0	0	0	1	0	0	0	0
K01834	PGAM, gpmA; 2,3-bisphosphoglycerate-dependent phosphoglycerate mutase [EC:5.4.2.11]	09100 Metabolism|09101 Carbohydrate metabolism|00010 Glycolysis / Gluconeogenesis	1	0	0	7113.21	5551.96	5402.01	4765.19	4677.2	4828.11	6298	5274.25	7702.67	7096.78	6689.94	5728.34	5796.32	6741.51	4556.54	5450.92	7332.38	6179.34	10310	12709	11523.2	15744.3	10815.1
K01835	pgm; phosphoglucomutase [EC:5.4.2.2]	09100 Metabolism|09101 Carbohydrate metabolism|00010 Glycolysis / Gluconeogenesis	1	1	0	14803.9	15297	15448.2	11839.3	12224.5	12839.8	7107.48	10824.1	17683.1	16253.8	14348.9	14830.1	14891.5	13292	14869.9	12713.1	11220.6	12517.7	17063.1	15439.5	15809.5	13942.3	14301.4
K01838	pgmB; beta-phosphoglucomutase [EC:5.4.2.6]	09100 Metabolism|09101 Carbohydrate metabolism|00500 Starch and sucrose metabolism	1	0	0	716.6	629.04	534.37	1622.94	951.51	731.63	1314.73	961.12	180.7	320.7	470.28	530.28	686.5	350.62	749.33	673.08	1463.15	1371.95	112.15	193.07	407.85	109.25	886.2
K01839	deoB; phosphopentomutase [EC:5.4.2.7]	09100 Metabolism|09101 Carbohydrate metabolism|00030 Pentose phosphate pathway	1	0	0	6444.3	7105.86	6832.65	5185.36	4870.2	4798.23	3615.07	4984.52	5709.76	5372.83	4505.41	6745.77	6210	4525.38	7258.52	6157.2	6576.15	6382.93	8293.12	5109.76	3892.38	4276.48	5300.33
K01840	manB; phosphomannomutase [EC:5.4.2.8]	09100 Metabolism|09101 Carbohydrate metabolism|00051 Fructose and mannose metabolism	1	0	0	5099.21	4020.8	3712.43	5883.25	5453.07	4946.26	6188.45	5067.75	8617.21	6139.72	5262.2	5043.47	4636.03	7684.71	4696.26	6114.53	4500.45	4890.32	5810.86	6661.86	6170.19	7825.62	6693.19
K01841	pepM; phosphoenolpyruvate phosphomutase [EC:5.4.2.9]	09100 Metabolism|09106 Metabolism of other amino acids|00440 Phosphonate and phosphinate metabolism	1	0	0	305.35	297.06	266.35	166.25	215.02	289.86	167.28	206.51	70.46	82.82	95.33	110.19	117.9	642.33	541.15	631.51	487.92	524.71	94.26	154.85	127.71	273.2	246.92
K01843	kamA; lysine 2,3-aminomutase [EC:5.4.3.2]	09100 Metabolism|09105 Amino acid metabolism|00310 Lysine degradation	1	0	0	5557.24	4360.59	4232.08	2407.6	2394.16	2606.4	2589.13	2543.65	2338.54	2944.68	3272.47	3113.4	3450.42	4108.37	2677.64	3271.7	4086.8	3582.71	7865.86	8351.35	8156.16	11455.3	7473.84
K01844	kamD; beta-lysine 5,6-aminomutase alpha subunit [EC:5.4.3.3]	09100 Metabolism|09105 Amino acid metabolism|00310 Lysine degradation	1	0	1	334.67	273.67	286	228	193.67	210.67	74.5	94.5	148.08	290.17	425.83	95	171.66	324.58	210.33	354.16	110.17	323.75	200.17	298.66	391.33	70.33	150.67
K01845	hemL; glutamate-1-semialdehyde 2,1-aminomutase [EC:5.4.3.8]	09100 Metabolism|09108 Metabolism of cofactors and vitamins|00860 Porphyrin and chlorophyll metabolism	1	0	0	4098.76	5013.61	4390.31	3085.27	4069.95	3479.48	4765.37	4038.72	2868.24	2183.63	2374.32	3700.63	2707.5	1646.67	1711.95	2184.41	4146.73	2500.44	4121.82	4047.06	2762.22	3569.18	3148.56
K01846	glmS, mutS, mamA; methylaspartate mutase sigma subunit [EC:5.4.99.1]	09100 Metabolism|09101 Carbohydrate metabolism|00630 Glyoxylate and dicarboxylate metabolism	1	0	1	56.83	148.33	137.5	86.25	118	130.5	365	269.25	9.25	31.67	66.39	142.25	175	24	164.5	113.25	355.75	316.7	6.25	18.25	71.25	16.39	225.56
K01847	MUT; methylmalonyl-CoA mutase [EC:5.4.99.2]	09100 Metabolism|09101 Carbohydrate metabolism|00630 Glyoxylate and dicarboxylate metabolism	1	0	0	9106.55	6429.69	6117.03	9677.21	9181.61	8918.43	10294.6	8779.92	16370.8	11960	10934.5	9467.29	8609.43	13825.6	7212.41	8597.48	7256.92	7270.37	12021.9	13563.1	12283.2	15792	12658.1
K01848	E5.4.99.2A, mcmA1; methylmalonyl-CoA mutase, N-terminal domain [EC:5.4.99.2]	09100 Metabolism|09101 Carbohydrate metabolism|00630 Glyoxylate and dicarboxylate metabolism	1	0	0	231.66	221.66	230.43	1196.83	1253.8	1125.4	1099	1003.9	528.99	409.66	372.41	137.5	153.75	400.65	223.49	634.91	1151.17	683.58	815.5	852.25	454.25	307.25	793
K01849	E5.4.99.2B, mcmA2; methylmalonyl-CoA mutase, C-terminal domain [EC:5.4.99.2]	09100 Metabolism|09101 Carbohydrate metabolism|00630 Glyoxylate and dicarboxylate metabolism	1	0	0	235.66	237.66	251.43	1195.83	1255.8	1129.4	1099.5	1008.4	533.49	418.16	387.91	139.5	156.75	404.65	237.49	652.91	1152.67	695.58	816	851.25	454.25	307.25	793
K01851	pchA; salicylate biosynthesis isochorismate synthase [EC:5.4.4.2]	09100 Metabolism|09108 Metabolism of cofactors and vitamins|00130 Ubiquinone and other terpenoid-quinone biosynthesis	0	0	0	0	0	0	0	0	0	0	0	0	0	0	0	0	0	0	0	0	0	0	0	0	0	0.5
K01854	glf; UDP-galactopyranose mutase [EC:5.4.99.9]	09100 Metabolism|09101 Carbohydrate metabolism|00052 Galactose metabolism	1	0	0	7655.66	8677.31	8764.03	6829.75	6148.86	5999.74	4513.32	5796.89	11504.9	9561.18	8047.15	9705.74	9018.77	9611.04	10166.3	9138.27	6046.44	8366.77	13242.2	11823.3	10861.8	15352.6	10977.7
K01856	catB; muconate cycloisomerase [EC:5.5.1.1]	09100 Metabolism|09111 Xenobiotics biodegradation and metabolism|00362 Benzoate degradation	1	0	0	0.93	41.39	4.61	21	142	40	39	9	13	16.17	8.14	1	2	1	0	0	28.4	6	17.3	22.5	22.45	111.69	39.76
K01857	pcaB; 3-carboxy-cis,cis-muconate cycloisomerase [EC:5.5.1.2]	09100 Metabolism|09111 Xenobiotics biodegradation and metabolism|00362 Benzoate degradation	1	0	0	0.93	2.53	6.9	25.17	245	81	444	126	25	37.17	25.14	7	18	14	8	6	5.45	9.25	3.9	5.62	4.95	9.29	4.28
K01858	INO1, ISYNA1; myo-inositol-1-phosphate synthase [EC:5.5.1.4]	09100 Metabolism|09101 Carbohydrate metabolism|00562 Inositol phosphate metabolism	1	0	0	2359.12	1965.52	2103.6	3452.43	2687.25	2523.05	2821.31	2465.4	7416.89	5008.79	4165.94	4042.79	3442.42	5461.67	2611.76	2847.79	2608.78	2548.46	3900.54	3896.12	4207.25	6360.6	4265.8
K01866	YARS, tyrS; tyrosyl-tRNA synthetase [EC:6.1.1.1]	09120 Genetic Information Processing|09122 Translation|00970 Aminoacyl-tRNA biosynthesis	1	1	0	14583	15322.6	15040.4	11923.6	12672.8	12868.5	9845.48	11171.9	16079.4	14943.4	13614.8	14930.4	13585.2	13782	14302.2	13688.1	13271.2	12095.4	16515.1	16597.3	15860.9	15228.7	13712.2
K01867	WARS, trpS; tryptophanyl-tRNA synthetase [EC:6.1.1.2]	09120 Genetic Information Processing|09122 Translation|00970 Aminoacyl-tRNA biosynthesis	1	1	0	14426.9	15235.9	14946.3	11910.8	12784.6	12885.5	9864.48	11172.9	16063.4	14937.6	13598.9	14876.4	13539.2	13768.6	14276.2	13672.3	12287.6	11893.3	16404.1	16590.5	15853	15353.7	13758.9
K01868	TARS, thrS; threonyl-tRNA synthetase [EC:6.1.1.3]	09120 Genetic Information Processing|09122 Translation|00970 Aminoacyl-tRNA biosynthesis	1	1	0	14441.6	15268.1	14954.3	11886.9	12658.6	12846.5	9836.48	11156.9	16063.4	14931.4	13605.8	14879.9	13542.2	13793.3	14317.2	13759.1	12295.3	11971	16402.1	16577.8	15846.1	15325.2	13727.7
K01869	LARS, leuS; leucyl-tRNA synthetase [EC:6.1.1.4]	09120 Genetic Information Processing|09122 Translation|00970 Aminoacyl-tRNA biosynthesis	1	1	0	14372	15217.4	14932.4	11886.4	12660.6	12847.5	9838.48	11160.9	16055.4	14929.4	13600.8	14493.4	13543.2	13773.8	14295.2	13684.1	11319.8	11895	16379.1	16412.3	15811.9	15203.7	13691.7
K01870	IARS, ileS; isoleucyl-tRNA synthetase [EC:6.1.1.5]	09120 Genetic Information Processing|09122 Translation|00970 Aminoacyl-tRNA biosynthesis	1	1	0	14365	15220.9	14932.4	11947.9	12706.1	12908.5	10008.5	11369.4	16075.4	14980.4	13649.3	14670.9	13687.2	13818.8	14306.7	13721.1	11441.3	12002.5	16431.1	16492.8	15873.9	15395.7	13837.7
K01872	AARS, alaS; alanyl-tRNA synthetase [EC:6.1.1.7]	09120 Genetic Information Processing|09122 Translation|00970 Aminoacyl-tRNA biosynthesis	1	0	1	19419	23404.2	23667.7	17329.6	19521	20490.8	13749.5	17443.2	19864.1	21063.7	18866.9	21109.9	20439.1	19152.8	23862.1	22406.7	17515.9	19168.7	23202	24833.4	24487.3	21629.9	20978.4
K01873	VARS, valS; valyl-tRNA synthetase [EC:6.1.1.9]	09120 Genetic Information Processing|09122 Translation|00970 Aminoacyl-tRNA biosynthesis	1	1	0	14462.4	15300.3	15010.7	12036.9	12873.8	13148.5	9998.33	11360.6	16128.7	15064.6	13750.9	14557.4	13642.7	13989.4	14480.1	13919.5	11499.7	12098.9	16449	16480.2	15880.7	15272.8	13743.7
K01874	MARS, metG; methionyl-tRNA synthetase [EC:6.1.1.10]	09100 Metabolism|09106 Metabolism of other amino acids|00450 Selenocompound metabolism	1	1	0	14550	15379.9	15066.4	12144.4	12813.1	12971.5	9958.98	11212.4	16304.9	15042.9	13685.3	15063.1	13638.7	13859.5	14375.1	13737.7	13397.5	12179.5	16541	16646.5	15915.4	15454	13778.2
K01875	SARS, serS; seryl-tRNA synthetase [EC:6.1.1.11]	09120 Genetic Information Processing|09122 Translation|00970 Aminoacyl-tRNA biosynthesis	1	1	0	14364	15219.4	14932.4	11886.4	12657.6	12847.5	9838.48	11160.9	16053.4	14923.4	13592	14492.4	13537.2	13778.8	14280.2	13672.1	11314.3	11891	16380.1	16414.3	15813.9	15207.7	13692.7
K01876	aspS; aspartyl-tRNA synthetase [EC:6.1.1.12]	09120 Genetic Information Processing|09122 Translation|00970 Aminoacyl-tRNA biosynthesis	1	1	0	15417.5	15879.9	15482.4	12668.9	12994.6	13098	10114.5	11453.9	16749.9	15294.9	13863.3	14797.9	13772.2	14253.3	14487.2	13847.6	11520.8	12076	17425.3	16815.7	16021.9	15568.7	13881.7
K01878	glyQ; glycyl-tRNA synthetase alpha chain [EC:6.1.1.14]	09120 Genetic Information Processing|09122 Translation|00970 Aminoacyl-tRNA biosynthesis	1	0	1	2491.81	3777.32	3305.61	2476.02	3569.33	3083.56	4603.07	3885.85	1584.98	1688.5	2111.28	3046.45	2565.42	1602.19	2058.69	3295.12	3373.53	2869.53	2262.02	3288.27	2252.5	3250.38	2978.1
K01879	glyS; glycyl-tRNA synthetase beta chain [EC:6.1.1.14]	09120 Genetic Information Processing|09122 Translation|00970 Aminoacyl-tRNA biosynthesis	1	0	1	2491.81	3777.32	3305.61	2476.02	3569.33	3083.56	4603.07	3885.85	1584.98	1688.5	2111.28	3046.45	2565.42	1602.19	2058.69	3295.12	3373.53	2869.53	2262.02	3288.27	2252.5	3250.38	2978.1
K01880	GARS, glyS1; glycyl-tRNA synthetase [EC:6.1.1.14]	09120 Genetic Information Processing|09122 Translation|00970 Aminoacyl-tRNA biosynthesis	1	1	0	11871.2	11436.1	11623.8	9410.4	9088.29	9762.92	5235.41	7275	14468.4	13234.9	11480.5	11446	10971.8	12160.6	12214.5	10377	7939.29	9014.52	14115.1	13123	13559.4	11956.3	10714.6
K01881	PARS, proS; prolyl-tRNA synthetase [EC:6.1.1.15]	09120 Genetic Information Processing|09122 Translation|00970 Aminoacyl-tRNA biosynthesis	1	1	0	14368	15215.4	14932.4	11888.4	12665.6	12852.5	9840.48	11164.9	16074.4	14955.4	13618.8	14507.4	13545.2	13828.8	14308.2	13704.1	11331.8	11903	16388.1	16419.3	15818.9	15209.7	13693.7
K01883	CARS, cysS; cysteinyl-tRNA synthetase [EC:6.1.1.16]	09120 Genetic Information Processing|09122 Translation|00970 Aminoacyl-tRNA biosynthesis	1	1	0	14370.6	15231.6	14933.8	11886.4	12658.6	12847.5	9838.48	11161.9	16055.4	14927.4	13594.8	14492.4	13537.2	13764.8	14280.2	13675.1	12314.8	12045	16389.1	16431.3	15834.1	15308.7	13727.7
K01884	cysS1; cysteinyl-tRNA synthetase, unknown class [EC:6.1.1.16]	09120 Genetic Information Processing|09122 Translation|00970 Aminoacyl-tRNA biosynthesis	0	0	0	0	0	0	0	0	0	0	0	5.5	2	0	0	0	0.5	0	1	1	2.5	1	1	0	1	0
K01885	EARS, gltX; glutamyl-tRNA synthetase [EC:6.1.1.17]	09100 Metabolism|09108 Metabolism of cofactors and vitamins|00860 Porphyrin and chlorophyll metabolism	1	0	1	17392.7	19629.2	19481.2	13619.5	15370.6	16420.6	10759.6	12849.8	19216	18652.2	16970	17514.5	16519.3	16829.3	19470.3	17478.6	12282	14320.6	20659.8	20653	20685	17324	16213.1
K01886	QARS, glnS; glutaminyl-tRNA synthetase [EC:6.1.1.18]	09120 Genetic Information Processing|09122 Translation|00970 Aminoacyl-tRNA biosynthesis	1	0	0	12621.1	14151.5	14048.9	9939.5	10891.7	11349.7	8409.95	9961.65	14291.1	13686.7	12783.2	13907	13241.6	12018.1	12317.2	11125	9886.39	10602.6	15550.4	15482.1	15417.2	14791.1	12943.1
K01887	RARS, argS; arginyl-tRNA synthetase [EC:6.1.1.19]	09120 Genetic Information Processing|09122 Translation|00970 Aminoacyl-tRNA biosynthesis	1	1	0	14461	15396.4	15106.4	11913.4	12711.6	12921.5	9848.48	11191.9	16111.4	15029.4	13777.8	14923.4	13633.2	13946.8	14416.2	13899.1	12337.8	12155	16484.1	16691.3	16009.9	15247.7	13764.7
K01889	FARSA, pheS; phenylalanyl-tRNA synthetase alpha chain [EC:6.1.1.20]	09120 Genetic Information Processing|09122 Translation|00970 Aminoacyl-tRNA biosynthesis	1	0	0	15349	16172.4	15986.4	11932.4	12719.6	12909.5	9906.48	11215.9	16178.4	15113.4	13786.8	14699.4	13834.2	14003.8	14450.2	13848.1	11520.8	12126	18717.1	18894.3	18443.9	19187.7	16212.7
K01890	FARSB, pheT; phenylalanyl-tRNA synthetase beta chain [EC:6.1.1.20]	09120 Genetic Information Processing|09122 Translation|00970 Aminoacyl-tRNA biosynthesis	1	1	0	14373	15244.4	14956.4	11888.4	12668.6	12873.5	9840.48	11166.9	16094.4	15006.4	13704.8	14536.4	13613.2	13819.8	14339.2	13752.1	11337.8	11978	16384.1	16420.3	15833.9	15207.7	13696.7
K01892	HARS, hisS; histidyl-tRNA synthetase [EC:6.1.1.21]	09120 Genetic Information Processing|09122 Translation|00970 Aminoacyl-tRNA biosynthesis	1	1	0	14363	15213.2	14930.3	11888.4	12657.3	12848.5	9838.82	11160.9	16055.1	14922.6	13591.1	14494.3	13537.2	13765.7	14267.6	13669.7	11318.8	11902.2	16407.5	16429.5	15824.7	15211.2	13694
K01893	NARS, asnS; asparaginyl-tRNA synthetase [EC:6.1.1.22]	09120 Genetic Information Processing|09122 Translation|00970 Aminoacyl-tRNA biosynthesis	1	1	0	11494.5	11946.7	12097.1	9391.59	9710.79	10379.5	6449.4	8312.02	13847.2	13002.6	11529.5	11953.3	11678.5	11773.1	12448.9	10621.9	10217.7	10196.9	13599.8	13122.8	13809.7	12175.9	11655.9
K01894	gluQ; glutamyl-Q tRNA(Asp) synthetase [EC:6.1.1.-]	09180 Brite Hierarchies|09181 Protein families: metabolism|01007 Amino acid related enzymes	1	0	1	993.5	2316.58	2104.81	790.52	1742.48	1495.18	3254.37	2533.92	514.5	883.47	1398.16	2614.48	2161.25	598.25	1026.13	1169.83	1555.35	1399.2	584.48	1971.81	1666.27	2707.43	2116.56
K01895	ACSS, acs; acetyl-CoA synthetase [EC:6.2.1.1]	09100 Metabolism|09101 Carbohydrate metabolism|00010 Glycolysis / Gluconeogenesis	1	1	0	6969.45	5558.28	4861.18	5051	4868	4083.06	5763.45	4322.22	8163.06	5884.06	5183.66	5044.64	4652.2	6711.22	4064.43	4066.13	4216.09	3897.41	6136.12	5730.36	5640.24	7743.07	5822.94
K01896	ACSM; medium-chain acyl-CoA synthetase [EC:6.2.1.2]	09100 Metabolism|09101 Carbohydrate metabolism|00650 Butanoate metabolism	0	0	0	0	0	0	1	0.8	0.4	0	0.4	0	0	0	0	0	0	0	0	0	0	0	0	0	0	0
K01897	ACSL, fadD; long-chain acyl-CoA synthetase [EC:6.2.1.3]	09100 Metabolism|09103 Lipid metabolism|00061 Fatty acid biosynthesis	1	0	0	22569.1	22452	21327.8	23237.7	22628.3	20772.6	26250.3	21895.2	30260.2	24411.5	21899.6	27249.5	23217.9	30407.5	18772.4	23003.5	17955.1	18572.6	27134.7	34525.8	30345	41423	27928.5
K01902	sucD; succinyl-CoA synthetase alpha subunit [EC:6.2.1.5]	09100 Metabolism|09101 Carbohydrate metabolism|00020 Citrate cycle (TCA cycle)	1	0	0	2329.7	2329.66	1905.53	1001.07	1461.36	1265.75	2338.95	1885.72	790.63	1207.52	1434.61	1405.83	1558.85	1335.07	1524.08	1766.28	2485.9	2350.95	2256.75	3350.38	2678.57	4286.4	3279.61
K01903	sucC; succinyl-CoA synthetase beta subunit [EC:6.2.1.5]	09100 Metabolism|09101 Carbohydrate metabolism|00020 Citrate cycle (TCA cycle)	1	0	0	2223.7	1790.66	1408.53	758.07	1019.36	917.75	2207.95	1600.72	741.63	1112.52	1293.61	1338.83	1393.85	1215.07	1459.08	1666.28	2440.9	2279.95	2179.75	3162.38	2534.57	4236.4	3192.61
K01905	acdA; acetate---CoA ligase (ADP-forming) subunit alpha [EC:6.2.1.13]	09100 Metabolism|09101 Carbohydrate metabolism|00010 Glycolysis / Gluconeogenesis	1	0	0	2	2	3	2	4	2	2	1	5	2	1	0	0	19	8	3	6	5	1	2	0	0	0
K01906	bioW; 6-carboxyhexanoate--CoA ligase [EC:6.2.1.14]	09100 Metabolism|09108 Metabolism of cofactors and vitamins|00780 Biotin metabolism	1	0	0	120	480.5	384.25	1306.75	1473	1175	1126	1122.5	42.5	32.5	18	25.5	25.75	41	50.5	334.25	1049	372.25	724.5	716.25	278.25	282.25	736
K01907	AACS, acsA; acetoacetyl-CoA synthetase [EC:6.2.1.16]	09100 Metabolism|09101 Carbohydrate metabolism|00650 Butanoate metabolism	0	0	0	5	3	2	17	242	78	442	121	16	35	13	5	6	0	0	0	1.2	1	2.4	0	1	2.4	2.1
K01908	prpE; propionyl-CoA synthetase [EC:6.2.1.17]	09100 Metabolism|09101 Carbohydrate metabolism|00640 Propanoate metabolism	1	0	1	497.5	465.4	389.27	203.27	454.23	427.93	1552.87	940.92	138.2	127.3	200.78	452.65	604.93	16	414.13	321.83	1069.52	841.2	26.05	68.45	254.05	297.15	869.43
K01909	mbtM; long-chain-fatty-acid--[acyl-carrier-protein] ligase [EC:6.2.1.20]	09100 Metabolism|09103 Lipid metabolism|00071 Fatty acid degradation	1	1	0	244	51	20	165	103	98	52	52	44	78	94	18	44	102	34	64	16	16	50	105	133	32	75
K01910	citC; [citrate (pro-3S)-lyase] ligase [EC:6.2.1.22]	09130 Environmental Information Processing|09132 Signal transduction|02020 Two-component system	1	0	1	524.47	2194.86	2610.55	2004.02	3623.15	3976.01	2901.62	4580.25	1334.27	2675.96	2865.88	4985.23	5336.1	1380.41	3972.62	4818.08	2194.79	4591.75	888.83	2074.31	2093.66	1735.92	4151.02
K01911	menE; O-succinylbenzoic acid---CoA ligase [EC:6.2.1.26]	09100 Metabolism|09108 Metabolism of cofactors and vitamins|00130 Ubiquinone and other terpenoid-quinone biosynthesis	1	0	0	3793.39	4653.83	4480.42	4438.67	4187.46	3834.77	5927.58	5005.11	7812.73	5835.41	5619.9	6706.61	5687.45	5788.14	3206.37	3657.02	3930.23	3830.45	5301.75	6828.76	6511.34	9446.68	6788.31
K01912	paaK; phenylacetate-CoA ligase [EC:6.2.1.30]	09100 Metabolism|09105 Amino acid metabolism|00360 Phenylalanine metabolism	1	0	0	9623.06	11470.4	10733.5	9107.9	9454.95	9158.88	9982.43	9306.37	10650.4	10323.3	9795.65	11700.9	12241.4	13884.1	9475.71	9432.71	8839.41	9706.72	13212.4	14000.5	14921.5	19097	14218.8
K01914	asnA; aspartate--ammonia ligase [EC:6.3.1.1]	09100 Metabolism|09105 Amino acid metabolism|00250 Alanine, aspartate and glutamate metabolism	1	0	0	9323.34	10441	10914.3	8343.67	8542.13	9364.38	6021.29	7792.92	13109.5	12036.2	10357.2	11560.1	11232.6	10485.9	11788.7	9857.4	9859.7	9904.64	11774.6	11309.6	12599.7	11211.2	11029.8
K01915	glnA, GLUL; glutamine synthetase [EC:6.3.1.2]	09100 Metabolism|09101 Carbohydrate metabolism|00630 Glyoxylate and dicarboxylate metabolism	1	1	0	32247.7	34732.2	34521.1	27021.8	28068.2	28391.2	19553.5	24415.4	35356.5	33898.9	30253.2	34488.8	32993.1	30935.3	34388.2	30188.6	25345.3	27939.9	39482.9	37580.8	36378.1	37339.3	32615.3
K01916	nadE; NAD+ synthase [EC:6.3.1.5]	09100 Metabolism|09108 Metabolism of cofactors and vitamins|00760 Nicotinate and nicotinamide metabolism	1	0	0	639.65	659.97	588.05	756.69	1329.33	1179.73	2577.07	1835.02	383.66	264.68	309.96	526.12	622.25	89.03	439.87	341.95	2358.66	1252.87	573.28	315.1	354.33	295.48	907.33
K01918	panC; pantoate--beta-alanine ligase [EC:6.3.2.1]	09100 Metabolism|09106 Metabolism of other amino acids|00410 beta-Alanine metabolism	1	1	0	8135.49	6146.17	5647.56	7897.25	6636.07	5985.33	6667.95	5572.82	11209.3	7819.63	7169.93	6186.97	5386.93	9232.05	6185.5	7553.2	7336.66	6457.2	9812.09	10057.4	8574.55	11028.3	8338.98
K01919	gshA; glutamate--cysteine ligase [EC:6.3.2.2]	09100 Metabolism|09105 Amino acid metabolism|00270 Cysteine and methionine metabolism	1	0	1	695.92	610.36	502.58	580.19	862.03	659	2096.9	1118.62	564.91	461.68	402.71	1009.77	671.5	273.13	495.7	417.37	2314.07	907.78	617.02	614.19	489.28	742.13	974.43
K01920	gshB; glutathione synthase [EC:6.3.2.3]	09100 Metabolism|09105 Amino acid metabolism|00270 Cysteine and methionine metabolism	1	0	1	1026.83	854.59	639.48	355.52	646.48	525.18	1610.37	962.92	146.2	141.47	209.17	454.15	608.93	17.25	416.13	322.83	1050.35	844.2	23.48	64.14	236.94	223.43	868.89
K01921	ddl; D-alanine-D-alanine ligase [EC:6.3.2.4]	09100 Metabolism|09106 Metabolism of other amino acids|00473 D-Alanine metabolism	1	1	0	14585.2	15592.9	15280	12105.6	13018.1	13261.2	10979.4	12004.8	16106.9	15113.2	13928.5	15354.9	14199.4	13821.4	14733.7	14044.1	14280.5	12954	16431.2	16628	16074.1	15327.9	14538.5
K01922	PPCS, COAB; phosphopantothenate---cysteine ligase (ATP) [EC:6.3.2.51]	09100 Metabolism|09108 Metabolism of cofactors and vitamins|00770 Pantothenate and CoA biosynthesis	1	1	0	306.99	194.4	164.36	179.17	112.55	83.95	26.2	19.5	99.51	268.71	543.53	29.8	56.89	39.03	12.24	8.37	7.01	1.67	260.87	111.21	54.47	19.2	6.71
K01923	purC; phosphoribosylaminoimidazole-succinocarboxamide synthase [EC:6.3.2.6]	09100 Metabolism|09104 Nucleotide metabolism|00230 Purine metabolism	1	1	0	14366	15229.4	14930.4	11886.4	12657.6	12849.5	9838.48	11160.9	16060.4	14923.4	13593.8	14494.4	13539.2	13770.8	14268.2	13676.1	11044.3	11760	16378.1	16413.3	15812.9	15206.7	13692.7
K01924	murC; UDP-N-acetylmuramate--alanine ligase [EC:6.3.2.8]	09100 Metabolism|09106 Metabolism of other amino acids|00471 D-Glutamine and D-glutamate metabolism	1	1	0	14370.3	15216.4	14928.1	11889.4	12667.6	12866.5	9840.48	11163.9	16047.1	14732.4	13133.8	14505.1	13523.9	13782.8	14302.2	13711.1	11324.8	11935	16379.1	16411.7	15819.5	15206.7	13694
K01925	murD; UDP-N-acetylmuramoylalanine--D-glutamate ligase [EC:6.3.2.9]	09100 Metabolism|09106 Metabolism of other amino acids|00471 D-Glutamine and D-glutamate metabolism	1	1	0	14367	15265.4	14995.4	11891.4	12670.6	12877.5	9844.48	11176.9	16095.4	14983.7	13673.8	14537.4	13638.2	13809.8	14369.2	13761.1	11339.8	11997	16386.1	16420.8	15845.9	15206.7	13712.7
K01926	rex; redox-sensing transcriptional repressor	09180 Brite Hierarchies|09182 Protein families: genetic information processing|03000 Transcription factors	1	1	0	12919.5	12636.2	12580.3	8772.36	9172.44	9969	5165.44	7540.8	11529.8	11459	10295.8	11007.7	10979.8	11475	12060.5	10235.6	9156.3	9446.44	14251.8	13321.1	13661.2	12023.7	10798
K01928	murE; UDP-N-acetylmuramoyl-L-alanyl-D-glutamate--2,6-diaminopimelate ligase [EC:6.3.2.13]	09100 Metabolism|09105 Amino acid metabolism|00300 Lysine biosynthesis	1	1	0	14529	15648.9	15309.7	12014.9	12908.6	13188.5	9885.48	11280.4	16369.9	15503.2	14471.8	14832.9	13965.9	14363.8	15295.7	14707.3	12182.8	13117	16603.6	16655.1	16059.1	15475.9	13781.7
K01929	murF; UDP-N-acetylmuramoyl-tripeptide--D-alanyl-D-alanine ligase [EC:6.3.2.10]	09100 Metabolism|09105 Amino acid metabolism|00300 Lysine biosynthesis	1	1	0	14476.7	15301.3	15018.4	12068.3	12918.2	13196.9	10045.2	11415.6	16131.7	15086.2	13769.9	14678.4	13785.1	14043.4	14571.8	14052.2	11559.3	12182.6	16496	16530.2	15926.4	15323.5	13770
K01933	purM; phosphoribosylformylglycinamidine cyclo-ligase [EC:6.3.3.1]	09100 Metabolism|09104 Nucleotide metabolism|00230 Purine metabolism	1	1	0	14375.5	15267.9	14962.9	11898.4	12672.6	12880	9853.98	11177.9	16165.9	15095.4	13805.3	14669.4	13795.7	13816.3	14322.2	13756.6	11111.3	11867.5	16582.6	16919.3	16156.4	15520.7	13953.2
K01934	MTHFS; 5-formyltetrahydrofolate cyclo-ligase [EC:6.3.3.2]	09100 Metabolism|09108 Metabolism of cofactors and vitamins|00670 One carbon pool by folate	1	1	0	13874.9	13437.9	13219.5	11645.9	12050.1	12391	8688.48	10293.4	15754.9	14451.9	12946.8	12438.4	12147.2	13635.3	14353.7	13682.6	11286.3	11949.5	16450.6	16417.8	15831.7	15109.7	13679.7
K01935	bioD; dethiobiotin synthetase [EC:6.3.3.3]	09100 Metabolism|09108 Metabolism of cofactors and vitamins|00780 Biotin metabolism	1	0	0	4034.88	3785.19	3649.78	4795.3	4935.15	4822.44	7065.12	5736.17	5392.76	4728.52	5085.22	4958.6	5276.03	6985.19	4786.89	6082.86	6554.74	6125.68	5620.67	5983.89	5861.76	7612.66	7297.94
K01937	pyrG, CTPS; CTP synthase [EC:6.3.4.2]	09100 Metabolism|09104 Nucleotide metabolism|00240 Pyrimidine metabolism	1	1	0	14322	15162.9	14816.2	11884.1	12648.1	12828	9836.48	11159.4	16022.6	14876.9	13543.5	14478.9	13507.4	13743.6	14266.2	13660.8	10264.3	11597	16328.1	16380.6	15805.9	15208.7	13694.4
K01938	fhs; formate--tetrahydrofolate ligase [EC:6.3.4.3]	09100 Metabolism|09102 Energy metabolism|00720 Carbon fixation pathways in prokaryotes	1	1	0	12303.6	14039	14061.3	11028.1	11446.6	11756.8	8059.61	10052.9	15331.7	14262.9	12970.1	13873.3	12814.2	12734.9	13321.6	12758.7	10067	10893.9	15332.5	15143	14754.4	14325.6	12404.8
K01939	purA, ADSS; adenylosuccinate synthase [EC:6.3.4.4]	09100 Metabolism|09104 Nucleotide metabolism|00230 Purine metabolism	1	1	0	14543	15267.9	14972.4	11973.9	12698.6	12860	9849.48	11169.4	16190.4	14960.4	13605.3	14514.9	13548.2	14065.8	14379.2	13746.6	11368.5	11917.5	17166.2	16636.2	15929.9	15354.1	13749.3
K01940	argG, ASS1; argininosuccinate synthase [EC:6.3.4.5]	09100 Metabolism|09105 Amino acid metabolism|00250 Alanine, aspartate and glutamate metabolism	1	1	0	14204.6	15063.9	14733.4	11881.2	12642.6	12819.6	9825.82	11141	12760.5	12792.8	11903.6	13794.3	13167.8	13703.2	14237.2	13628.7	9887.24	11551.2	16287.8	16376.8	15800.2	15012.7	13701
K01941	E6.3.4.6; urea carboxylase [EC:6.3.4.6]	09100 Metabolism|09105 Amino acid metabolism|00220 Arginine biosynthesis	1	0	0	0.6	7.06	1.11	2.25	29.25	7.25	6.5	0	2	2	2.25	0	2	0.25	0	0	27.5	5.5	14.93	24.57	24.84	109.89	42.78
K01945	purD; phosphoribosylamine---glycine ligase [EC:6.3.4.13]	09100 Metabolism|09104 Nucleotide metabolism|00230 Purine metabolism	1	1	0	14361	15219.4	14928.4	11886.4	12657.1	12848	9844.48	11162.9	16054.4	14922.4	13592.8	14492.4	13537.2	13744.8	14253.7	13662.6	11041.8	11756	16378.1	16412.3	15811.9	15206.7	13692.7
K01950	E6.3.5.1, NADSYN1, QNS1, nadE; NAD+ synthase (glutamine-hydrolysing) [EC:6.3.5.1]	09100 Metabolism|09108 Metabolism of cofactors and vitamins|00760 Nicotinate and nicotinamide metabolism	1	1	0	14597.9	14884.3	14567.1	11658.7	12136.6	12352.6	8325.41	9764.23	16255.7	15221.2	13712.3	14208.5	13047.4	14675.7	14379.4	13929.6	9237.46	10814.5	16511.5	17257.2	16281.7	15702.5	13233.4
K01951	guaA, GMPS; GMP synthase (glutamine-hydrolysing) [EC:6.3.5.2]	09100 Metabolism|09104 Nucleotide metabolism|00230 Purine metabolism	1	0	0	16659.8	17705.6	17406.6	13704.1	14316.1	14780.9	11894.4	13175.3	17761.7	17136.2	15910.2	17317.5	16675.5	16292.5	16686.3	16212.2	13699.4	14860.5	20590.3	20658.9	19970.5	21180.3	17641.3
K01952	purL, PFAS; phosphoribosylformylglycinamidine synthase [EC:6.3.5.3]	09100 Metabolism|09104 Nucleotide metabolism|00230 Purine metabolism	1	1	0	16115	16821.9	16212.3	12490.8	13337.6	13463.3	10094.2	11561.1	16460.2	15449.7	14522.8	14690.5	13880.6	14071.2	14486.1	14023.1	11191.3	12134.5	17212.1	17047.5	16227.2	15376.7	13864.4
K01953	asnB, ASNS; asparagine synthase (glutamine-hydrolysing) [EC:6.3.5.4]	09100 Metabolism|09105 Amino acid metabolism|00250 Alanine, aspartate and glutamate metabolism	1	1	0	14800.6	14232.6	14370.6	10953.8	10519.7	11028.8	6838.08	8745.77	12532.8	12123.2	10523.8	12535	12249.9	12497.2	13498.1	11523.5	11824.1	11398.9	15508.5	13410.4	14102.3	12079.2	11641.1
K01955	carB, CPA2; carbamoyl-phosphate synthase large subunit [EC:6.3.5.5]	09100 Metabolism|09104 Nucleotide metabolism|00240 Pyrimidine metabolism	1	0	0	23994.9	26256	25991	20121.9	20992.8	21478.1	16094.7	20370	24900.7	24685.5	22506.7	26596.7	26576.3	24599.2	25461.4	23205.6	18728.1	21591.8	28138.8	29598.6	27459.4	29020.6	26271.5
K01956	carA, CPA1; carbamoyl-phosphate synthase small subunit [EC:6.3.5.5]	09100 Metabolism|09104 Nucleotide metabolism|00240 Pyrimidine metabolism	1	1	0	14298	15131.6	14811.8	12051.4	12754.1	12902.5	9889.98	11180.9	16034.4	14878.4	13547.8	14503.9	13533.2	13778.7	14281.7	13666.6	11579.8	12011	16335.5	16396.2	15806.9	15204	13690.7
K01958	PC, pyc; pyruvate carboxylase [EC:6.4.1.1]	09100 Metabolism|09101 Carbohydrate metabolism|00020 Citrate cycle (TCA cycle)	1	0	1	1586.53	2460.33	2889.93	1260.75	2643.53	3399.2	651.36	1697.53	1976.65	3191.39	3661.4	2669.96	2931.15	1092.52	1759.02	1990.91	1454.01	1521.05	1492.07	2931.58	4728.25	679.98	1948.94
K01959	pycA; pyruvate carboxylase subunit A [EC:6.4.1.1]	09100 Metabolism|09101 Carbohydrate metabolism|00020 Citrate cycle (TCA cycle)	0	0	0	2	9	2	17	138	38	26	7	9	15	9	1	2	0	0	0	0	0	0	0	0	0	0.5
K01960	pycB; pyruvate carboxylase subunit B [EC:6.4.1.1]	09100 Metabolism|09101 Carbohydrate metabolism|00020 Citrate cycle (TCA cycle)	1	0	0	6644.93	5735.9	5501.23	7116.71	5946.11	5767.28	6941.81	5998.35	9745.95	7936.4	7537.35	7589.26	7352.37	9823.72	5216.75	6201.74	5766.03	5981.42	9804.7	11497.4	10889.3	14832.1	10201.8
K01961	accC; acetyl-CoA carboxylase, biotin carboxylase subunit [EC:6.4.1.2 6.3.4.14]	09100 Metabolism|09101 Carbohydrate metabolism|00620 Pyruvate metabolism	1	0	0	12527.7	13177.3	12604.2	9610.07	9163.49	9562.05	9333.2	8868.46	10263.2	10281.1	9275.44	12382.4	11238.3	11772.2	11321.1	9734.87	10912.2	9814.19	13281.8	13811.1	13821.1	14461.9	11333.3
K01962	accA; acetyl-CoA carboxylase carboxyl transferase subunit alpha [EC:6.4.1.2 2.1.3.15]	09100 Metabolism|09101 Carbohydrate metabolism|00620 Pyruvate metabolism	1	0	0	6419.65	7968.33	7651.43	3464.69	4746.83	5282.73	4298.07	4164.52	4173.66	4727.68	4520.46	6209.77	5114.25	4026.88	6763.37	5111.95	6182.15	4460.78	6533.85	6746.77	6789.83	5355.55	4662.93
K01963	accD; acetyl-CoA carboxylase carboxyl transferase subunit beta [EC:6.4.1.2 2.1.3.15]	09100 Metabolism|09101 Carbohydrate metabolism|00620 Pyruvate metabolism	1	0	0	9238.65	11836.2	11727.4	6097.86	7748.7	8314.73	5142.07	7102.02	6793.26	7938.83	7088.66	9729.27	9286.25	5745.05	9872.1	7759.62	7468.02	7681.18	9506.02	9168.1	9573.83	7345.88	7766.93
K01965	PCCA, pccA; propionyl-CoA carboxylase alpha chain [EC:6.4.1.3]	09100 Metabolism|09101 Carbohydrate metabolism|00630 Glyoxylate and dicarboxylate metabolism	0	0	0	454	182	125	135	156	98	440	124	129	35	19	11	11	0	0	0	1	1	6	1	1	3	0
K01966	PCCB, pccB; propionyl-CoA carboxylase beta chain [EC:6.4.1.3 2.1.3.15]	09100 Metabolism|09101 Carbohydrate metabolism|00630 Glyoxylate and dicarboxylate metabolism	1	0	1	4131.48	3682.64	3496.38	4003.71	3479.84	3542.22	5032.38	4348.59	5106.54	4387.53	4373.77	5000.42	4913.87	6538.94	3136.7	3688.58	3963.51	4091.76	5122.94	6161.02	5832.4	8367.68	5901.27
K01968	E6.4.1.4A; 3-methylcrotonyl-CoA carboxylase alpha subunit [EC:6.4.1.4]	09100 Metabolism|09105 Amino acid metabolism|00280 Valine, leucine and isoleucine degradation	1	0	0	499.6	239.2	142.4	38	254	90	464	129	145	57	28	31	64	1	1	0	37.4	10.5	20.8	25	26.2	135.8	44.7
K01969	E6.4.1.4B; 3-methylcrotonyl-CoA carboxylase beta subunit [EC:6.4.1.4]	09100 Metabolism|09105 Amino acid metabolism|00280 Valine, leucine and isoleucine degradation	1	0	0	499.6	239.2	142.4	38.25	253	89	458	127	145	57	28	31	64	1	1	0	37.2	10.5	20.4	25	26.2	135.4	44.1
K01971	ligD; bifunctional non-homologous end joining protein LigD [EC:6.5.1.1]	09120 Genetic Information Processing|09124 Replication and repair|03450 Non-homologous end-joining	1	0	0	937.95	584.74	435.9	157.17	356.87	145.2	521.25	190.5	108.1	118.1	86.1	94.15	132.5	66.32	65.43	109.97	127.82	123.1	880.55	431.2	211.25	523.43	181.7
K01972	E6.5.1.2, ligA, ligB; DNA ligase (NAD+) [EC:6.5.1.2]	09120 Genetic Information Processing|09124 Replication and repair|03030 DNA replication	1	1	0	14459.2	15716.3	15388.8	12088.1	13192.3	13337.7	11012.4	12022.3	16105.1	15142.4	14042.5	14951.1	14161.1	13936.3	14843.4	14296.9	12397.5	13039.2	16485.7	16605	16244.1	15274.2	14566
K01974	RTCA, rtcA; RNA 3'-terminal phosphate cyclase (ATP) [EC:6.5.1.4]	09190 Not Included in Pathway or Brite|09191 Unclassified: metabolism|99980 Enzymes with EC numbers	1	0	1	57.23	313.53	293.37	194.85	419.23	454.93	1156.87	849.92	21.2	126.47	229.92	496.65	616.93	411.25	997.13	1118.58	1492.07	1373.7	557.65	1927.45	1628.85	2543.39	2038.39
K01975	thpR; RNA 2',3'-cyclic 3'-phosphodiesterase [EC:3.1.4.58]	09180 Brite Hierarchies|09182 Protein families: genetic information processing|03016 Transfer RNA biogenesis	1	0	0	2831.33	3408.4	2948.77	1360.52	2000.28	1775.58	3009.87	2563.32	628.7	753.22	966.17	2626.15	2082.93	728.75	1090.46	1213.5	1573.02	1418.7	2226.48	2669.64	1954.94	2865.26	2155.89
K01989	ABC.X4.S; putative ABC transport system substrate-binding protein	09180 Brite Hierarchies|09183 Protein families: signaling and cellular processes|02000 Transporters	1	0	1	12765.5	16151.6	16852.2	9899.51	12536.8	14139.2	6642.56	11391.2	12169.2	13610.1	11809.1	18336.4	16919.8	9825.81	16523.8	14178.4	8795.05	12015.1	15227.6	14901.5	15884.3	11112.1	12646.3
K01990	ABC-2.A; ABC-2 type transport system ATP-binding protein	09180 Brite Hierarchies|09183 Protein families: signaling and cellular processes|02000 Transporters	1	1	0	100212	97809.8	95949.4	69209.2	66450	69994.8	38908	53267.4	89755.6	87477.9	74814.1	87215	80624.1	76242.5	95285.1	76258.7	72045.2	71327.4	114367	91256.1	90187.6	79745.5	72064.6
K01991	ABC-2.OM, wza; polysaccharide biosynthesis/export protein	09130 Environmental Information Processing|09132 Signal transduction|02020 Two-component system	1	0	0	10973.8	9639.61	8928.25	9298.11	7839.24	7651.57	11823.6	9880.78	14391.8	11485.7	10855.3	11814.3	11241	15399.5	8513.53	9710.31	11262	11008.5	14870.9	17266.9	16600.5	24115.8	17960.7
K01992	ABC-2.P; ABC-2 type transport system permease protein	09180 Brite Hierarchies|09183 Protein families: signaling and cellular processes|02000 Transporters	1	1	0	90969.4	86837.2	83289.1	64746.5	59411.2	60130.6	45661.5	50303.9	89763.8	81760	70048.1	88022.6	77348.5	76213.5	81894.4	66984.4	66725.3	63093.7	105822	88096.2	83467.5	84781.1	69933.3
K01993	ABC-2.TX; HlyD family secretion protein	09190 Not Included in Pathway or Brite|09193 Unclassified: signaling and cellular processes|99992 Structural proteins	1	0	0	12574.4	13386	12803	13925.8	13964	13134.8	17502.3	15222.1	19395.7	15713.7	15447.5	20196.9	17188.8	17746.1	11122	13746.2	11896.2	12403.2	15757.6	20228.7	18849.8	26663.2	19383.9
K01994	gerE; LuxR family transcriptional regulator, transcriptional regulator of spore coat protein	09180 Brite Hierarchies|09182 Protein families: genetic information processing|03000 Transcription factors	1	1	0	62	46	39	66	10	7	14	12	66	29	11	64	13	134	18	21	235.25	31	92	50	38	233	19
K01995	livG; branched-chain amino acid transport system ATP-binding protein	09130 Environmental Information Processing|09131 Membrane transport|02010 ABC transporters	1	0	0	14004.1	15261.1	15541.6	8505.61	12617.5	12427.2	9229.24	11024.1	7813.31	9645.34	9062.81	9356.12	11533.5	6702.03	12803.6	11832.5	6323.38	10574.2	10284.1	10364.5	10788	7195.76	10407.7
K01996	livF; branched-chain amino acid transport system ATP-binding protein	09130 Environmental Information Processing|09131 Membrane transport|02010 ABC transporters	1	0	0	14005.3	15264.4	15534.1	8799.61	13211.5	12962.2	10156.2	11812.1	7815.31	9638.34	9038.81	9351.12	11505.5	6682.03	12771.6	11805.5	6364.38	10550.2	10309.1	10406.5	10833.4	7399.76	10476.7
K01997	livH; branched-chain amino acid transport system permease protein	09130 Environmental Information Processing|09131 Membrane transport|02010 ABC transporters	1	0	1	14076.1	16116	16563.3	9060.61	14228.5	14896.2	9389.24	11895.1	8045.31	11087.3	10462.8	9757.12	12425.5	7084.03	14347.6	13331.5	6652.38	11650.2	10765.1	12431.5	14533	7551.76	11970.7
K01998	livM; branched-chain amino acid transport system permease protein	09130 Environmental Information Processing|09131 Membrane transport|02010 ABC transporters	1	0	1	14530.3	16299.4	16698.1	9063.61	14230.5	14903.2	9390.24	11902.1	8181.31	11112.3	10500.8	9771.12	12460.5	7114.03	14400.6	13375.5	6715.38	11714.2	10789.1	12473.5	14581.4	7755.76	12042.7
K01999	livK; branched-chain amino acid transport system substrate-binding protein	09130 Environmental Information Processing|09131 Membrane transport|02010 ABC transporters	1	0	0	15572.8	17097.2	17403.3	10860.5	15958.4	16493.6	11659.4	13731	9182.66	12172.1	11822	10395.6	13295.6	8322.52	15996	15873.5	8012.53	13539.3	11112.5	13082.3	15023.5	7937.29	13593.2
K02000	proV; glycine betaine/proline transport system ATP-binding protein [EC:3.6.3.32]	09130 Environmental Information Processing|09131 Membrane transport|02010 ABC transporters	1	0	0	2369.1	3344.04	3069.32	1947.12	2312.09	2089.85	4395.33	3547.86	1013.9	1429.89	1497.58	1995.83	2193.12	2328.74	1695.74	2184.36	3232.81	3283.7	3587.66	4145.81	4219.93	6399.68	5050.22
K02001	proW; glycine betaine/proline transport system permease protein	09130 Environmental Information Processing|09131 Membrane transport|02010 ABC transporters	1	0	0	2259.9	3104.04	2905.32	1792.45	2233.23	1987.65	3955.47	3233.66	1012.9	1427.49	1495.58	1984.7	2179.05	2033.54	1596.54	1964.36	3012.81	3037.7	3534.66	4026.81	4159.93	6325.68	4996.22
K02002	proX; glycine betaine/proline transport system substrate-binding protein	09130 Environmental Information Processing|09131 Membrane transport|02010 ABC transporters	1	0	0	2263.9	3104.64	2907.52	1862.12	2786.09	2140.85	4063.33	3262.86	1045.9	1483.89	1527.58	1995.83	2192.12	2034.74	1596.74	1964.36	3087.81	3052.7	3564.66	4083.81	4226.53	6631.68	5103.22
K02003	ABC.CD.A; putative ABC transport system ATP-binding protein	09180 Brite Hierarchies|09183 Protein families: signaling and cellular processes|02000 Transporters	1	1	0	80559.2	81667.1	80874.4	58374.7	56316.5	59187.8	36510.7	46567.1	79129.3	75924.6	64141.6	76801.8	71187	72876.1	78649.9	65590.9	62678	61813.2	100111	84216.9	85074.7	79613.2	68153
K02004	ABC.CD.P; putative ABC transport system permease protein	09180 Brite Hierarchies|09183 Protein families: signaling and cellular processes|02000 Transporters	1	1	0	82851.6	85863	84807.9	66618.4	62878.8	64948.1	47877.8	55365.2	93849.3	85101.4	72237	88056.1	81691.6	90682.3	84786.6	73427.1	71935.7	68397.7	108108	94981.4	93984.6	98010	79794.8
K02005	ABC.CD.TX; HlyD family secretion protein	09190 Not Included in Pathway or Brite|09193 Unclassified: signaling and cellular processes|99992 Structural proteins	1	0	0	21218.2	20000.4	19838.1	17941.2	17496.6	18052.5	15627.2	16737	22389.2	19846.6	18897.6	20144.5	20180	24049.1	16888.5	19514.3	15062.7	17225.7	26407.4	30807.2	30972.8	36740.7	28046.9
K02006	cbiO; cobalt/nickel transport system ATP-binding protein	09130 Environmental Information Processing|09131 Membrane transport|02010 ABC transporters	1	0	0	3686.49	4501.5	3949.08	4053.59	3456.63	2856.8	2544.34	2596.8	1501.08	2142.98	2296.92	3659.32	2816.07	2410.6	2650.74	3601.17	3558.89	2719.12	3128.51	3829.77	2875.67	3180.81	2529.32
K02007	cbiM; cobalt/nickel transport system permease protein	09130 Environmental Information Processing|09131 Membrane transport|02010 ABC transporters	1	0	0	4873.49	5238.5	4477.08	4124.09	3492.63	2891.8	2555.34	2604.8	1525.08	2168.98	2304.92	3682.32	2829.07	2452.6	2677.74	3612.17	3575.89	2737.12	3792.51	4136.77	2973.67	3263.81	2545.32
K02008	cbiQ; cobalt/nickel transport system permease protein	09130 Environmental Information Processing|09131 Membrane transport|02010 ABC transporters	1	0	0	4401.99	5043.5	4364.08	4152.59	3552.13	2967.8	2566.34	2631.3	1569.08	2275.98	2473.42	3715.82	2888.07	2625.1	2811.74	3833.17	3653.89	2983.12	3879.51	4262.77	3152.17	3287.81	2610.32
K02009	cbiN; cobalt/nickel transport protein	09130 Environmental Information Processing|09131 Membrane transport|02010 ABC transporters	1	0	0	1701.33	3053.17	2783.75	1740.09	1770.67	1422.4	1354	1523.4	969.6	1372.32	1744.59	4318.65	3163.75	1111.1	1115.4	1335	1970.74	1385.31	1461.5	2615.75	1946.5	2690.64	1439.81
K02010	afuC, fbpC; iron(III) transport system ATP-binding protein [EC:3.6.3.30]	09130 Environmental Information Processing|09131 Membrane transport|02010 ABC transporters	1	0	1	4997.65	6846.44	7379.19	5143.84	6959.4	7443.95	3985	6137	2905.92	5664.47	5704.22	7923.98	8340.32	2926.83	6548.42	7375.03	2677.38	5793.89	3166.37	6897.59	8227.81	5417.46	6977.3
K02011	afuB, fbpB; iron(III) transport system permease protein	09130 Environmental Information Processing|09131 Membrane transport|02010 ABC transporters	1	0	1	5139.68	7964.55	8948.32	5802.84	8761.5	9481	4514	8600.5	3327.62	6753.34	7188.48	11287.3	11851	3099.16	7919.32	8889.33	2777.68	7525.99	3201	7923.89	9235.01	6353.59	9107.6
K02012	afuA, fbpA; iron(III) transport system substrate-binding protein	09130 Environmental Information Processing|09131 Membrane transport|02010 ABC transporters	1	0	1	5847.34	8321.88	9307.01	6886.17	9809.5	10417.3	5381	9327.83	4200.64	7146.24	7328.15	9764.13	10944.7	4381.77	9577.64	11781	3903.25	9200.42	4601.14	10608.7	11009.4	9347.06	11131.8
K02013	ABC.FEV.A; iron complex transport system ATP-binding protein [EC:3.6.3.34]	09180 Brite Hierarchies|09183 Protein families: signaling and cellular processes|02000 Transporters	1	0	0	29545.9	31214.5	30787	23378.6	26062.1	26779.8	21939.8	24315.7	26542.5	26298	25587.1	32438.9	28699.3	26044.8	27804.5	27369.2	30800.1	26044.3	36587.8	35011.3	33239.2	31309.3	29865.6
K02014	TC.FEV.OM; iron complex outermembrane recepter protein	09180 Brite Hierarchies|09183 Protein families: signaling and cellular processes|02000 Transporters	1	0	0	29624.7	26644.2	25321.8	29347.2	26604.8	23623.3	32947	25766.1	46271.8	34360.2	30431	32372.9	29351.3	37954.1	20002.2	23276.4	22391.8	22312.4	42788.3	47554.7	46276	64546.7	46492.8
K02015	ABC.FEV.P; iron complex transport system permease protein	09180 Brite Hierarchies|09183 Protein families: signaling and cellular processes|02000 Transporters	1	0	0	32286.5	33039.5	32300.8	26016.7	27561.6	28329.5	24168.7	25936	29772.4	28544.5	27574.6	38746	33023.3	29207.6	32485.7	30504.1	39606.3	30464.6	40194	36753	34386.9	33725.8	32341.1
K02016	ABC.FEV.S; iron complex transport system substrate-binding protein	09180 Brite Hierarchies|09183 Protein families: signaling and cellular processes|02000 Transporters	1	0	0	31327.1	31567.3	31353.7	26054.8	28082.3	28767	22929.1	25425.7	27721.8	27425.4	26719.3	33278.5	29798.2	27501.7	28878.4	29010	31723.9	27819.9	39283.1	36927	35638.2	33801.9	32595
K02017	modC; molybdate transport system ATP-binding protein [EC:3.6.3.29]	09130 Environmental Information Processing|09131 Membrane transport|02010 ABC transporters	1	0	1	7284.83	11683.9	11706.7	5491.19	8006.15	8456.08	6516.87	8408.82	5261.3	7064.12	6712.12	11116.1	10238.2	4509.59	8322.86	6821.75	6712.36	6850.99	8886.82	10477.4	10517.7	9376.18	8889.89
K02018	modB; molybdate transport system permease protein	09130 Environmental Information Processing|09131 Membrane transport|02010 ABC transporters	1	0	1	8177.33	12156.4	12075.2	6931.44	9297.65	9574.08	7637.37	9405.32	5353.3	7222.12	6825.87	11271.3	10437.2	4913.77	8613.86	7319.75	6785.26	6980.76	9474.82	11568.4	11072.2	9985.18	9873.39
K02019	modE; molybdate transport system regulatory protein	09180 Brite Hierarchies|09182 Protein families: genetic information processing|03000 Transcription factors	1	0	1	2318.43	5022.1	5043.84	2681.52	4599.68	4641.18	3715.87	4071.92	982.3	2112.62	2216.37	2974.65	3156.93	1267.42	2443.19	2640.67	1842.89	2127.1	1508.15	4477.81	5888.14	3335.76	3940.39
K02020	modA; molybdate transport system substrate-binding protein	09130 Environmental Information Processing|09131 Membrane transport|02010 ABC transporters	1	0	1	8250.86	12643.1	12467.5	7154.11	9801.9	9880.33	8152.87	9699.32	5338.3	7221.29	6833.26	11202.3	10280.2	4990.77	8554.86	7266	6795.54	6863.26	9542.15	11308.1	10748.2	9803.61	9715.45
K02021	ABC.MR; putative ABC transport system ATP-binding protein	09180 Brite Hierarchies|09183 Protein families: signaling and cellular processes|02000 Transporters	0	0	0	0	0	0	4	3	2	5	2	0	0	0	2	0	0	0	0	1	0	4	1	0	1	0
K02022	ABC.MR.TX; HlyD family secretion protein	09190 Not Included in Pathway or Brite|09193 Unclassified: signaling and cellular processes|99992 Structural proteins	1	0	0	1709.7	1290.73	983.77	511.56	283.49	318.59	602.63	446.8	871.4	631.4	869.73	1393.27	1541.47	556.4	253.57	424.17	443.16	461.66	528.52	1135.87	759.1	813.5	595.31
K02024	lamB; maltoporin	09180 Brite Hierarchies|09183 Protein families: signaling and cellular processes|02000 Transporters	1	0	1	43.89	288.19	267.37	188.02	461.98	425.68	1543.37	941.92	10.2	106.81	187.45	426.65	549.93	18.25	415.13	321.83	1013.23	830.95	6.58	48.26	212.49	115.56	846.28
K02025	ABC.MS.P; multiple sugar transport system permease protein	09180 Brite Hierarchies|09183 Protein families: signaling and cellular processes|02000 Transporters	1	0	0	26637.1	29578.6	29075.5	19953.2	17749.5	17932.7	8129.42	15186.6	26449.6	26920.9	21296.5	33649.7	29628.6	18910.1	32386.4	21389.6	19745.9	22078.3	32885.6	21297.4	18940.2	17445.9	18692
K02026	ABC.MS.P1; multiple sugar transport system permease protein	09180 Brite Hierarchies|09183 Protein families: signaling and cellular processes|02000 Transporters	1	0	0	26945.6	29533.1	29048.5	20005.9	17662.3	17874.7	8065.78	15147.1	26328.6	26144.5	20785	32989.3	29007.2	18966.8	32016.6	21155.1	19463.4	21695.8	33315.6	21298.9	18600.7	17418.4	18518
K02027	ABC.MS.S; multiple sugar transport system substrate-binding protein	09180 Brite Hierarchies|09183 Protein families: signaling and cellular processes|02000 Transporters	1	0	0	20915.7	23190.1	23305.5	18075.7	16826.2	17634.4	7101.25	13309.7	17183.7	21865	18478.3	26873.2	24951.1	14215.6	25139.4	17645.8	14998.7	17751.9	23616.8	19381.4	19972.7	12887.7	16065
K02028	ABC.PA.A; polar amino acid transport system ATP-binding protein [EC:3.6.3.21]	09180 Brite Hierarchies|09183 Protein families: signaling and cellular processes|02000 Transporters	1	0	1	22498.6	28470.8	28924.5	17436.6	20925.8	21274.6	11950.5	17674	18100.1	21248.3	19647.7	25426.7	24063.3	15196.2	22900.7	20660.9	15833.6	18228.2	26085.3	27115.6	26185.6	23852.8	22383.7
K02029	ABC.PA.P; polar amino acid transport system permease protein	09180 Brite Hierarchies|09183 Protein families: signaling and cellular processes|02000 Transporters	1	0	1	20397.1	25698.2	26230.6	15853.7	21484.7	21506.7	12722.9	18209.2	18110.5	21508.2	19905.9	28160.9	25466	14233	22604.3	20873.3	15811.4	17662.2	22277.5	23344.2	22360.8	17584.2	18843.1
K02030	ABC.PA.S; polar amino acid transport system substrate-binding protein	09180 Brite Hierarchies|09183 Protein families: signaling and cellular processes|02000 Transporters	1	0	0	29097.3	37630.2	37633.6	26914.5	33204.9	32136.2	22166.7	29108	25557.1	29470.6	28176.4	40564.2	35955.6	21942.3	33538.8	32978.5	21434.5	26909.6	33175.9	32306.5	28293.2	25125.8	26211.6
K02031	ABC.PE.A; peptide/nickel transport system ATP-binding protein	09140 Cellular Processes|09145 Cellular community - prokaryotes|02024 Quorum sensing	1	0	1	8654.08	11253.7	11171.3	7728.28	9122.25	9544.2	5909.9	7560.52	3844.11	7948.69	8748.12	8198.6	9379.57	6016.38	9101.73	9684.59	5770.58	9996.18	7202.95	9836.03	11329.2	5738.31	8600.15
K02032	ABC.PE.A1; peptide/nickel transport system ATP-binding protein	09140 Cellular Processes|09145 Cellular community - prokaryotes|02024 Quorum sensing	1	0	1	14836	20419.3	20535.9	11938.6	17028.3	18434.2	12054.9	15824.9	10463.8	16471.1	17294.2	22058.9	21056.1	10391.9	16977.3	16460.1	10085.5	15713.3	15091	18952.2	19914.5	13118.5	15966.6
K02033	ABC.PE.P; peptide/nickel transport system permease protein	09140 Cellular Processes|09145 Cellular community - prokaryotes|02024 Quorum sensing	1	0	0	18689.1	23762.2	23346	15685.8	18051.2	18737.4	11842.6	15353.9	11531	17558.9	17122.8	22861.3	21702.5	13305.3	21259.6	18594.5	12206.5	17753.9	19831.5	21124.5	21016.6	14779.2	16904.1
K02034	ABC.PE.P1; peptide/nickel transport system permease protein	09140 Cellular Processes|09145 Cellular community - prokaryotes|02024 Quorum sensing	1	0	1	18776.6	24075	23748	14572	17722.9	18611.9	11939.1	15281.9	11469	17360.9	16714.8	20768.8	20710.5	13192	21247.6	18595	11102.9	17747.9	20049	21136.6	21216.1	14898.4	17166.5
K02035	ABC.PE.S; peptide/nickel transport system substrate-binding protein	09140 Cellular Processes|09145 Cellular community - prokaryotes|02024 Quorum sensing	1	0	1	17643	21004.3	20841.4	13446.5	17070.6	18064.2	11481.1	14489.8	10349.8	15967.2	15510.1	17397.9	17917.3	11323.6	18280.1	16870.8	11982.1	17193.2	19056.6	19031.2	20125.7	11209.9	15477.3
K02036	pstB; phosphate transport system ATP-binding protein [EC:3.6.3.27]	09130 Environmental Information Processing|09131 Membrane transport|02010 ABC transporters	1	0	1	13058.5	14757.6	14498.8	10470.6	11670.4	12076.6	9458.63	10918	12270.9	12475.4	11780	13917.1	13236.7	11756.1	13238	12548.5	11143	11653.5	14993.1	15153.2	15005.6	14690	13237.1
K02037	pstC; phosphate transport system permease protein	09130 Environmental Information Processing|09131 Membrane transport|02010 ABC transporters	1	0	1	13019.6	14747.5	14483.3	10370	11612.5	12010.5	9406.93	10909.3	12017.3	12355.8	11630.2	13763	13194.3	11694.1	13191.2	12498.1	10797.5	11483.4	14895.9	15069.4	14946	14578.8	13238.6
K02038	pstA; phosphate transport system permease protein	09130 Environmental Information Processing|09131 Membrane transport|02010 ABC transporters	1	0	1	13020.1	14748	14483.8	10376	11617	12014	9406.93	10909.8	12031.8	12368.3	11642.2	13764	13194.3	11705.6	13195.7	12501.6	10800	11483.9	14924.4	15092.9	14960	14580.8	13239.6
K02039	phoU; phosphate transport system protein	09190 Not Included in Pathway or Brite|09193 Unclassified: signaling and cellular processes|99994 Others	1	1	0	13182.1	13305	12649.2	10229.3	10082.2	10119.1	9077.28	8707.52	11385.6	10705.4	10096.8	11472.8	10312.6	11283.8	11360.9	10469.1	10142.4	9367.14	14083	11921.5	12058.4	11082.9	9743.02
K02040	pstS; phosphate transport system substrate-binding protein	09130 Environmental Information Processing|09131 Membrane transport|02010 ABC transporters	1	0	0	17775.2	18959.5	18743.7	14445.4	15347.7	15393.3	13515.9	14511.1	17281.6	16546.6	15561.2	17581	17111.9	14571.3	15397.4	14888.2	15048.9	14935.8	21195	21267.2	21940.3	24882	20764.9
K02041	phnC; phosphonate transport system ATP-binding protein [EC:3.6.3.28]	09130 Environmental Information Processing|09131 Membrane transport|02010 ABC transporters	1	0	1	356.83	539.07	542.77	423.69	727.9	692.43	1274.87	996.92	132.45	254.47	389.17	505.65	740.93	215.42	576.46	495.75	1381.27	1092.95	246.98	288.14	400.69	255.51	952.89
K02042	phnE; phosphonate transport system permease protein	09130 Environmental Information Processing|09131 Membrane transport|02010 ABC transporters	1	0	1	649.16	711.74	688.27	538.36	937.57	772.93	1316.87	1024.92	212.45	331.64	455.56	521.65	771.93	300.34	686.79	575.42	1683.94	1283.45	399.41	333.21	426.58	279.62	969.23
K02043	phnF; GntR family transcriptional regulator, phosphonate transport system regulatory protein	09180 Brite Hierarchies|09182 Protein families: genetic information processing|03000 Transcription factors	1	0	1	44.83	287.73	268.77	185.02	343.23	380.93	1125.87	822.92	2.2	86.47	185.17	423.65	543.93	15.5	414.13	322.58	1036.1	834.2	14.48	56.64	232.44	187.93	856.64
K02044	phnD; phosphonate transport system substrate-binding protein	09130 Environmental Information Processing|09131 Membrane transport|02010 ABC transporters	1	0	1	1054.83	1024.07	1270.77	534.69	1038.9	1008.43	1724.87	1202.92	408.45	534.47	727.17	602.15	992.93	404.42	1041.46	990.75	1701.27	1322.45	456.98	518.64	680.19	390.01	1063.39
K02045	cysA; sulfate transport system ATP-binding protein [EC:3.6.3.25]	09100 Metabolism|09102 Energy metabolism|00920 Sulfur metabolism	1	0	1	1278.83	876.76	658.98	1580.94	1320.15	961.68	2009.37	1335.92	1971.2	1171.97	1015.17	2760.15	1970.93	670.42	774.13	513.83	1364.35	975.7	1801.48	447.64	436.44	504.93	934.39
K02046	cysU; sulfate transport system permease protein	09100 Metabolism|09102 Energy metabolism|00920 Sulfur metabolism	1	0	0	749.83	687.26	525.98	607.94	980.65	796.68	1900.87	1278.92	1652.2	992.47	918.17	2649.65	1927.93	278.42	524.13	357.83	1110.35	861.2	1195.48	254.14	346.94	412.43	895.89
K02047	cysW; sulfate transport system permease protein	09100 Metabolism|09102 Energy metabolism|00920 Sulfur metabolism	1	0	0	749.83	687.26	525.98	607.94	980.65	796.68	1900.87	1278.92	1652.2	992.47	918.17	2649.65	1927.93	278.42	524.13	357.83	1110.35	861.2	1195.48	254.14	346.94	412.43	895.89
K02048	cysP, sbp; sulfate transport system substrate-binding protein	09100 Metabolism|09102 Energy metabolism|00920 Sulfur metabolism	1	0	1	835.66	1093.71	805.17	827.46	1553.13	1255.86	3466.24	2222.84	1726.4	1114.94	1112.34	3082.3	2475.86	301.67	940.26	680.66	2146.5	1696.4	1215.56	311.78	580.38	603.96	1751.68
K02049	ABC.SN.A; NitT/TauT family transport system ATP-binding protein	09180 Brite Hierarchies|09183 Protein families: signaling and cellular processes|02000 Transporters	1	0	1	16487.1	18358.6	17415.6	11980.3	13371.8	12518.6	9528	10562.4	9806.4	12175.6	11783.8	13498.5	12715.8	9763.61	14298.9	12820.5	12041.1	11352.6	15076.5	15149.2	13896.7	11859.9	10520.6
K02050	ABC.SN.P; NitT/TauT family transport system permease protein	09180 Brite Hierarchies|09183 Protein families: signaling and cellular processes|02000 Transporters	1	0	0	16577.2	18659.4	17698.8	12019.8	12893.1	12142.5	8308	9741.8	9691.4	12032.6	11465.8	13680	12876.3	9838.61	13927.4	11909.5	12259.3	11152.1	15586.7	15608	14362.4	12043.8	10679.8
K02051	ABC.SN.S; NitT/TauT family transport system substrate-binding protein	09180 Brite Hierarchies|09183 Protein families: signaling and cellular processes|02000 Transporters	1	0	0	17467.6	19161.6	17970.8	13591.7	14468.1	13215	11008.8	11844.1	12407	13588	12732.2	17044.9	14633.3	9865.56	13007	11177.8	13221.1	10779.5	15222	15683.3	14150.8	13410.7	11492.3
K02052	ABC.SP.A; putative spermidine/putrescine transport system ATP-binding protein	09140 Cellular Processes|09145 Cellular community - prokaryotes|02024 Quorum sensing	1	0	1	3458.53	3265.98	3320.07	1557.61	3163.65	2890.35	2945.7	3659.42	1487.03	2129.97	2048.92	2858.8	3739.93	769.27	2617.96	2528.75	1984.59	3327.22	867.05	1896.57	2155.2	2245.87	3699.36
K02053	ABC.SP.P; putative spermidine/putrescine transport system permease protein	09140 Cellular Processes|09145 Cellular community - prokaryotes|02024 Quorum sensing	1	0	0	1759.13	1023.17	814.89	955.94	1472.48	822.35	2936.7	1376.92	735.53	613.47	536.42	589.3	744.68	378.77	778.13	703.33	2440.12	1537.97	351.62	442.99	527.65	837.86	1100.96
K02054	ABC.SP.P1; putative spermidine/putrescine transport system permease protein	09140 Cellular Processes|09145 Cellular community - prokaryotes|02024 Quorum sensing	1	0	0	1704.93	952.77	754.09	949.94	1136.48	682.35	1709.7	1024.92	638.53	440.47	457.42	545.3	705.68	328.77	698.13	658.33	2323.72	1438.97	312.82	390.99	474.25	626.06	1018.76
K02055	ABC.SP.S; putative spermidine/putrescine transport system substrate-binding protein	09140 Cellular Processes|09145 Cellular community - prokaryotes|02024 Quorum sensing	1	0	0	2208.73	1189.37	938.29	973.94	1521.48	824.35	2564.7	1271.92	855.53	616.47	557.92	594.3	757.68	383.77	777.13	703.33	2463.42	1549.47	358.22	460.99	549.85	938.46	1135.86
K02056	ABC.SS.A; simple sugar transport system ATP-binding protein [EC:3.6.3.17]	09180 Brite Hierarchies|09183 Protein families: signaling and cellular processes|02000 Transporters	1	0	0	15766.8	18245.4	19252.1	14616.3	15304.5	16142.2	9692.97	13110.7	8963.09	14050.2	13269.5	15811.6	17008.8	8626.98	18112.6	15385	13683.9	15565.1	12538.4	15055.6	18299.6	10192.5	14826.4
K02057	ABC.SS.P; simple sugar transport system permease protein	09180 Brite Hierarchies|09183 Protein families: signaling and cellular processes|02000 Transporters	1	0	1	28952.6	34890.7	36976.6	22191.8	27347.6	30296.7	17287.6	24660	17673.5	26289	25018.8	29754.5	31567.6	16513.6	33808.6	29179	25388.8	28675.1	25228.9	29316.7	35092.7	19931.3	28111.3
K02058	ABC.SS.S; simple sugar transport system substrate-binding protein	09180 Brite Hierarchies|09183 Protein families: signaling and cellular processes|02000 Transporters	1	0	1	4830.16	6050.38	5996.64	4862.98	5696.53	5307.13	6976.27	7234.09	4272.43	4076.99	3847.54	8574.1	7985.46	2132.02	4763.06	4383.91	5040.05	5825.12	3005.38	4031.06	4241.18	5352.71	6750.18
K02062	thiQ; thiamine transport system ATP-binding protein	09130 Environmental Information Processing|09131 Membrane transport|02010 ABC transporters	1	0	1	53.23	290.86	269.54	187.02	344.48	382.18	1132.37	827.92	1.2	84.47	181.17	422.65	544.93	21.42	415.13	321.83	1012.15	830.2	164.75	75.81	228.24	100.2	826.29
K02063	thiP; thiamine transport system permease protein	09130 Environmental Information Processing|09131 Membrane transport|02010 ABC transporters	1	0	1	53.23	289.86	269.54	186.02	343.48	381.18	1126.37	822.92	1.2	84.47	181.17	422.65	542.93	21.42	414.13	321.83	1010.15	828.2	164.75	75.81	228.24	100.2	825.29
K02064	thiB, tbpA; thiamine transport system substrate-binding protein	09130 Environmental Information Processing|09131 Membrane transport|02010 ABC transporters	1	0	1	56.23	290.86	269.54	187.02	344.48	382.18	1132.37	827.92	3.2	87.47	181.17	422.65	544.93	21.42	415.13	321.83	1012.15	830.2	165.75	77.81	228.24	100.2	826.29
K02065	mlaF, linL, mkl; phospholipid/cholesterol/gamma-HCH transport system ATP-binding protein	09130 Environmental Information Processing|09131 Membrane transport|02010 ABC transporters	1	0	0	7636.75	7926.86	7478.06	7127.83	7858.57	6964.76	8770.45	7420.75	9882.51	7824.55	7732.3	7668.3	6959.35	9181.21	6223.76	8149.78	5883.35	6431.07	9660.66	13122.6	11831.7	16985.3	11827.9
K02066	mlaE, linK; phospholipid/cholesterol/gamma-HCH transport system permease protein	09130 Environmental Information Processing|09131 Membrane transport|02010 ABC transporters	1	0	0	6671.75	6985.86	6456.06	7009.83	7816.57	6835.76	9020.45	7360.75	9819.51	7730.55	7636.3	7585.3	6830.35	8928.21	6019.76	7958.78	5652.35	6159.07	7465.66	11083.6	9456.67	13252.3	9502.87
K02067	mlaD, linM; phospholipid/cholesterol/gamma-HCH transport system substrate-binding protein	09130 Environmental Information Processing|09131 Membrane transport|02010 ABC transporters	1	0	0	5578.75	5912.2	5557.73	6781.83	7435.57	6559.43	8908.45	7100.42	9627.88	7345.22	6998.99	7517.31	6610.69	9203.87	6534.76	8652.44	6085.02	6627.74	7929.66	12780.3	10732.7	15683.3	10661.5
K02068	ABC.X2.A; putative ABC transport system ATP-binding protein	09180 Brite Hierarchies|09183 Protein families: signaling and cellular processes|02000 Transporters	1	0	1	2349.4	2169.25	2273.62	2455.9	2358.03	2452.18	3524.43	3079.02	1712.39	2036.41	2100.61	3031.49	3255.5	2396.02	2076.09	2218.37	3454.18	3322.41	4096.44	4075.49	4462.6	6506.74	5090.31
K02069	ABC.X2.P; putative ABC transport system permease protein	09180 Brite Hierarchies|09183 Protein families: signaling and cellular processes|02000 Transporters	1	0	0	2880.4	2530.25	2539.62	2472.15	2421.03	2524.18	3543.43	3104.02	5050.39	4049.41	3683.61	3717.49	3599.5	2795.02	2658.09	3015.37	3933.18	3865.41	4648.44	5978.49	5889.6	8989.74	6337.31
K02071	metN; D-methionine transport system ATP-binding protein	09130 Environmental Information Processing|09131 Membrane transport|02010 ABC transporters	1	0	1	9413.97	13145.2	13337.7	7042.04	10566	11108.9	6761.95	10521.4	6728.74	9840.04	9626.01	13377.2	13203.6	7216.93	12585.3	12674.5	7893.07	11032.6	10308.1	11470.3	11703.3	9124.7	10938.4
K02072	metI; D-methionine transport system permease protein	09130 Environmental Information Processing|09131 Membrane transport|02010 ABC transporters	1	0	1	8912.3	12862.4	13199.7	7050.04	10576.3	11130.9	6765.95	10527.4	6744.07	9876.04	9661.76	13378.2	13207.6	7183.68	12579.3	12672.5	7884.57	11024.1	10328.5	11478	11701.6	9110.81	10929.6
K02073	metQ; D-methionine transport system substrate-binding protein	09130 Environmental Information Processing|09131 Membrane transport|02010 ABC transporters	1	0	1	11527.7	20515	20410.6	11728.6	17745.2	17461.2	16485.8	19313.6	9535.26	13020.2	13841.5	20773.7	18732.2	10648.2	16704.4	19553.1	11294.4	15462.9	13627.6	18747	16830.7	17536.2	17075.4
K02074	ABC.ZM.A; zinc/manganese transport system ATP-binding protein	09180 Brite Hierarchies|09183 Protein families: signaling and cellular processes|02000 Transporters	1	0	0	22.93	21.53	26.9	9.42	5.33	11.67	0.33	2	172.33	200.17	132.89	44	23	237.25	87	94	404.33	176	213.43	267.19	158.59	255.78	108.96
K02075	ABC.ZM.P; zinc/manganese transport system permease protein	09180 Brite Hierarchies|09183 Protein families: signaling and cellular processes|02000 Transporters	1	0	0	27.93	24.53	28.9	9.42	5.33	11.67	0.33	2	172.33	200.17	132.89	44	23	237.25	87	94	429.33	181	223.43	286.19	180.59	357.78	143.96
K02076	zurR, zur; Fur family transcriptional regulator, zinc uptake regulator	09180 Brite Hierarchies|09182 Protein families: genetic information processing|03000 Transcription factors	0	0	0	4.2	2.5	2	2.67	2.66	2.6	3.86	2.6	1	0.4	0	21.13	5.07	1.2	0.2	0	0	0	0	0	0	1	0
K02077	ABC.ZM.S; zinc/manganese transport system substrate-binding protein	09180 Brite Hierarchies|09183 Protein families: signaling and cellular processes|02000 Transporters	1	0	0	141.6	529.52	449.23	154.42	283.66	149.34	39.66	147	373.21	630.17	774.38	97.33	96.32	472.5	173	188.5	755.83	342.25	414.43	490.86	270.92	280.78	118.63
K02078	acpP; acyl carrier protein	09100 Metabolism|09103 Lipid metabolism|00061 Fatty acid biosynthesis	1	0	0	30089.2	33511.8	33648.6	24474.5	25512.5	26009.1	19581.3	23328.7	31669.1	29858.6	26964.5	32146.1	29681.8	26551.3	27573.1	24892	22222.1	22776.3	34000.6	32533.3	33529.5	34287.4	29123.2
K02079	agaA; N-acetylgalactosamine-6-phosphate deacetylase [EC:3.5.1.25]	09100 Metabolism|09101 Carbohydrate metabolism|00052 Galactose metabolism	1	0	1	42.9	288.2	268.87	185.85	344.23	381.93	1131.87	827.92	3.2	84.3	186.78	423.65	550.93	19.25	417.13	324.58	1011.4	833.7	1.65	31.57	207.35	72.75	810.7
K02080	agaI; galactosamine-6-phosphate isomerase [EC:5.3.1.-]	09100 Metabolism|09101 Carbohydrate metabolism|00052 Galactose metabolism	1	0	1	223.1	727.6	586.27	339.65	421.23	484.13	1576.47	1141.52	114	241.1	378.58	677.85	866.53	362.05	537.93	583.58	1268.67	1119.7	316.05	802.05	669.05	529.35	1168.78
K02081	agaR; DeoR family transcriptional regulator, aga operon transcriptional repressor	09180 Brite Hierarchies|09182 Protein families: genetic information processing|03000 Transcription factors	1	0	0	1245.57	659.87	600.87	784.92	845.3	965	1425.47	1125.72	400.73	542.22	739.31	697.85	959.59	1658.38	1590.06	1511.64	1554.94	1434.4	671.25	620.68	1016.57	637.47	1200.28
K02082	agaS; tagatose-6-phosphate ketose/aldose isomerase [EC:5.-.-.-]	09190 Not Included in Pathway or Brite|09191 Unclassified: metabolism|99980 Enzymes with EC numbers	1	0	1	82.43	330.2	314.87	308.69	431.42	463.13	1224.23	869.12	162.53	146.2	217.03	598.93	633	116.63	450.83	362.58	2382.05	1165.72	52.41	99.47	251.49	226.89	840.48
K02083	allC; allantoate deiminase [EC:3.5.3.9]	09100 Metabolism|09104 Nucleotide metabolism|00230 Purine metabolism	1	0	1	58.06	511.86	427.37	210.85	418.23	448.63	1188.87	878.62	70.2	579.39	555.31	824.65	1163.43	99	843.63	715.08	1139.22	1330.95	25.88	121.14	625.74	104.97	1007.55
K02086	dnaD; DNA replication protein	09190 Not Included in Pathway or Brite|09192 Unclassified: genetic information processing|99976 Replication and repair	1	1	0	130.82	101.74	95.53	183.67	93.85	84.05	49.2	41.6	88.21	47.71	26.04	81.47	26.57	188.53	44.74	41.87	510.51	159.17	172.37	105.04	67.14	246.2	23.04
K02092	apcA; allophycocyanin alpha subunit	09100 Metabolism|09102 Energy metabolism|00196 Photosynthesis - antenna proteins	0	0	0	7	6	3	0	0	0	0	0	0	0	0	0	0	0	0	0	0	0	0	0	0	0	0
K02093	apcB; allophycocyanin beta subunit	09100 Metabolism|09102 Energy metabolism|00196 Photosynthesis - antenna proteins	0	0	0	7	6	3	0	0	0	0	0	0	0	0	0	0	0	0	0	0	0	0	0	0	0	0
K02094	apcC; phycobilisome core linker protein	09100 Metabolism|09102 Energy metabolism|00196 Photosynthesis - antenna proteins	0	0	0	7	6	3	0	0	0	0	0	0	0	0	0	0	0	0	0	0	0	0	0	0	0	0
K02095	apcD; allophycocyanin-B	09100 Metabolism|09102 Energy metabolism|00196 Photosynthesis - antenna proteins	0	0	0	7	6	3	0	0	0	0	0	0	0	0	0	0	0	0	0	0	0	0	0	0	0	0
K02096	apcE; phycobilisome core-membrane linker protein	09100 Metabolism|09102 Energy metabolism|00196 Photosynthesis - antenna proteins	0	0	0	7	6	3	0	0	0	0	0	0	0	0	0	0	0	0	0	0	0	0	0	0	0	0
K02097	apcF; phycobilisome core component	09100 Metabolism|09102 Energy metabolism|00196 Photosynthesis - antenna proteins	0	0	0	7	6	3	0	0	0	0	0	0	0	0	0	0	0	0	0	0	0	0	0	0	0	0
K02099	araC; AraC family transcriptional regulator, arabinose operon regulatory protein	09180 Brite Hierarchies|09182 Protein families: genetic information processing|03000 Transcription factors	1	0	1	206.23	378.37	330.37	255.69	372.35	407.18	1148.87	831.92	219.8	190.37	234.62	849.65	573.93	99.17	487.03	359.83	2038.35	864.6	178.81	210.41	235.1	114.14	818.01
K02100	araE; MFS transporter, SP family, arabinose:H+ symporter	09180 Brite Hierarchies|09183 Protein families: signaling and cellular processes|02000 Transporters	1	0	1	50.73	289.78	268.12	186.77	344.48	382.18	1132.37	828.17	1.2	84.47	180.92	422.65	544.93	18.5	415.88	323.58	1011.65	830.45	3.9	34.32	208.6	83.89	814.51
K02103	araR; GntR family transcriptional regulator, arabinose operon transcriptional repressor	09180 Brite Hierarchies|09182 Protein families: genetic information processing|03000 Transcription factors	1	1	0	1223.5	839.01	712	1414.84	658.34	468	225	152	1486.5	901.25	487.5	974	323.5	687.34	709.5	394.5	1390	632.5	1911.83	719.67	393.5	369.5	173.5
K02106	atoE; short-chain fatty acids transporter	09130 Environmental Information Processing|09132 Signal transduction|02020 Two-component system	1	0	1	145.1	711.6	710.67	246.85	605.23	598.93	1194.87	906.92	169.45	435.3	740.78	561.65	796.93	404.5	763.13	896.08	1251.27	1466.95	206.05	340.45	601.25	341.15	983.68
K02107	ATPVG, ahaH, atpH; V/A-type H+/Na+-transporting ATPase subunit G/H	09100 Metabolism|09102 Energy metabolism|00190 Oxidative phosphorylation	1	0	0	120.5	182.5	168.5	45	71	99.5	22.5	35	175.75	186.25	249.5	522.15	135.5	839.93	1129.5	1987	1459.04	1283.16	109.5	299.5	210.5	46	70.5
K02108	ATPF0A, atpB; F-type H+-transporting ATPase subunit a	09100 Metabolism|09102 Energy metabolism|00190 Oxidative phosphorylation	1	1	0	15018.5	16580.6	15747.9	12587.6	12232.8	12238	10059	11169.9	17452.4	15020.4	13125.3	16463.4	14616.7	14364	15399.7	13384.6	12283.8	12327	19639.1	16880.8	15324.9	16613.7	14066.2
K02109	ATPF0B, atpF; F-type H+-transporting ATPase subunit b	09100 Metabolism|09102 Energy metabolism|00190 Oxidative phosphorylation	1	1	0	16342.5	17788.6	16779.9	13515.6	12930.8	12829	10259	11508.9	18172.4	15352.4	13482.3	16552.9	14785.7	14889.5	15725.7	13845.6	12442.8	12770	20448.1	16913.3	15427.9	16414.2	13970.2
K02110	ATPF0C, atpE; F-type H+-transporting ATPase subunit c	09100 Metabolism|09102 Energy metabolism|00190 Oxidative phosphorylation	1	1	0	15220.5	16687.6	15821.9	12594.6	12238.8	12241	10047	11164.9	17417.4	14973.4	13050.3	16353.9	14452.7	14436.5	15420.7	13391.6	12289.3	12327	19911.1	16507.3	15061.9	16347.2	13825.2
K02111	ATPF1A, atpA; F-type H+-transporting ATPase subunit alpha [EC:3.6.3.14]	09100 Metabolism|09102 Energy metabolism|00190 Oxidative phosphorylation	1	1	0	15008.5	16531.1	15706.9	12542.1	12213.3	12224	10063	11190.4	17355.4	14919.4	13060.8	16317.4	14476.7	14332.5	15402.2	13391.6	12259.8	12345.5	19447.1	16376.8	15009.9	16275.2	13817.2
K02112	ATPF1B, atpD; F-type H+-transporting ATPase subunit beta [EC:3.6.3.14]	09100 Metabolism|09102 Energy metabolism|00190 Oxidative phosphorylation	1	1	0	15187.5	16678.6	15812.9	12582.6	12238.8	12249	10048	11167.9	17425.9	14995.4	13086.3	16368.9	14483.7	14459.5	15458.7	13435.6	12279.3	12371	19893.6	16482.8	15048.9	16244.2	13791.7
K02113	ATPF1D, atpH; F-type H+-transporting ATPase subunit delta	09100 Metabolism|09102 Energy metabolism|00190 Oxidative phosphorylation	1	1	0	12441.5	13177.6	12386.4	10013.1	8963.29	8304.98	8334.48	8884.85	15934.9	12589.9	10988.8	13911.9	12029.2	11631	10350.2	8813.07	10310.8	9356.05	14729.1	12204.8	10408.9	14051.7	10817.2
K02114	ATPF1E, atpC; F-type H+-transporting ATPase subunit epsilon	09100 Metabolism|09102 Energy metabolism|00190 Oxidative phosphorylation	1	1	0	15152.5	16633.6	15775.9	12557.6	12180.8	12177	9999.98	11111.9	17374.4	14859.4	12929.3	16204.9	14261.7	14312.5	15276.7	13197.6	12176.3	12187	19847.1	16444.3	15000.9	16297.2	13797.2
K02115	ATPF1G, atpG; F-type H+-transporting ATPase subunit gamma	09100 Metabolism|09102 Energy metabolism|00190 Oxidative phosphorylation	1	1	0	15183.5	16661.6	15799.9	12580.6	12232.8	12235	10041	11159.9	17405.4	14954.4	13030.3	16347.9	14443.7	14440.5	15431.7	13397.6	12291.3	12329	19902.1	16499.3	15060.9	16346.2	13824.2
K02116	atpI; ATP synthase protein I	09180 Brite Hierarchies|09181 Protein families: metabolism|00194 Photosynthesis proteins	1	0	0	1464.83	1468.76	1208.65	1797.69	1718.65	1304.18	2108.37	1611.92	1360.45	1279.47	1781.17	2590.3	2169.93	521.02	642.13	520.33	1152.75	951.22	949.15	471.31	458.94	383.1	973.89
K02117	ATPVA, ntpA, atpA; V/A-type H+/Na+-transporting ATPase subunit A [EC:3.6.3.14 3.6.3.15]	09100 Metabolism|09102 Energy metabolism|00190 Oxidative phosphorylation	1	0	0	10373.4	11194.1	11404.5	8201.77	8611.62	9595.7	4966.49	7215.95	9723.94	11165.7	9938.47	11149.5	11301.2	12340.8	13383.1	12435	8201.99	10567.7	12311.4	12880.9	14011.1	11507	10930.2
K02118	ATPVB, ntpB, atpB; V/A-type H+/Na+-transporting ATPase subunit B	09100 Metabolism|09102 Energy metabolism|00190 Oxidative phosphorylation	1	0	0	10546.4	11225.1	11436.5	8229.77	8605.62	9582.7	4968.49	7213.95	9775.94	11203.7	9861.47	11192.5	11316.2	12369.8	13407.1	12320	8222.99	10468.7	12699.4	12884.9	13921.1	11574	10902.2
K02119	ATPVC, ntpC, atpC; V/A-type H+/Na+-transporting ATPase subunit C	09100 Metabolism|09102 Energy metabolism|00190 Oxidative phosphorylation	1	0	1	4589.7	4272.01	4512.5	3203.34	3431.43	4064.7	852.36	1706.7	2311.45	4416.2	3870.4	2848.78	3279.07	2788.3	5246.5	5221.5	2748.69	3784.96	2559.33	3725.67	5945	963.5	2582
K02120	ATPVD, ntpD, atpD; V/A-type H+/Na+-transporting ATPase subunit D	09100 Metabolism|09102 Energy metabolism|00190 Oxidative phosphorylation	1	0	0	10611.4	11456.1	11638.5	8275.77	8692.62	9680.7	4988.49	7251.95	9820.94	11304.7	10083.5	11210.5	11340.2	12663.8	13585.1	12659	8348.99	10852.7	12869.4	13140.9	14233.1	11624	11008.2
K02121	ATPVE, ntpE, atpE; V/A-type H+/Na+-transporting ATPase subunit E	09100 Metabolism|09102 Energy metabolism|00190 Oxidative phosphorylation	1	0	0	5267.44	5190.76	5580	4733.1	5501.25	6453.2	3649.99	4182.45	5762.34	6820.56	6429.77	5626.52	5948.25	9088.58	7738.74	8635.95	5293.04	6386.77	6621.19	9125.1	10964.1	8070.03	7262.67
K02122	ATPVF, ntpF, atpF; V/A-type H+/Na+-transporting ATPase subunit F	09100 Metabolism|09102 Energy metabolism|00190 Oxidative phosphorylation	1	0	1	6728.2	6808.51	6756.5	4341.84	3936.43	4524.7	1406.86	2098.7	4875.45	6010.2	5007.9	5194.28	4811.57	5098.3	8230	6725	4587.69	5096.96	6630.83	5454.17	6590.5	2788	3338
K02123	ATPVI, ntpI, atpI; V/A-type H+/Na+-transporting ATPase subunit I	09100 Metabolism|09102 Energy metabolism|00190 Oxidative phosphorylation	1	0	0	10312.4	11197.6	11406.5	8159.27	8587.12	9595.7	4963.49	7221.45	9758.94	11241.7	9958.97	11197	11328.2	12518.8	13501.6	12492	8292.74	10668.2	12648.4	12987.4	14073.1	11612	10969.2
K02124	ATPVK, ntpK, atpK; V/A-type H+/Na+-transporting ATPase subunit K	09100 Metabolism|09102 Energy metabolism|00190 Oxidative phosphorylation	1	0	0	10301.4	11164.1	11389.5	8157.77	8580.62	9582.7	4962.49	7217.95	9734.94	11195.7	9899.47	11173.5	11289.2	12493.8	13467.1	12449	8273.99	10613.7	12640.4	12980.9	14056.1	11594	10950.2
K02132	ATPeF1A, ATP5A1, ATP1; F-type H+-transporting ATPase subunit alpha	09100 Metabolism|09102 Energy metabolism|00190 Oxidative phosphorylation	1	0	1	1	0	0	3	1	0	1	2	1	1	1	1	2	3	0	0	2	1	2	1	1	9	4
K02160	accB, bccP; acetyl-CoA carboxylase biotin carboxyl carrier protein	09100 Metabolism|09101 Carbohydrate metabolism|00620 Pyruvate metabolism	1	0	0	8684.98	9568	9140.93	5663.36	5796.4	6072.83	4705.57	4630.12	5264.51	6116.75	5406.16	7372.27	6355.25	5104.3	8112.1	5979.12	6857.97	5653.68	8045.75	7536.27	7855.33	5879.78	5323.7
K02164	norE; nitric oxide reductase NorE protein	09190 Not Included in Pathway or Brite|09191 Unclassified: metabolism|99982 Energy metabolism	0	0	0	0	0	0	0	0	0	0	0	0	0	0	0	0	0	0	0	0	0	0	0	0	0	0.5
K02167	betI; TetR/AcrR family transcriptional regulator, transcriptional repressor of bet genes	09180 Brite Hierarchies|09182 Protein families: genetic information processing|03000 Transcription factors	1	0	1	43.83	327.59	270.48	194.1	479.48	417.18	1160.37	828.92	12.2	104.47	190.17	442.65	595.93	13.5	412.13	321.58	1043.9	834.7	15.08	56.52	230.94	214.53	861.92
K02168	betT, betS; choline/glycine/proline betaine transport protein	09180 Brite Hierarchies|09183 Protein families: signaling and cellular processes|02000 Transporters	1	0	1	89.63	551.25	444.62	335.87	836.88	709.03	1954.57	1392.92	34.4	190.27	319.37	751.05	1019.53	35.34	675.26	540.25	1691.72	1394.45	425.32	207.06	414.34	211.2	1426.42
K02169	bioC; malonyl-CoA O-methyltransferase [EC:2.1.1.197]	09100 Metabolism|09108 Metabolism of cofactors and vitamins|00780 Biotin metabolism	1	0	1	3186.32	2903.18	2819.98	3270.7	3187.67	3118.93	4708.75	3738.42	4249.94	3307.23	3091.49	4138.64	4161.36	5905.7	3225.27	3522.78	3951.65	3772.16	4573.59	4987.32	5203.27	7192.21	5651.81
K02170	bioH; pimeloyl-[acyl-carrier protein] methyl ester esterase [EC:3.1.1.85]	09100 Metabolism|09108 Metabolism of cofactors and vitamins|00780 Biotin metabolism	1	0	1	43.23	328.39	270.08	203.52	483.48	421.18	1169.37	838.92	12.2	104.47	190.17	443.15	597.93	17.25	416.13	322.83	1022.15	837.2	5.08	43.14	213.74	117.03	832.29
K02171	blaI; BlaI family transcriptional regulator, penicillinase repressor	09160 Human Diseases|09175 Drug resistance: antimicrobial|01501 beta-Lactam resistance	1	0	1	1869	2431.34	2780	2258.17	2634.37	3352.5	469	1180.5	2272.1	3351.9	2846.7	1606	2040	1560.67	3190.4	2801	1009.2	2340.4	2377.5	2921.5	4978	741.5	2056
K02172	blaR1; bla regulator protein blaR1	09160 Human Diseases|09175 Drug resistance: antimicrobial|01501 beta-Lactam resistance	1	0	0	609.5	614.84	525.5	1211.17	551.37	347.5	190.5	115	364.1	1008.4	634.7	770.5	684.5	575.17	824.9	412.5	474.2	726.9	692.5	339.5	567.5	172.5	280.5
K02173	yggC; putative kinase	09190 Not Included in Pathway or Brite|09191 Unclassified: metabolism|99987 Cofactor metabolism	1	0	1	54.9	337.2	296.87	206.1	347.23	386.93	1130.87	823.92	26.2	95.3	185.78	430.65	548.93	53	426.13	323.83	1020.32	831.7	9.65	41.45	222.85	109.75	804.33
K02182	caiC; carnitine-CoA ligase [EC:6.2.1.48]	09190 Not Included in Pathway or Brite|09191 Unclassified: metabolism|99980 Enzymes with EC numbers	1	0	1	45.5	295.57	268.27	186.27	344.23	381.93	1131.87	827.92	2.2	85.3	181.78	422.65	544.93	15.5	415.46	322.5	1040.69	836.7	17.05	45.45	228.05	164.48	827.93
K02188	cbiD; cobalt-precorrin-5B (C1)-methyltransferase [EC:2.1.1.195]	09100 Metabolism|09108 Metabolism of cofactors and vitamins|00860 Porphyrin and chlorophyll metabolism	1	0	0	8112.38	8862.12	9158.78	6431.3	7674.86	8633.9	3922.63	6608.25	5366.03	7054.44	6889.87	5678.54	6773.83	5007.3	6762.83	7064.41	5347.41	6883.85	8981.68	9704.36	11022.7	7729.62	8853.68
K02189	cbiG; cobalt-precorrin 5A hydrolase [EC:3.7.1.12]	09100 Metabolism|09108 Metabolism of cofactors and vitamins|00860 Porphyrin and chlorophyll metabolism	1	0	1	5780.09	6394.53	6711.83	5209.42	6453.67	6975.9	2614	4958.9	4404.34	5853.98	5359.25	4523.15	5247.25	3004.5	5428.39	5177.16	3724.91	4898.39	5466	5670.25	6909.7	2671.14	5371.81
K02190	cbiK; sirohydrochlorin cobaltochelatase [EC:4.99.1.3]	09100 Metabolism|09108 Metabolism of cofactors and vitamins|00860 Porphyrin and chlorophyll metabolism	1	0	0	6333.43	6529.08	5995.88	7191.15	6193.38	5776.16	5638.11	5491.96	4879.59	4642.36	4521.8	4466.63	4251.18	5522.23	4053.08	4997.67	5439.83	4781.81	9193.67	9240.83	7296.69	7762.37	6768.9
K02191	cbiT; cobalt-precorrin-6B (C15)-methyltransferase [EC:2.1.1.196]	09100 Metabolism|09108 Metabolism of cofactors and vitamins|00860 Porphyrin and chlorophyll metabolism	1	0	0	252.99	108.49	120.43	12.25	7.3	6.9	7	6.9	469.74	278.33	149.05	503.65	69.75	205.83	34.99	56.16	2029.21	311.49	378	327.75	100.5	113.14	51.81
K02192	bfd; bacterioferritin-associated ferredoxin	09190 Not Included in Pathway or Brite|09193 Unclassified: signaling and cellular processes|99994 Others	1	0	1	639.83	569.59	433.48	224.52	598.48	474.18	1588.37	949.92	158.2	149.47	213.92	1257.3	617.93	25.18	432.13	332.83	2982.5	895.72	49.98	359.14	260.44	254.68	869.39
K02193	ccmA; heme exporter protein A [EC:3.6.3.41]	09130 Environmental Information Processing|09131 Membrane transport|02010 ABC transporters	1	0	1	1104.9	2798.03	2580.54	1149.77	2128.48	1854.18	2997.37	2713.42	525.2	732.3	1026.53	2671.65	2274.93	730.17	1091.46	1270.25	1574.24	1462.7	801.25	2176.31	1812.24	2659.39	2156.73
K02194	ccmB; heme exporter protein B	09130 Environmental Information Processing|09131 Membrane transport|02010 ABC transporters	1	0	1	1104.9	2798.03	2580.54	1149.52	2128.48	1854.18	2997.37	2713.42	526.2	732.3	1026.53	2671.65	2274.93	728.42	1091.46	1270	1573.99	1462.7	801.25	2176.31	1812.24	2657.39	2155.98
K02195	ccmC; heme exporter protein C	09130 Environmental Information Processing|09131 Membrane transport|02010 ABC transporters	1	0	1	1104.9	2798.03	2580.54	1149.52	2128.48	1854.18	2997.37	2713.42	526.2	732.3	1026.53	2671.65	2274.93	728.42	1091.46	1270	1573.99	1462.7	801.25	2176.31	1812.24	2657.39	2155.98
K02196	ccmD; heme exporter protein D	09130 Environmental Information Processing|09131 Membrane transport|02010 ABC transporters	1	0	1	515.9	492.53	417.04	220.52	546.48	494.18	1188.37	863.92	147.2	157.3	252.03	523.65	675.93	421.42	998.13	1118.83	1499.82	1377.7	716.75	1977.81	1657.24	2597.56	2060.48
K02197	ccmE; cytochrome c-type biogenesis protein CcmE	09190 Not Included in Pathway or Brite|09193 Unclassified: signaling and cellular processes|99992 Structural proteins	1	0	1	1104.9	2798.03	2580.54	1149.52	2128.48	1854.18	2997.37	2713.42	526.2	732.3	1026.53	2671.65	2274.93	728.42	1091.46	1270	1573.99	1462.7	801.25	2176.31	1812.24	2657.39	2155.98
K02198	ccmF; cytochrome c-type biogenesis protein CcmF	09180 Brite Hierarchies|09183 Protein families: signaling and cellular processes|02000 Transporters	1	0	1	1591.9	4579.03	4264.54	1714.52	3273.48	2878.18	4661.37	4292.42	868.2	1247.3	1706.53	4822.65	3776.93	1309.42	1701.46	2117	2078.99	2017.7	1354.25	4079.31	3239.24	5140.39	3402.98
K02199	ccmG, dsbE; cytochrome c biogenesis protein CcmG, thiol:disulfide interchange protein DsbE	09180 Brite Hierarchies|09182 Protein families: genetic information processing|03110 Chaperones and folding catalysts	1	0	1	1003.9	2255.86	2081.21	902.77	1679.48	1501.18	2852.37	2422.92	475.2	633.3	884.03	2600.65	2104.93	610.34	1025.13	1169.08	1525.07	1387.7	883.42	2016.98	1675.24	2613.23	2065.23
K02200	ccmH; cytochrome c-type biogenesis protein CcmH	09190 Not Included in Pathway or Brite|09193 Unclassified: signaling and cellular processes|99992 Structural proteins	1	0	1	1938.9	4213.53	3886.04	1766.77	3539.48	3101.18	5468.37	4815.92	950.2	1182.3	1587.03	4778.65	3668.93	1192.17	1637.13	2016.08	2043.07	1949.2	1424.75	3921.81	3102.24	5122.56	3319.73
[truncated: 5,004 more rows]
