# Supplementary material for: Multivariate Analysis in Microbiome Description: Correlation of Human Gut Protein Degraders, Metabolites, and Predicted Metabolic Functions
Source: Front Microbiol. 2021 Sep 17;12:723479. doi: 10.3389/fmicb.2021.723479 (PMC8484906; doi:10.3389/fmicb.2021.723479)
Supplement: Supplementary file 3 [file Table_3.XLSX]

## Sheet: Datasheet
Supplementary Datasheet 3. Kegg metabolic modules reconstructed from the core KOs at 0h and from the LEfSe biomarkers with significant differential abundance at 0 h or in grown cultures.
For each module, it is reported the number of Kos and the degree of completness. – indicates that no Kos had a significant differential abundance
				Core at 0 h		LEfSe biomarkers 0 h		LEfSe biomarkers grown cultures
				Number of KOs	Module completness	Number of KOs	Module completness	Number of KOs	Module completness
Carbohydrate metabolism	Central carbohydrate metabolism	M00001	Glycolysis (Embden-Meyerhof pathway), glucose => pyruvate	19	complete	10	2 blocks missing	3	incomplete
Carbohydrate metabolism	Central carbohydrate metabolism	M00002	Glycolysis, core module involving three-carbon compounds	9	complete	7	1 block missing	1	incomplete
Carbohydrate metabolism	Central carbohydrate metabolism	M00003	Gluconeogenesis, oxaloacetate => fructose-6P	16	complete	6	incomplete	4	incomplete
Carbohydrate metabolism	Central carbohydrate metabolism	M00004	Pentose phosphate pathway (Pentose phosphate cycle)	11	complete	2	incomplete	5	incomplete
Carbohydrate metabolism	Central carbohydrate metabolism	M00005	PRPP biosynthesis, ribose 5P => PRPP	1	complete	–		1	complete
Carbohydrate metabolism	Central carbohydrate metabolism	M00006	Pentose phosphate pathway, oxidative phase, glucose 6P => ribulose 5P	4	complete	–		2	1 block missing
Carbohydrate metabolism	Central carbohydrate metabolism	M00007	Pentose phosphate pathway, non-oxidative phase, fructose 6P => ribose 5P	5	complete	1	incomplete	3	1 block missing
Carbohydrate metabolism	Central carbohydrate metabolism	M00008	Entner-Doudoroff pathway, glucose-6P => glyceraldehyde-3P + pyruvate	5	complete	–		3	1 block missing
Carbohydrate metabolism	Central carbohydrate metabolism	M00009	Citrate cycle (TCA cycle, Krebs cycle)	29	complete	8	incomplete	11	incomplete
Carbohydrate metabolism	Central carbohydrate metabolism	M00010	Citrate cycle, first carbon oxidation, oxaloacetate => 2-oxoglutarate	5	complete	1	2 blocks missing	2	1 block missing
Carbohydrate metabolism	Central carbohydrate metabolism	M00011	Citrate cycle, second carbon oxidation, 2-oxoglutarate => oxaloacetate	24	complete	7	incomplete	9	2 blocks missing
Carbohydrate metabolism	Other carbohydrate metabolism	M00012	Glyoxylate cycle	6	complete	1	incomplete	3	2 blocks missing
Carbohydrate metabolism	Other carbohydrate metabolism	M00013	Malonate semialdehyde pathway, propanoyl-CoA => acetyl-CoA	2	incomplete	–		1	incomplete
Carbohydrate metabolism	Other carbohydrate metabolism	M00014	Glucuronate pathway (uronate pathway)	5	incomplete	2	incomplete	2	incomplete
Amino acid metabolism	Arginine and proline metabolism	M00015	Proline biosynthesis, glutamate => proline	3	complete	3	complete	–
Amino acid metabolism	Lysine metabolism	M00016	Lysine biosynthesis, succinyl-DAP pathway, aspartate => lysine	12	complete	6	incomplete	5	incomplete
Amino acid metabolism	Cysteine and methionine metabolism	M00017	Methionine biosynthesis, apartate => homoserine => methionine	12	complete	5	2 blocks missing	3	incomplete
Amino acid metabolism	Serine and threonine metabolism	M00018	Threonine biosynthesis, aspartate => homoserine => threonine	9	complete	2	incomplete	5	1 block missing
Amino acid metabolism	Branched-chain amino acid metabolism	M00019	Valine/isoleucine biosynthesis, pyruvate => valine / 2-oxobutanoate => isoleucine	6	complete	4	1 block missing	1	incomplete
Amino acid metabolism	Serine and threonine metabolism	M00020	Serine biosynthesis, glycerate-3P => serine	4	complete	1	2 blocks missing	2	1 block missing
Amino acid metabolism	Cysteine and methionine metabolism	M00021	Cysteine biosynthesis, serine => cysteine	2	complete	–		1	1 block missing
Amino acid metabolism	Aromatic amino acid metabolism	M00022	Shikimate pathway, phosphoenolpyruvate + erythrose-4P => chorismate	11	complete	5	2 blocks missing	3	incomplete
Amino acid metabolism	Aromatic amino acid metabolism	M00023	Tryptophan biosynthesis, chorismate => tryptophan	10	complete	4	2 blocks missing	1	2 blocks missing
Amino acid metabolism	Aromatic amino acid metabolism	M00024	Phenylalanine biosynthesis, chorismate => phenylpyruvate => phenylalanine	10	complete	2	1 block missing	5	complete
Amino acid metabolism	Aromatic amino acid metabolism	M00025	Tyrosine biosynthesis, chorismate => HPP => tyrosine	9	complete	1	incomplete	5	complete
Amino acid metabolism	Histidine metabolism	M00026	Histidine biosynthesis, PRPP => histidine	13	complete	6	1 block missing	4	incomplete
Amino acid metabolism	Other amino acid metabolism	M00027	GABA (gamma-Aminobutyrate) shunt	4	complete	–		4	complete
Amino acid metabolism	Arginine and proline metabolism	M00028	Ornithine biosynthesis, glutamate => ornithine	8	complete	–		4	1 block missing
Amino acid metabolism	Arginine and proline metabolism	M00029	Urea cycle	4	1 block missing	1	incomplete	1	incomplete
Amino acid metabolism	Lysine metabolism	M00030	Lysine biosynthesis, AAA pathway, 2-oxoglutarate => 2-aminoadipate => lysine	1	incomplete	1	incomplete	–
Amino acid metabolism	Lysine metabolism	M00032	Lysine degradation, lysine => saccharopine => acetoacetyl-CoA	3	incomplete	–		1	incomplete
Amino acid metabolism	Serine and threonine metabolism	M00033	Ectoine biosynthesis, aspartate => ectoine	3	2 blocks missing	2	incomplete	–
Amino acid metabolism	Cysteine and methionine metabolism	M00034	Methionine salvage pathway	13	complete	–		5	incomplete
Amino acid metabolism	Cysteine and methionine metabolism	M00035	Methionine degradation	5	complete	–		2	2 blocks missing
Amino acid metabolism	Branched-chain amino acid metabolism	M00036	Leucine degradation, leucine => acetoacetate + acetyl-CoA	8	1 block missing	1	incomplete	1	incomplete
Amino acid metabolism	Aromatic amino acid metabolism	M00038	Tryptophan metabolism, tryptophan => kynurenine => 2-aminomuconate	1	incomplete	–		4	incomplete
Amino acid metabolism	Aromatic amino acid metabolism	M00040	Tyrosine biosynthesis, chorismate => arogenate => tyrosine	3	1 block missing	–		2	1 block missing
Amino acid metabolism	Aromatic amino acid metabolism	M00044	Tyrosine degradation, tyrosine => homogentisate	5	complete	–		1	incomplete
Amino acid metabolism	Histidine metabolism	M00045	Histidine degradation, histidine => N-formiminoglutamate => glutamate	6	complete	1	incomplete	–
Nucleotide metabolism	Pyrimidine metabolism	M00046	Pyrimidine degradation, uracil => beta-alanine, thymine => 3-aminoisobutanoate	4	complete	–		2	2 blocks missing
Amino acid metabolism	Arginine and proline metabolism	M00047	Creatine pathway	1	2 blocks missing	–		–
Nucleotide metabolism	Purine metabolism	M00048	Inosine monophosphate biosynthesis, PRPP + glutamine => IMP	12	complete	6	incomplete	2	incomplete
Nucleotide metabolism	Purine metabolism	M00049	Adenine ribonucleotide biosynthesis, IMP => ADP,ATP	5	complete	4	complete	–
Nucleotide metabolism	Purine metabolism	M00050	Guanine ribonucleotide biosynthesis IMP => GDP,GTP	5	complete	3	1 block missing	–
Nucleotide metabolism	Pyrimidine metabolism	M00051	Uridine monophosphate biosynthesis, glutamine (+ PRPP) => UMP	10	complete	5	2 blocks missing	1	incomplete
Nucleotide metabolism	Pyrimidine metabolism	M00052	Pyrimidine ribonucleotide biosynthesis, UMP => UDP/UTP,CDP/CTP	3	complete	2	1 block missing	–
Nucleotide metabolism	Pyrimidine metabolism	M00053	Pyrimidine deoxyribonuleotide biosynthesis, CDP/CTP => dCDP/dCTP,dTDP/dTTP	8	complete	2	incomplete	2	incomplete
Glycan metabolism	Lipopolysaccharide metabolism	M00060	KDO2-lipid A biosynthesis, Raetz pathway, LpxL-LpxM type	9	complete	–		2	incomplete
Carbohydrate metabolism	Other carbohydrate metabolism	M00061	D-Glucuronate degradation, D-glucuronate => pyruvate + D-glyceraldehyde 3P	6	complete	–		3	2 blocks missing
Glycan metabolism	Lipopolysaccharide metabolism	M00063	CMP-KDO biosynthesis	4	complete	–		–
Glycan metabolism	Lipopolysaccharide metabolism	M00064	ADP-L-glycero-D-manno-heptose biosynthesis	4	complete	–		2	incomplete
Glycan metabolism	Glycan biosynthesis	M00075	N-glycan biosynthesis, complex type	1	incomplete	1	incomplete	–
Glycan metabolism	Glycosaminoglycan metabolism	M00076	Dermatan sulfate degradation	3	2 blocks missing	–		–
Glycan metabolism	Glycosaminoglycan metabolism	M00077	Chondroitin sulfate degradation	3	1 block missing	–		1	incomplete
Glycan metabolism	Glycosaminoglycan metabolism	M00078	Heparan sulfate degradation	3	incomplete	–		1	incomplete
Glycan metabolism	Glycosaminoglycan metabolism	M00079	Keratan sulfate degradation	1	incomplete	–		–
Carbohydrate metabolism	Other carbohydrate metabolism	M00081	Pectin degradation	1	2 blocks missing	–		–
Lipid metabolism	Fatty acid metabolism	M00082	Fatty acid biosynthesis, initiation	8	complete	2	1 block missing	–
Lipid metabolism	Fatty acid metabolism	M00083	Fatty acid biosynthesis, elongation	10	complete	2	incomplete	2	incomplete
Lipid metabolism	Fatty acid metabolism	M00086	beta-Oxidation, acyl-CoA synthesis	1	complete	–		–
Lipid metabolism	Fatty acid metabolism	M00087	beta-Oxidation	6	complete	–		5	complete
Lipid metabolism	Lipid metabolism	M00088	Ketone body biosynthesis, acetyl-CoA => acetoacetate/3-hydroxybutyrate/acetone	5	complete	–		1	incomplete
Lipid metabolism	Lipid metabolism	M00089	Triacylglycerol biosynthesis	1	incomplete	1	incomplete	–
Lipid metabolism	Lipid metabolism	M00090	Phosphatidylcholine (PC) biosynthesis, choline => PC	1	2 blocks missing	–		–
Lipid metabolism	Lipid metabolism	M00093	Phosphatidylethanolamine (PE) biosynthesis, PA => PS => PE	4	complete	1	2 blocks missing	1	2 blocks missing
Biosynthesis of terpenoids and polyketides	Terpenoid backbone biosynthesis	M00095	C5 isoprenoid biosynthesis, mevalonate pathway	6	1 block missing	–		1	incomplete
Biosynthesis of terpenoids and polyketides	Terpenoid backbone biosynthesis	M00096	C5 isoprenoid biosynthesis, non-mevalonate pathway	9	complete	6	2 blocks missing	–
Biosynthesis of terpenoids and polyketides	Plant terpenoid biosynthesis	M00097	beta-Carotene biosynthesis, GGAP => beta-carotene	2	incomplete	–		–
Lipid metabolism	Lipid metabolism	M00098	Acylglycerol degradation	1	1 block missing	–		–
Carbohydrate metabolism	Other carbohydrate metabolism	M00114	Ascorbate biosynthesis, plants, glucose-6P => ascorbate	2	incomplete	–		–
Metabolism of cofactors and vitamins	Cofactor and vitamin metabolism	M00115	NAD biosynthesis, aspartate => NAD	7	complete	5	complete	–
Metabolism of cofactors and vitamins	Cofactor and vitamin metabolism	M00116	Menaquinone biosynthesis, chorismate => menaquinol	9	complete	–		4	incomplete
Metabolism of cofactors and vitamins	Cofactor and vitamin metabolism	M00117	Ubiquinone biosynthesis, prokaryotes, chorismate => ubiquinone	9	complete	–		5	incomplete
Amino acid metabolism	Other amino acid metabolism	M00118	Glutathione biosynthesis, glutamate => glutathione	2	complete	–		2	complete
Metabolism of cofactors and vitamins	Cofactor and vitamin metabolism	M00119	Pantothenate biosynthesis, valine/L-aspartate => pantothenate	5	complete	4	1 block missing	–
Metabolism of cofactors and vitamins	Cofactor and vitamin metabolism	M00120	Coenzyme A biosynthesis, pantothenate => CoA	9	complete	4	1 block missing	4	1 block missing
Metabolism of cofactors and vitamins	Cofactor and vitamin metabolism	M00121	Heme biosynthesis, plants and bacteria, glutamate => heme	14	complete	1	incomplete	5	incomplete
Metabolism of cofactors and vitamins	Cofactor and vitamin metabolism	M00122	Cobalamin biosynthesis, cobinamide => cobalamin	8	complete	6	1 block missing	–
Metabolism of cofactors and vitamins	Cofactor and vitamin metabolism	M00123	Biotin biosynthesis, pimeloyl-ACP/CoA => biotin	4	complete	–		1	2 blocks missing
Metabolism of cofactors and vitamins	Cofactor and vitamin metabolism	M00124	Pyridoxal biosynthesis, erythrose-4P => pyridoxal-5P	6	complete	1	incomplete	2	incomplete
Metabolism of cofactors and vitamins	Cofactor and vitamin metabolism	M00125	Riboflavin biosynthesis, GTP => riboflavin/FMN/FAD	8	1 block missing	4	2 blocks missing	2	incomplete
Metabolism of cofactors and vitamins	Cofactor and vitamin metabolism	M00126	Tetrahydrofolate biosynthesis, GTP => THF	11	complete	4	2 blocks missing	3	incomplete
Metabolism of cofactors and vitamins	Cofactor and vitamin metabolism	M00127	Thiamine biosynthesis, AIR => thiamine-P/thiamine-2P	10	complete	5	incomplete	–
Metabolism of cofactors and vitamins	Cofactor and vitamin metabolism	M00128	Ubiquinone biosynthesis, eukaryotes, 4-hydroxybenzoate => ubiquinone	1	incomplete	–		–
Carbohydrate metabolism	Other carbohydrate metabolism	M00129	Ascorbate biosynthesis, animals, glucose-1P => ascorbate	4	incomplete	1	incomplete	1	incomplete
Carbohydrate metabolism	Other carbohydrate metabolism	M00131	Inositol phosphate metabolism, Ins(1,3,4,5)P4 => Ins(1,3,4)P3 => myo-inositol	1	incomplete	–		–
Amino acid metabolism	Polyamine biosynthesis	M00133	Polyamine biosynthesis, arginine => agmatine => putrescine => spermidine	7	complete	1	incomplete	1	incomplete
Amino acid metabolism	Polyamine biosynthesis	M00134	Polyamine biosynthesis, arginine => ornithine => putrescine	2	complete	–		1	1 block missing
Amino acid metabolism	Polyamine biosynthesis	M00135	GABA biosynthesis, eukaryotes, putrescine => GABA	3	complete	–		–
Amino acid metabolism	Polyamine biosynthesis	M00136	GABA biosynthesis, prokaryotes, putrescine => GABA	4	complete	–		4	complete
Metabolism of cofactors and vitamins	Cofactor and vitamin metabolism	M00140	C1-unit interconversion, prokaryotes	3	complete	3	complete	–
Metabolism of cofactors and vitamins	Cofactor and vitamin metabolism	M00141	C1-unit interconversion, eukaryotes	1	1 block missing	1	1 block missing	–
Energy metabolism	ATP synthesis	M00144	NADH:quinone oxidoreductase, prokaryotes	15	complete	9	incomplete	–
Energy metabolism	ATP synthesis	M00149	Succinate dehydrogenase, prokaryotes	4	complete	3	incomplete	1	incomplete
Energy metabolism	ATP synthesis	M00150	Fumarate reductase, prokaryotes	4	complete	–		4	complete
Energy metabolism	ATP synthesis	M00151	Cytochrome bc1 complex respiratory unit	3	complete	–		–
Energy metabolism	ATP synthesis	M00152	Cytochrome bc1 complex	3	incomplete	–		–
Energy metabolism	ATP synthesis	M00153	Cytochrome bd ubiquinol oxidase	2	incomplete	–		–
Energy metabolism	ATP synthesis	M00154	Cytochrome c oxidase	2	incomplete	–		–
Energy metabolism	ATP synthesis	M00155	Cytochrome c oxidase, prokaryotes	3	complete	–		–
Energy metabolism	ATP synthesis	M00157	F-type ATPase, prokaryotes and chloroplasts	8	complete	8	complete	–
Energy metabolism	ATP synthesis	M00158	F-type ATPase, eukaryotes	1	incomplete	–		1	incomplete
Energy metabolism	ATP synthesis	M00159	V-type ATPase, prokaryotes	9	complete	–		2	incomplete
Energy metabolism	Carbon fixation	M00165	Reductive pentose phosphate cycle (Calvin cycle)	11	1 block missing	2	incomplete	6	incomplete
Energy metabolism	Carbon fixation	M00166	Reductive pentose phosphate cycle, ribulose-5P => glyceraldehyde-3P	4	complete	1	incomplete	2	2 blocks missing
Energy metabolism	Carbon fixation	M00167	Reductive pentose phosphate cycle, glyceraldehyde-3P => ribulose-5P	7	1 block missing	1	incomplete	4	incomplete
Energy metabolism	Carbon fixation	M00168	CAM (Crassulacean acid metabolism), dark	2	complete	–		1	1 block missing
Energy metabolism	Carbon fixation	M00169	CAM (Crassulacean acid metabolism), light	2	complete	1	incomplete	–
Energy metabolism	Carbon fixation	M00170	C4-dicarboxylic acid cycle, phosphoenolpyruvate carboxykinase type	2	2 blocks missing	–		1	incomplete
Energy metabolism	Carbon fixation	M00171	C4-dicarboxylic acid cycle, NAD - malic enzyme type	2	incomplete	1	1 block missing	1	incomplete
Energy metabolism	Carbon fixation	M00172	C4-dicarboxylic acid cycle, NADP - malic enzyme type	3	1 block missing	1	incomplete	1	incomplete
Energy metabolism	Carbon fixation	M00173	Reductive citrate cycle (Arnon-Buchanan cycle)	32	1 block missing	9	incomplete	15	incomplete
Energy metabolism	Nitrogen metabolism	M00175	Nitrogen fixation, nitrogen => ammonia	3	complete	–		2	incomplete
Energy metabolism	Sulfur metabolism	M00176	Assimilatory sulfate reduction, sulfate => H2S	6	complete	2	incomplete	3	2 blocks missing
Carbohydrate metabolism	Central carbohydrate metabolism	M00307	Pyruvate oxidation, pyruvate => acetyl-CoA	10	complete	1	complete	7	complete
Carbohydrate metabolism	Central carbohydrate metabolism	M00308	Semi-phosphorylative Entner-Doudoroff pathway, gluconate => glycerate-3P	5	1 block missing	2	incomplete	2	incomplete
Carbohydrate metabolism	Central carbohydrate metabolism	M00309	Non-phosphorylative Entner-Doudoroff pathway, gluconate/galactonate => glycerate	1	2 blocks missing	–		1	2 blocks missing
Amino acid metabolism	Cysteine and methionine metabolism	M00338	Cysteine biosynthesis, homocysteine + serine => cysteine	2	complete	–		–
Energy metabolism	Methane metabolism	M00344	Formaldehyde assimilation, xylulose monophosphate pathway	3	1 block missing	–		1	incomplete
Energy metabolism	Methane metabolism	M00345	Formaldehyde assimilation, ribulose monophosphate pathway	5	complete	1	2 blocks missing	2	2 blocks missing
Energy metabolism	Methane metabolism	M00346	Formaldehyde assimilation, serine pathway	5	incomplete	3	incomplete	1	incomplete
Energy metabolism	Methane metabolism	M00356	Methanogenesis, methanol => methane	3	2 blocks missing	3	2 blocks missing	–
Energy metabolism	Methane metabolism	M00357	Methanogenesis, acetate => methane	8	incomplete	7	incomplete	–
Energy metabolism	Methane metabolism	M00358	Coenzyme M biosynthesis	1	incomplete	–		–
Biosynthesis of terpenoids and polyketides	Terpenoid backbone biosynthesis	M00364	C10-C20 isoprenoid biosynthesis, bacteria	4	complete	1	1 block missing	1	1 block missing
Biosynthesis of terpenoids and polyketides	Terpenoid backbone biosynthesis	M00365	C10-C20 isoprenoid biosynthesis, archaea	2	complete	–		–
Biosynthesis of terpenoids and polyketides	Terpenoid backbone biosynthesis	M00366	C10-C20 isoprenoid biosynthesis, plants	2	2 blocks missing	1	incomplete	–
Biosynthesis of terpenoids and polyketides	Terpenoid backbone biosynthesis	M00367	C10-C20 isoprenoid biosynthesis, non-plant eukaryotes	1	2 blocks missing	–		–
Amino acid metabolism	Cysteine and methionine metabolism	M00368	Ethylene biosynthesis, methionine => ethylene	1	2 blocks missing	–		1	2 blocks missing
Carbohydrate metabolism	Other carbohydrate metabolism	M00373	Ethylmalonyl pathway	6	incomplete	–		2	incomplete
Energy metabolism	Carbon fixation	M00374	Dicarboxylate-hydroxybutyrate cycle	17	incomplete	3	incomplete	9	incomplete
Energy metabolism	Carbon fixation	M00375	Hydroxypropionate-hydroxybutylate cycle	6	incomplete	–		3	incomplete
Energy metabolism	Carbon fixation	M00376	3-Hydroxypropionate bi-cycle	12	incomplete	3	incomplete	1	incomplete
Energy metabolism	Carbon fixation	M00377	Reductive acetyl-CoA pathway (Wood-Ljungdahl pathway)	9	1 block missing	7	2 blocks missing	1	incomplete
Energy metabolism	ATP synthesis	M00417	Cytochrome o ubiquinol oxidase	4	complete	–		4	complete
Energy metabolism	Methane metabolism	M00422	Acetyl-CoA pathway, CO2 => acetyl-CoA	2	incomplete	–		–
Amino acid metabolism	Branched-chain amino acid metabolism	M00432	Leucine biosynthesis, 2-oxoisovalerate => 2-oxoisocaproate	4	complete	1	2 blocks missing	1	2 blocks missing
Amino acid metabolism	Lysine metabolism	M00525	Lysine biosynthesis, acetyl-DAP pathway, aspartate => lysine	9	complete	6	incomplete	1	incomplete
Amino acid metabolism	Lysine metabolism	M00526	Lysine biosynthesis, DAP dehydrogenase pathway, aspartate => lysine	8	complete	5	1 block missing	2	incomplete
Amino acid metabolism	Lysine metabolism	M00527	Lysine biosynthesis, DAP aminotransferase pathway, aspartate => lysine	9	complete	7	complete	2	incomplete
Energy metabolism	Nitrogen metabolism	M00529	Denitrification, nitrate => nitrogen	7	2 blocks missing	–		5	incomplete
Energy metabolism	Nitrogen metabolism	M00530	Dissimilatory nitrate reduction, nitrate => ammonia	9	complete	–		9	complete
Energy metabolism	Nitrogen metabolism	M00531	Assimilatory nitrate reduction, nitrate => ammonia	2	complete	1	1 block missing	–
Carbohydrate metabolism	Other carbohydrate metabolism	M00532	Photorespiration	8	incomplete	3	incomplete	1	incomplete
Amino acid metabolism	Aromatic amino acid metabolism	M00533	Homoprotocatechuate degradation, homoprotocatechuate => 2-oxohept-3-enedioate	4	complete	–		4	complete
Amino acid metabolism	Branched-chain amino acid metabolism	M00535	Isoleucine biosynthesis, pyruvate => 2-oxobutanoate	4	complete	1	2 blocks missing	1	2 blocks missing
Xenobiotics biodegradation	Aromatics degradation	M00537	Xylene degradation, xylene => methylbenzoate	1	2 blocks missing	–		–
Xenobiotics biodegradation	Aromatics degradation	M00538	Toluene degradation, toluene => benzoate	1	2 blocks missing	–		–
Xenobiotics biodegradation	Aromatics degradation	M00540	Benzoate degradation, cyclohexanecarboxylic acid =>pimeloyl-CoA	1	incomplete	–		–
Xenobiotics biodegradation	Aromatics degradation	M00545	Trans-cinnamate degradation, trans-cinnamate => acetyl-CoA	11	complete	–		10	1 block missing
Nucleotide metabolism	Purine metabolism	M00546	Purine degradation, xanthine => urea	10	incomplete	–		8	incomplete
Carbohydrate metabolism	Other carbohydrate metabolism	M00549	Nucleotide sugar biosynthesis, glucose => UDP-glucose	6	complete	2	1 block missing	2	1 block missing
Carbohydrate metabolism	Other carbohydrate metabolism	M00550	Ascorbate degradation, ascorbate => D-xylulose-5P	7	complete	–		7	complete
Xenobiotics biodegradation	Aromatics degradation	M00551	Benzoate degradation, benzoate => catechol / methylbenzoate => methylcatechol	4	complete	–		–
Carbohydrate metabolism	Other carbohydrate metabolism	M00552	D-galactonate degradation, De Ley-Doudoroff pathway, D-galactonate => glycerate-3P	5	complete	1	incomplete	4	1 block missing
Carbohydrate metabolism	Other carbohydrate metabolism	M00554	Nucleotide sugar biosynthesis, galactose => UDP-galactose	2	complete	1	1 block missing	–
Amino acid metabolism	Serine and threonine metabolism	M00555	Betaine biosynthesis, choline => betaine	2	complete	–		2	complete
Energy metabolism	Methane metabolism	M00563	Methanogenesis, methylamine/dimethylamine/trimethylamine => methane	3	incomplete	3	incomplete	–
Carbohydrate metabolism	Other carbohydrate metabolism	M00565	Trehalose biosynthesis, D-glucose 1P => trehalose	4	2 blocks missing	2	incomplete	2	incomplete
Energy metabolism	Methane metabolism	M00567	Methanogenesis, CO2 => methane	4	incomplete	3	incomplete	–
Xenobiotics biodegradation	Aromatics degradation	M00568	Catechol ortho-cleavage, catechol => 3-oxoadipate	4	complete	–		–
Xenobiotics biodegradation	Aromatics degradation	M00569	Catechol meta-cleavage, catechol => acetyl-CoA / 4-methylcatechol => propanoyl-CoA	5	1 block missing	1	incomplete	3	incomplete
Amino acid metabolism	Branched-chain amino acid metabolism	M00570	Isoleucine biosynthesis, threonine => 2-oxobutanoate => isoleucine	7	complete	4	2 blocks missing	2	incomplete
Metabolism of cofactors and vitamins	Cofactor and vitamin metabolism	M00572	Pimeloyl-ACP biosynthesis, BioC-BioH pathway, malonyl-ACP => pimeloyl-ACP	8	complete	1	incomplete	3	incomplete
Metabolism of cofactors and vitamins	Cofactor and vitamin metabolism	M00573	Biotin biosynthesis, BioI pathway, long-chain-acyl-ACP => pimeloyl-ACP => biotin	3	2 blocks missing	–		1	incomplete
Metabolism of cofactors and vitamins	Cofactor and vitamin metabolism	M00577	Biotin biosynthesis, BioW pathway, pimelate => pimeloyl-CoA => biotin	5	complete	–		1	incomplete
Energy metabolism	Carbon fixation	M00579	Phosphate acetyltransferase-acetate kinase pathway, acetyl-CoA => acetate	4	complete	2	complete	1	1 block missing
Carbohydrate metabolism	Central carbohydrate metabolism	M00580	Pentose phosphate pathway, archaea, fructose 6P => ribose 5P	3	complete	–		1	1 block missing
Energy metabolism	Sulfur metabolism	M00596	Dissimilatory sulfate reduction, sulfate => H2S	4	1 block missing	2	2 blocks missing	–
Amino acid metabolism	Cysteine and methionine metabolism	M00609	Cysteine biosynthesis, methionine => cysteine	4	2 blocks missing	1	incomplete	1	incomplete
Module set	Metabolic capacity	M00615	Nitrate assimilation	4	complete	–		1	1 block missing
Module set	Metabolic capacity	M00616	Sulfate-sulfur assimilation	4	complete	–		2	incomplete
Energy metabolism	Carbon fixation	M00620	Incomplete reductive citrate cycle, acetyl-CoA => oxoglutarate	15	2 blocks missing	4	incomplete	4	incomplete
Metabolism of cofactors and vitamins	Cofactor and vitamin metabolism	M00622	Nicotinate degradation, nicotinate => fumarate	1	incomplete	–		2	incomplete
Carbohydrate metabolism	Other carbohydrate metabolism	M00631	D-Galacturonate degradation (bacteria), D-galacturonate => pyruvate + D-glyceraldehyde 3P	7	complete	–		1	incomplete
Carbohydrate metabolism	Other carbohydrate metabolism	M00632	Galactose degradation, Leloir pathway, galactose => alpha-D-glucose-1P	4	complete	2	2 blocks missing	–
Carbohydrate metabolism	Central carbohydrate metabolism	M00633	Semi-phosphorylative Entner-Doudoroff pathway, gluconate/galactonate => glycerate-3P	1	incomplete	1	incomplete	–
Carbohydrate metabolism	Other carbohydrate metabolism	M00740	Methylaspartate cycle	8	incomplete	1	incomplete	4	incomplete
Carbohydrate metabolism	Other carbohydrate metabolism	M00741	Propanoyl-CoA metabolism, propanoyl-CoA => succinyl-CoA	6	1 block missing	–		1	incomplete
Carbohydrate metabolism	Other carbohydrate metabolism	M00761	Undecaprenylphosphate alpha-L-Ara4N biosynthesis, UDP-GlcA => undecaprenyl phosphate alpha-L-Ara4N	4	complete	–		4	complete
Biosynthesis of terpenoids and polyketides	Polyketide sugar unit biosynthesis	M00793	dTDP-L-rhamnose biosynthesis	4	complete	4	complete	–
Biosynthesis of terpenoids and polyketides	Polyketide sugar unit biosynthesis	M00798	dTDP-L-mycarose biosynthesis	1	incomplete	–		–
Biosynthesis of terpenoids and polyketides	Polyketide sugar unit biosynthesis	M00799	dTDP-L-oleandrose biosynthesis	1	incomplete	–		–
Biosynthesis of terpenoids and polyketides	Polyketide sugar unit biosynthesis	M00800	dTDP-L-megosamine biosynthesis	1	incomplete	–		–
Biosynthesis of terpenoids and polyketides	Polyketide sugar unit biosynthesis	M00801	dTDP-L-olivose biosynthesis	1	incomplete	–		–
Biosynthesis of terpenoids and polyketides	Polyketide sugar unit biosynthesis	M00802	dTDP-D-forosamine biosynthesis	1	incomplete	–		–
Biosynthesis of terpenoids and polyketides	Polyketide sugar unit biosynthesis	M00803	dTDP-D-angolosamine biosynthesis	1	incomplete	–		–
Energy metabolism	Nitrogen metabolism	M00804	Complete nitrification, comammox, ammonia => nitrite => nitrate	2	2 blocks missing	–		2	2 blocks missing
Metabolism of cofactors and vitamins	Cofactor and vitamin metabolism	M00840	Tetrahydrofolate biosynthesis, mediated by ribA and trpF, GTP => THF	3	incomplete	1	incomplete	–
Metabolism of cofactors and vitamins	Cofactor and vitamin metabolism	M00841	Tetrahydrofolate biosynthesis, mediated by PTPS, GTP => THF	2	incomplete	2	incomplete	–
Metabolism of cofactors and vitamins	Cofactor and vitamin metabolism	M00842	Tetrahydrobiopterin biosynthesis, GTP => BH4	2	1 block missing	2	1 block missing	–
Metabolism of cofactors and vitamins	Cofactor and vitamin metabolism	M00843	L-threo-Tetrahydrobiopterin biosynthesis, GTP => L-threo-BH4	2	1 block missing	2	1 block missing	–
Amino acid metabolism	Arginine and proline metabolism	M00844	Arginine biosynthesis, ornithine => arginine	3	complete	1	2 blocks missing	1	2 blocks missing
Amino acid metabolism	Arginine and proline metabolism	M00845	Arginine biosynthesis, glutamate => acetylcitrulline => arginine	5	2 blocks missing	1	incomplete	3	incomplete
Metabolism of cofactors and vitamins	Cofactor and vitamin metabolism	M00846	Siroheme biosynthesis, glutamate => siroheme	11	complete	–		1	incomplete
Biosynthesis of other secondary metabolites	Biosynthesis of other antibiotics	M00848	Aurachin biosynthesis, anthranilate => aurachin A	1	incomplete	–		–
Biosynthesis of terpenoids and polyketides	Terpenoid backbone biosynthesis	M00849	C5 isoprenoid biosynthesis, mevalonate pathway, archaea	5	2 blocks missing	–		1	incomplete
Carbohydrate metabolism	Other carbohydrate metabolism	M00854	Glycogen biosynthesis, glucose-1P => glycogen/starch	5	complete	3	1 block missing	1	incomplete
Carbohydrate metabolism	Other carbohydrate metabolism	M00855	Glycogen degradation, glycogen => glucose-6P	7	complete	5	complete	1	2 blocks missing
Glycan metabolism	Lipopolysaccharide metabolism	M00866	KDO2-lipid A biosynthesis, Raetz pathway, non-LpxL-LpxM type	10	complete	–		1	incomplete
Glycan metabolism	Lipopolysaccharide metabolism	M00867	KDO2-lipid A modification pathway	1	incomplete	–		1	incomplete
Metabolism of cofactors and vitamins	Cofactor and vitamin metabolism	M00868	Heme biosynthesis, animals and fungi, glycine => heme	7	1 block missing	–		2	incomplete
Lipid metabolism	Fatty acid metabolism	M00873	Fatty acid biosynthesis in mitochondria, animals	2	incomplete	1	incomplete	–
Lipid metabolism	Fatty acid metabolism	M00874	Fatty acid biosynthesis in mitochondria, fungi	3	incomplete	2	incomplete	–
Xenobiotics biodegradation	Aromatics degradation	M00878	Phenylacetate degradation, phenylaxetate => acetyl-CoA/succinyl-CoA	11	complete	–		9	2 blocks missing
Amino acid metabolism	Arginine and proline metabolism	M00879	Arginine succinyltransferase pathway, arginine => glutamate	5	complete	–		5	complete
Metabolism of cofactors and vitamins	Cofactor and vitamin metabolism	M00880	Molybdenum cofactor biosynthesis, GTP => molybdenum cofactor	6	complete	–		3	1 block missing
Carbohydrate metabolism	Other carbohydrate metabolism	M00892	UDP-N-acetyl-D-glucosamine biosynthesis, eukaryotes, glucose => UDP-GlcNAc	5	2 blocks missing	4	2 blocks missing	1	incomplete
Metabolism of cofactors and vitamins	Cofactor and vitamin metabolism	M00895	Thiamine biosynthesis, prokaryotes, AIR (+ DXP/glycine) => TMP/TPP	9	1 block missing	4	incomplete	–
Metabolism of cofactors and vitamins	Cofactor and vitamin metabolism	M00896	Thiamine biosynthesis, archaea, AIR (+ NAD+) => TMP/TPP	4	1 block missing	2	incomplete	–
Metabolism of cofactors and vitamins	Cofactor and vitamin metabolism	M00897	Thiamine biosynthesis, plants, AIR (+ NAD+) => TMP/thiamine/TPP	4	1 block missing	2	incomplete	–
Metabolism of cofactors and vitamins	Cofactor and vitamin metabolism	M00898	Thiamine biosynthesis, pyridoxal-5P => TMP/thiamine/TPP	2	incomplete	1	incomplete	–
Metabolism of cofactors and vitamins	Cofactor and vitamin metabolism	M00899	Thiamine salvage pathway, HMP/HET => TMP	4	complete	1	incomplete	1	1 block missing
Biosynthesis of other secondary metabolites	Biosynthesis of other antibiotics	M00903	Fosfomycin biosynthesis, phosphoenolpyruvate => fosfomycin	1	incomplete	–		–
Carbohydrate metabolism	Other carbohydrate metabolism	M00909	UDP-N-acetyl-D-glucosamine biosynthesis, prokaryotes, glucose => UDP-GlcNAc	5	complete	3	2 blocks missing	1	incomplete
Metabolism of cofactors and vitamins	Cofactor and vitamin metabolism	M00911	Riboflavin biosynthesis, fungi, GTP => riboflavin/FMN/FAD	5	incomplete	2	incomplete	–
Metabolism of cofactors and vitamins	Cofactor and vitamin metabolism	M00912	NAD biosynthesis, tryptophan => quinolinate => NAD	5	incomplete	3	incomplete	–
Metabolism of cofactors and vitamins	Cofactor and vitamin metabolism	M00913	Pantothenate biosynthesis, 2-oxoisovalerate/spermine => pantothenate	4	1 block missing	2	incomplete	–
Metabolism of cofactors and vitamins	Cofactor and vitamin metabolism	M00914	Coenzyme A biosynthesis, archaea, 2-oxoisovalerate => 4-phosphopantoate => CoA	3	1 block missing	2	incomplete	–
Metabolism of cofactors and vitamins	Cofactor and vitamin metabolism	M00916	Pyridoxal-P biosynthesis, R5P + glyceraldehyde-3P + glutamine => pyridoxal-P	2	complete	2	complete	–
Biosynthesis of other secondary metabolites	Biosynthesis of other bacterial compounds	M00918	Aerobactin biosynthesis, lysine => aerobactin	1	incomplete	–		3	1 block missing
Metabolism of cofactors and vitamins	Cofactor and vitamin metabolism	M00924	Cobalamin biosynthesis, anaerobic, uroporphyrinogen III => sirohydrochlorin => cobyrinate a,c-diamide	16	complete	3	incomplete	–
Metabolism of cofactors and vitamins	Cofactor and vitamin metabolism	M00925	Cobalamin biosynthesis, aerobic, uroporphyrinogen III => precorrin 2 => cobyrinate a,c-diamide	11	incomplete	2	incomplete	–
Metabolism of cofactors and vitamins	Cofactor and vitamin metabolism	M00926	Heme biosynthesis, bacteria, glutamyl-tRNA => coproporphyrin III => heme	9	1 block missing	1	incomplete	–
Metabolism of cofactors and vitamins	Cofactor and vitamin metabolism	M00930	Menaquinone biosynthesis, futalosine pathway	5	1 block missing	5	1 block missing	–
Metabolism of cofactors and vitamins	Cofactor and vitamin metabolism	M00931	Menaquinone biosynthesis, modified futalosine pathway	4	1 block missing	4	1 block missing	–
